# Supplementary material for: Metabolomic machine learning predictor for diagnosis and prognosis of gastric cancer
Source: Nat Commun. 2024 Feb 23;15:1657. doi: 10.1038/s41467-024-46043-y (PMC10891053; doi:10.1038/s41467-024-46043-y)
Supplement: Supplementary file 5 — Supplementary Data 1 [file 41467_2024_46043_MOESM5_ESM.xlsx]

## Sheet: 258 Monitored metabolites
258 monitored metabolites	Detected or Not (Total 147)	LOD (pM)	LOQ (pM）	Ionization mode
1-Methyladenosine	Y	1	10	Pos+
1-Methylhistidine	Y	100	1000	Pos+
1-Methylnicotinamide	Y	2000	10000	Pos+
Quinolinic acid		1000000	1000000	Pos+
Aminoadipic acid	Y	1000	2000	Pos+
DL-2-Aminooctanoic acid	Y	20000	100000	Pos+
Deoxyadenosine		1	500	Pos+
Deoxycytidine		2000	200000	Pos+
Deoxyinosine		10000	20000	Pos+
Deoxyuridine		100000	1000000	Pos+
3-Chlorotyrosine		200	500	Pos+
Indoleacrylic acid	Y	100	200	Pos+
3-Dehydrosphinganine		10000	25000	Pos+
3-Methoxytyramine		2000	10000	Pos+
3-Nitrotyrosine		2000	500	Pos+
Ureidopropionic acid		20000	40000	Pos+
4-Pyridoxic acid	Y	/	/	Pos+
5-Aminolevulinic acid		20000	50000	Pos+
5-Hydroxyindoleacetic acid	Y	100	500	Pos+
5-Hydroxy-L-tryptophan		5000	5000	Pos+
5-Hydroxylysine	Y	2000	5000	Pos+
5-Methoxyindoleacetate		2000	5000	Pos+
5-Methoxytryptophan		20	50	Pos+
5-Methylcytosine		1000	2000	Pos+
6-Aminonicotinamide		500	1000	Pos+
7-Methylguanosine	Y	20	50	Pos+
L-Acetylcarnitine	Y	2000	10000	Pos+
Acetylcholine	Y	/	/	Pos+
Adenine		5000	100000	Pos+
Adenosine		5000	10000	Pos+
Agmatine		20000	500000	Pos+
AICAR	Y	200	500	Pos+
L-Alanine	Y	20000	50000	Pos+
Allantoin		5000000	20000000	Pos+
Anserine		10000	100000	Pos+
L-Arginine	Y	2000	10000	Pos+
Argininosuccinic acid	Y	2000	5000	Pos+
L-Asparagine	Y	50000	100000	Pos+
Aspartic acid		10000	20000	Pos+
Betaine	Y	20000	200000	Pos+
Betaine aldehyde		50000	500000	Pos+
Biotin		200	500	Pos+
Cadaverine		5000	10000	Pos+
Cyclic AMP	Y	2000	10000	Pos+
L-Carnitine	Y	100	500	Pos+
Dodecanoylcarnitine	Y	2000	5000	Pos+
Tetradecanoylcarnitine	Y	5000	20000	Pos+
L-Palmitoylcarnitine	Y	100000	500000	Pos+
Stearoylcarnitine	Y	1000	50000	Pos+
Propionylcarnitine	Y	1	500	Pos+
Butyrylcarnitine	Y	50	500	Pos+
2-Methylbutyroylcarnitine	Y	200	1000	Pos+
L-Hexanoylcarnitine	Y	10	50	Pos+
L-Octanoylcarnitine	Y	2	1000	Pos+
Carnosine		2000	5000	Pos+
Cyclic GMP	Y	50	100	Pos+
Choline	Y	2000	5000	Pos+
Citrulline	Y	200	10000	Pos+
Cytidine monophosphate	Y	2	1000	Pos+
Creatine	Y	2	20000	Pos+
Creatinine	Y	5000	10000	Pos+
Cycloleucine		100	200	Pos+
Cystamine		5000	5000	Pos+
L-Cystathionine		2000	5000	Pos+
L-Cysteine		100000	200000	Pos+
L-Cystine	Y	5000	10000	Pos+
Cytidine	Y	100	1000	Pos+
Cytosine	Y	200	500	Pos+
Deoxyadenosine monophosphate	Y	100	500	Pos+
Dopamine		2000	5000	Pos+
Ethanolamine		200000	500000	Pos+
FAD		1000000	5000000	Pos+
Flavone		200	500	Pos+
Folic acid		5000	50000	Pos+
Glucosamine		/	/	Pos+
Glucosamine 6-phosphate		/	/	Pos+
L-Glutamine	Y	2000	10000	Pos+
Glycerophosphocholine	Y	1000	2000	Pos+
Glycine		1	1000000	Pos+
Chenodeoxycholic acid glycine conjugate	Y	50000	500000	Pos+
Glycocholic acid	Y	/	/	Pos+
Guanosine monophosphate	Y	2000	10000	Pos+
Glutathione	Y	2000000	5000000	Pos+
Oxidized glutathione	Y	20000	200000	Pos+
Guanidoacetic acid	Y	50000	100000	Pos+
Guanine	Y	1000	2000	Pos+
Guanosine	Y	1000	10000	Pos+
Histamine		50000	1000000	Pos+
L-Histidine	Y	2000	10000	Pos+
L-Homocysteic acid		2000	5000	Pos+
Homocysteine	Y	5000	10000	Pos+
L-Homoserine	Y	10000	20000	Pos+
4-Hydroxyproline	Y	1000	1000	Pos+
Hypoxanthine	Y	2000	4000	Pos+
Imidazole		5000	50000	Pos+
Imidazoleacetic acid		1000	2000	Pos+
Inosine	Y	2000	5000	Pos+
L-Isoleucine	Y	2000	5000	Pos+
Kynurenic acid	Y	2	1000	Pos+
L-Kynurenine	Y	100	200	Pos+
L-Leucine	Y	5000	10000	Pos+
(R)-lipoic acid		20000	50000	Pos+
L-Lysine	Y	10000	20000	Pos+
Melatonin		4	10	Pos+
L-Methionine	Y	20000	50000	Pos+
Methionine sulfoxide	Y	5000	50000	Pos+
Dimethylglycine	Y	50000	100000	Pos+
N-Acetyl-L-aspartic acid	Y	5000	10000	Pos+
N-Acetylglutamine		10000	20000	Pos+
N-Alpha-acetyllysine		200	500	Pos+
N-Acetylputrescine	Y	500	2000	Pos+
NAD	Y	2000	5000	Pos+
NADP		500000	2000000	Pos+
Neopterin	Y	20000	50000	Pos+
Niacinamide	Y	200	1000	Pos+
Nicotinic acid	Y	1000	2000	Pos+
L-Targinine		500	1000	Pos+
Norepinephrine		100000	100000	Pos+
L-Norleucine		1000	1000	Pos+
O-Acetylserine	Y	5000	10000	Pos+
Ornithine	Y	5000	10000	Pos+
Pantothenic acid	Y	2000	20000	Pos+
Phenazine		/	/	Pos+
L-Phenylalanine	Y	1	5000	Pos+
Phosphorylcholine	Y	200	1000	Pos+
O-Phosphoethanolamine		20000	100000	Pos+
Pipecolic acid		200	500	Pos+
Porphobilinogen		50000	1000000	Pos+
L-Proline	Y	5000	10000	Pos+
Propionylcholine		20	50	Pos+
Purine	Y	1000	2000	Pos+
Putrescine		20000	100000	Pos+
Pyridoxamine		100	500	Pos+
Pyridoxine	Y	200	500	Pos+
Riboflavin	Y	1	1000	Pos+
S-Adenosylmethionine	Y	1000	5000	Pos+
Symmetric dimethylarginine	Y	1000	2000	Pos+
L-Serine		5000	100000	Pos+
Serotonin	Y	5000	10000	Pos+
5'-Methylthioadenosine	Y	100	200	Pos+
Spermidine	Y	200000	1000000	Pos+
Spermine		5000000	10000000	Pos+
Taurocholic acid		25000	100000	Pos+
Thiamine		1000000	2000000	Pos+
Thiamine pyrophosphate		/	/	Pos+
Thymidine		10000	20000	Pos+
Thymine	Y	50000	1000000	Pos+
Trimethylamine N-oxide	Y	2000	2500	Pos+
N6,N6,N6-Trimethyl-L-lysine	Y	20	5000	Pos+
Tris(2-carboxyethyl)phosphine_		50000	100000	Pos+
L-Tryptophan	Y	2000	10000	Pos+
L-Tyrosine	Y	2000	10000	Pos+
Uracil	Y	2000	10000	Pos+
Urea	Y	100000	200000	Pos+
L-Valine	Y	5000	10000	Pos+
Cyanocobalamin		200	50000	Pos+
Xanthosine	Y	2000	20000	Pos+
Gamma-Aminobutyric acid		5000	10000	Pos+
NMN	Y	2000	5000	Pos+
Anthranilate	Y	5000	10000	Pos+
NR	Y	100	500	Pos+
Tryptamin	Y	/	/	Pos+
3-Hydroxy-kynnrenine	Y	/	/	Pos+
1,2,3-Benzenetricarboxylic acid	Y	5000	10000	Neg-
2-Pyrocatechuic acid		100000	100000	Neg-
Leucinic acid	Y	200	500	Neg-
Ortho-Hydroxyphenylacetic acid		/	/	Neg-
2-Ketohexanoic acid	Y	200000	200000	Neg-
2-Phosphoglyceric acid	Y	5000000	5000000	Neg-
3,4-Dihydroxybenzeneacetic acid		20000	50000	Neg-
3-Methyl-2-oxovaleric acid	Y	20000	100000	Neg-
Phenyllactic acid	Y	5000	10000	Neg-
Vanylglycol	Y	5000	100000	Neg-
4-Hydroxybenzoic acid		2000	5000	Neg-
4-Hydroxyphenylpyruvic acid	Y	/	/	Neg-
6-Phosphogluconic acid		/	/	Neg-
Acetoacetic acid	Y	50000	100000	Neg-
ADP		1000000	5000000	Neg-
Adenosine diphosphate ribose	Y	/	/	Neg-
Epinephrine		5000	10000	Neg-
Adenosine monophosphate	Y	1000	2000	Neg-
Ascorbic acid	Y	/	/	Neg-
Butylmalonic acid		2000	5000	Neg-
Carbamoyl phosphate		10000000	20000000	Neg-
Cholic acid	Y	100000	5000000	Neg-
cis-Aconitic acid		5000	10000	Neg-
Citraconic acid	Y	5000	20000	Neg-
Citric acid	Y	1000000	5000000	Neg-
dCDP		500000	2000000	Neg-
dCMP		5000	10000	Neg-
dCTP		/	/	Neg-
Dehydro-L-ascorbic acid dimer		/	/	Neg-
L-Dihydroorotic acid	Y	2000	5000	Neg-
Dihydroxyacetone phosphate		20000	50000	Neg-
5-Thymidylic acid		10000	20000	Neg-
dUMP		1000	2000	Neg-
Fructose 1,6-bisphosphate		200000	500000	Neg-
Fumaric acid	Y	20000	50000	Neg-
Glucose 6-phosphate	Y	500	10000	Neg-
Guanosine diphosphate		5000000	10000000	Neg-
Glucaric acid	Y	1000000	2000000	Neg-
Gluconic acid	Y	5000	10000	Neg-
Gluconolactone		200000	500000	Neg-
D-Glucose	Y	/	/	Neg-
D-Glucuronic acid	Y	1000	5000	Neg-
L-Glutamic acid	Y	2000	50000	Neg-
Glyceraldehyde 3-phosphate diethyl aceta		100	200	Neg-
Glyceric acid	Y	10000	10000	Neg-
Glycerol		/	/	Neg-
Glyoxylic acid		100000	200000	Neg-
Homogentisic acid		200000	1000000	Neg-
3-Hydroxyglutaric acid	Y	2000	5000	Neg-
Inosinic acid	Y	50000	100000	Neg-
Indole-3-carboxylic acid	Y	200	1000	Neg-
myo-Inositol		20000	100000	Neg-
Isocitric acid	Y	500000	500000	Neg-
L-Lactic acid	Y	1000000	2000000	Neg-
Alpha-Lactose		/	/	Neg-
Malonic acid		20000	50000	Neg-
Mevalonic acid		2000	10000	Neg-
Nicotinic acid adenine dinucleotide		1000000	5000000	Neg-
N-Acetylaspartylglutamic acid	Y	5000	10000	Neg-
N-Acetyl-D-Glucosamine 6-Phosphate	Y	2000	5000	Neg-
N-Acetyl-L-alanine	Y	200	2000	Neg-
N-Methyl-D-aspartic acid		2000	2000	Neg-
N-Acetylornithine		200000	500000	Neg-
Orotic acid	Y	5000	10000	Neg-
Phenylpropiolic acid		200000	1000000	Neg-
Phosphocreatine	Y	200000	500000	Neg-
Phosphoserine		5000000	5000000	Neg-
Phosphoenolpyruvic acid		100000	500000	Neg-
Coenzyme A		/	/	Neg-
Pyridoxal 5'-phosphate	Y	1000	2000	Neg-
Pyroglutamic acid	Y	50000	100000	Neg-
Pyruvic acid		1000000	2000000	Neg-
D-Ribose 5-phosphate	Y	1000	2000	Neg-
S-Adenosylhomocysteine	Y	500	1000	Neg-
Shikimic acid		5000	10000	Neg-
Glycerol 3-phosphate	Y	1000	2000	Neg-
Sorbitol	Y	2000	10000	Neg-
Succinic acid	Y	20000	50000	Neg-
Taurine	Y	200	2000	Neg-
Taurochenodesoxycholic acid		2000	5000000	Neg-
dTDP		100000	2000000	Neg-
Trehalose		10000	500000	Neg-
Uridine 5'-diphosphate		1000000	5000000	Neg-
Uridine diphosphategalactose		2000	5000	Neg-
Uridine diphosphate-N-acetylglucosamine		1000	2000	Neg-
Uridine 5'-monophosphate	Y	2000	5000	Neg-
Uridine	Y	5000	20000	Neg-
Xanthine	Y	5000	10000	Neg-
Xanthurenic acid	Y	500	500	Neg-
Xanthylic acid		5000	200000	Neg-
Galactose 1-phosphate	Y	1000	5000	Neg-
α-ketoisovaleric acid	Y	50000	500000	Neg-
α-Ketoglutaric acid	Y	50000	100000	Neg-
gamma-Glutamylcysteine		10000	100000	Neg-
L-Malic acid	Y	20000	100000	Neg-

## Sheet: MS dataset for diagnosis
Raw mass spectrometry data of metabolomics of plasma from 521 candidates (n= 313 for Non-GC, n= 208 for GC)
Metabolites	N1-Methyladenosine	1-Methylhistidine	1-Methylnicotinamide	2-Aminoadipate	2-Aminooctanoate	Indoleacrylate	Pyridoxate	5-HIAA	Hydroxylysine	N(7)-Methylguanosine	Acetylcarnitine	Acetylcholine	AICAR	Alanine-Sarcosine	Arginine	Argininosuccinate	Asparagine	Betaine	cAMP	Carnitine	12:0-Carnitine	14:0-Carnitine	16:0-Carnitine	18:0-Carnitine	3:0-Carnitine	4:0-Carnitine	5:0-Carnitine	6:0-Carnitine	8:0-Carnitine	cGMP	Choline	Citrulline	CMP	Creatine	Creatinine	Cystine	Cytidine	Cytosine	dAMP	Glutamine	Glycerophosphocholine	Glycochenodeoxycholate	Glycocholate	GMP	GSH	GSSG	Guanidineacetate	Guanine	Guanosine
Batch01_49N	0.000860185	0.00292535	0.00201611	0.000221134	5.23339e-05	2.30855e-06	0.000325323	2.72505e-05	1.16626e-05	5.37602e-05	0.0423545	0.00171232	5.33418e-05	0.00269987	0.0029389	3.3148e-05	0.000159816	0.0257462	5.34521e-05	0.041762	0.000336427	1.31277e-05	0.000181899	3.17255e-05	0.00273745	0.000901688	0.000458174	0.00102442	0.00446425	1.66033e-05	0.0185116	0.00489215	6.42706e-05	0.0214731	0.014781	0.000812321	3.07367e-05	6.26998e-05	1.88484e-05	0.026223	0.00598966	2.19045e-05	1.44013e-05	0.000239697	2.41789e-05	0.000364735	0.000317934	1.63293e-05	2.22745e-05
Batch01_41N	0.00075396	0.00326771	0.000394891	0.000289185	6.99915e-05	7.30878e-05	0.000347049	3.17907e-05	1.85177e-05	1.94311e-05	0.0391826	0.00206511	4.18519e-05	0.00235631	0.00281553	3.2396e-05	0.000139986	0.0310902	4.46483e-05	0.0326703	0.000497009	1.73364e-05	0.000186149	4.1684e-05	0.0026205	0.000915335	0.000536129	0.00104595	0.00596014	1.51257e-05	0.0155829	0.00586445	4.27355e-05	0.0103129	0.0146032	0.000731127	0.000135183	5.0075e-05	1.92932e-05	0.0230847	0.00237364	9.44162e-06	6.20586e-06	0.000174775	3.33346e-05	0.000360998	0.000392004	1.4395e-05	1.9961e-05
Batch01_97N	0.000759155	0.00560843	0.000258148	0.000257731	0.000134544	8.1923e-05	0.000303865	3.39479e-05	1.29074e-05	1.81104e-05	0.0566775	0.00255029	5.699e-05	0.0023435	0.00196843	3.20728e-05	0.000165966	0.0241672	4.62351e-05	0.0348062	0.000559207	1.05718e-05	0.000241463	4.35514e-05	0.00305309	0.00139977	0.000714213	0.00119628	0.00641997	1.52044e-05	0.0164963	0.00728726	3.99719e-05	0.0101894	0.0177443	0.000622003	5.07229e-05	3.79223e-05	1.48729e-05	0.0260177	0.00268351	3.1615e-06	5.17407e-06	0.000181166	5.85276e-05	0.0012307	0.000469786	3.78332e-05	1.76831e-05
Batch01_113N	0.000782712	0.00503071	0.000274862	0.000303034	0.00012818	1.39528e-05	0.000205554	2.32944e-05	8.80127e-06	4.36109e-05	0.0449835	0.00171553	4.99003e-05	0.00234005	0.00305338	4.55166e-05	0.000155972	0.0253067	4.38602e-05	0.0410076	0.000229554	1.13983e-05	0.000216989	5.62381e-05	0.0040854	0.00132751	0.00100144	0.000907063	0.00368221	1.75316e-05	0.0114651	0.00520123	5.69372e-05	0.0279692	0.0125966	0.000647715	1.81142e-05	5.66616e-05	4.1641e-05	0.0226258	0.00264614	4.39063e-06	8.02403e-06	0.000242125	5.12477e-05	0.00126727	0.00035275	2.4641e-05	2.36527e-05
Batch01_65N	0.000692931	0.00518885	0.000648377	0.000192413	6.03215e-05	2.08562e-05	0.000161192	3.42697e-05	1.92593e-05	3.89453e-05	0.0717966	0.00227676	4.97305e-05	0.00240636	0.00320213	3.66046e-05	0.000179612	0.0192781	4.93837e-05	0.0429876	0.000731252	2.94154e-05	0.000322219	7.25857e-05	0.00267543	0.00204149	0.000537826	0.00388087	0.0146619	2.22639e-05	0.0100872	0.00492938	1.38891e-05	0.0381751	0.0134766	0.000473043	7.73352e-05	2.76296e-05	1.96808e-05	0.0259889	0.00733729	2.41721e-05	1.3018e-05	9.47755e-05	5.59523e-05	0.00126801	0.000461097	2.11585e-05	2.11893e-05
Batch01_9N	0.00093004	0.0053633	0.000370396	0.000273443	7.27718e-05	2.83606e-05	0.000308699	4.82724e-05	1.84464e-05	5.44851e-05	0.0532654	0.00268372	4.81459e-05	0.00277939	0.00198058	3.21717e-05	0.000154191	0.0199201	5.60371e-05	0.0412838	0.000702467	2.59814e-05	0.000429833	0.000103701	0.00355522	0.00166103	0.000738066	0.00144335	0.0048527	1.43791e-05	0.0168547	0.00794487	5.68618e-05	0.0229316	0.0191124	0.000867268	3.34663e-05	4.28318e-05	2.28085e-05	0.0243733	0.00393476	5.03887e-06	8.42661e-06	0.000838842	4.8721e-05	0.00084044	0.000615153	1.4303e-05	2.11819e-05
Batch01_81N	0.000918386	0.00458745	0.000832555	0.000245194	5.06616e-05	5.2003e-05	0.000264849	3.29651e-05	2.40044e-05	2.88281e-05	0.0444033	0.00221799	6.81765e-05	0.00220036	0.00516764	3.57231e-05	0.000183769	0.0234505	5.44966e-05	0.0368451	0.00070139	4.06826e-05	0.000187499	4.72626e-05	0.00375058	0.00087187	0.000518707	0.00106066	0.00711457	2.34752e-05	0.014068	0.00881313	2.80953e-05	0.0199973	0.0180782	0.000694211	2.43723e-05	1.85557e-05	1.97165e-05	0.0262811	0.00499896	6.50562e-06	6.59224e-06	0.000170019	4.80621e-05	0.000362195	0.000412355	5.74052e-05	2.52722e-05
Batch01_73N	0.000843786	0.00402817	0.000853772	0.000226372	0.000104501	0.000272503	0.000783588	4.74475e-05	2.04252e-05	4.04335e-05	0.0618269	0.00188874	4.46455e-05	0.00243832	0.00398628	2.79359e-05	0.000146604	0.0241104	5.04013e-05	0.0493977	0.000368921	2.23592e-05	0.000244466	4.0716e-05	0.00747972	0.00156348	0.000593725	0.00142233	0.0046061	2.2441e-05	0.0186873	0.0065202	2.76529e-05	0.0200034	0.0146828	0.00117337	3.69294e-05	8.82692e-05	2.93355e-05	0.028156	0.00521959	1.18955e-06	1.7413e-06	0.000260015	1.68448e-05	0.000199039	0.000333468	0.000188604	2.52797e-05
Batch01_89N	0.000863426	0.00789404	0.000273623	0.000287611	7.92576e-05	6.21513e-05	0.000309828	3.91802e-05	1.52678e-05	6.18323e-05	0.0688128	0.00298491	4.8302e-05	0.00258225	0.00154995	2.17332e-05	0.000163566	0.0156735	5.73496e-05	0.037212	0.000776755	2.82852e-05	0.000353038	7.02956e-05	0.00389638	0.00165426	0.00110532	0.00180659	0.00702491	1.48203e-05	0.0140863	0.00635334	1.9629e-05	0.0159722	0.0210446	0.000868674	5.33487e-05	1.84756e-05	1.4851e-05	0.0232089	0.00289526	6.05857e-06	3.50532e-06	0.000234653	3.2462e-05	0.000398173	0.000398872	1.2592e-05	1.8451e-05
Batch01_33N	0.00100022	0.00497751	0.000297535	0.000227448	4.87058e-05	3.6819e-05	0.000383246	5.2425e-05	2.7279e-05	2.9578e-05	0.0315683	0.00181327	6.3882e-05	0.00214015	0.00283626	3.06687e-05	0.000146644	0.0287326	6.40941e-05	0.0365	0.000405079	1.38001e-05	0.00026369	5.21487e-05	0.00212454	0.000799605	0.000680687	0.00103415	0.00583973	1.49896e-05	0.0159377	0.00643796	2.44667e-05	0.0258446	0.0211237	0.000464063	5.73019e-05	7.67713e-05	8.6773e-06	0.027525	0.00871067	1.80064e-06	1.5621e-06	0.000159543	3.56302e-05	0.000630344	0.000392016	2.28337e-05	2.45434e-05
Batch01_105N	0.00084153	0.00547531	0.000668005	0.000259043	8.43256e-05	0.000263116	0.000397617	5.84006e-05	1.5664e-05	2.01911e-05	0.0482129	0.00229097	4.0559e-05	0.00199881	0.00129403	9.28813e-06	0.000139432	0.0264057	4.12248e-05	0.0408435	0.000397839	1.23256e-05	0.000217926	4.55574e-05	0.00895785	0.001478	0.00108045	0.000899129	0.00357362	1.11595e-05	0.0153697	0.00687217	2.04545e-05	0.0140918	0.0160649	0.000656875	1.42512e-05	5.49181e-05	1.13542e-05	0.0268479	0.00308529	1.04365e-05	1.23819e-05	0.000140106	6.2718e-05	0.000469237	0.000333571	1.71571e-05	1.44923e-05
Batch01_25N	0.000906589	0.00486692	0.000296515	0.00022269	5.59109e-05	2.60547e-06	0.000332669	3.98184e-05	1.46667e-05	2.38518e-05	0.0499587	0.00215541	6.44463e-05	0.00325167	0.00165375	3.02239e-05	0.000130334	0.0290598	7.32543e-05	0.032919	0.000592123	3.30855e-05	0.00032205	6.79233e-05	0.00239426	0.00175729	0.000389761	0.00119372	0.00616345	3.62752e-05	0.0125943	0.00544657	2.35628e-05	0.0104373	0.0204711	0.0006383	6.52444e-05	3.7757e-05	1.39597e-05	0.0273652	0.00519783	6.44688e-06	5.67432e-06	0.00021649	6.25254e-05	0.00123695	0.000380007	1.90548e-05	4.17939e-05
Batch01_1N	0.000772851	0.00108847	0.000485126	0.00018368	2.49734e-05	7.43909e-05	0.000234629	3.43614e-05	1.39982e-05	2.83656e-05	0.0481481	0.0020546	4.38685e-05	0.00189424	0.00242843	4.71467e-05	0.000207153	0.0293018	7.74273e-05	0.035129	0.00038452	1.07495e-05	0.000214485	2.88273e-05	0.00209343	0.00141673	0.000447988	0.00141576	0.00594054	2.11898e-05	0.0111961	0.00651636	3.05924e-05	0.0276826	0.0122492	0.000630146	0.000553715	8.74221e-05	3.48508e-05	0.020267	0.00225909	3.9909e-06	6.45043e-06	0.000240011	6.87761e-05	0.00115192	0.000509167	0.000598663	5.17081e-05
Batch01_17N	0.000943378	0.00437174	0.000149452	0.000226648	0.000135613	5.53513e-06	0.000422601	4.41158e-05	1.96439e-05	4.91331e-05	0.0868286	0.00195253	5.65545e-05	0.00269598	0.00348097	4.04355e-05	0.000150723	0.031712	6.59199e-05	0.0432021	0.000721784	3.93036e-05	0.000415709	8.07602e-05	0.00290027	0.00253687	0.000561465	0.00225861	0.00939863	1.33791e-05	0.0133605	0.00691467	3.12065e-05	0.0164489	0.0138682	0.00104733	4.25521e-05	7.2006e-05	1.45599e-05	0.0321458	0.00373846	6.21889e-06	5.17797e-06	0.000228248	5.13175e-05	0.000792636	0.000510435	1.28775e-05	2.57953e-05
Batch01_57N	0.000829078	0.00625002	0.00045184	0.000344292	5.07977e-05	3.38092e-05	0.000295729	3.24973e-05	1.66476e-05	4.03233e-05	0.0830074	0.00207896	4.63249e-05	0.00272555	0.0030077	4.10394e-05	0.000112888	0.0199436	4.39129e-05	0.0432089	0.000393342	2.29915e-05	0.000262779	5.43267e-05	0.00390034	0.00164924	0.000900565	0.00210974	0.00646627	6.83881e-06	0.0112902	0.00492166	3.47253e-05	0.0369234	0.0145505	0.000922809	4.99774e-05	3.82488e-05	3.29638e-05	0.0260655	0.00757725	7.48508e-06	3.3387e-06	0.000218132	1.85999e-05	0.00047814	0.000256558	2.41655e-05	1.88236e-05
Batch02_114N	0.00103351	0.00397849	0.000287264	0.000239056	8.17671e-05	7.11469e-06	0.000332322	3.56375e-05	1.87924e-05	2.7116e-05	0.060385	0.00218518	6.50286e-05	0.00306591	0.00431675	4.75846e-05	0.000106982	0.0338948	5.12052e-05	0.0333053	0.000900668	4.18555e-05	0.000294735	9.50273e-05	0.00325251	0.00138263	0.000751082	0.00205575	0.0101839	1.25818e-05	0.0187596	0.00748431	1.64024e-05	0.00598577	0.0146993	0.000951095	7.30765e-05	7.26163e-05	2.37984e-05	0.0264077	0.00196372	4.39883e-05	1.14065e-05	0.000119368	2.82104e-05	0.000384024	0.000347211	3.8861e-05	9.78034e-06
Batch02_82N	0.000888676	0.00425053	0.000366159	0.000306689	0.000132323	0.000101457	0.000338347	4.07616e-05	1.44533e-05	5.84134e-05	0.0722644	0.0022144	6.39754e-05	0.00264742	0.00441273	2.98792e-05	0.000173553	0.0196623	5.30601e-05	0.0433925	0.000337161	3.22483e-05	0.000125972	9.39157e-05	0.00438798	0.00105533	0.000505826	0.00144798	0.00512101	1.70859e-05	0.0169809	0.00828729	1.65921e-05	0.0235778	0.0168474	0.000969771	3.24187e-05	5.09232e-05	1.6961e-05	0.0325326	0.00307005	1.07326e-05	1.11806e-05	0.000152133	3.44433e-05	0.000613472	0.000529068	3.92551e-05	1.82266e-05
Batch02_10N	0.000966889	0.00663368	0.000721747	0.000306511	4.85627e-05	5.08643e-05	0.000415973	4.47047e-05	1.60519e-05	5.35143e-05	0.0446485	0.00232825	4.82651e-05	0.00264184	0.00192873	2.87806e-05	0.000139019	0.0171199	6.95838e-05	0.0381086	0.000568378	3.4733e-05	0.000105624	8.23991e-05	0.00519942	0.00100633	0.00173892	0.00210313	0.0113769	1.49559e-05	0.0135532	0.00694603	5.65402e-05	0.00870337	0.0189536	0.000575277	3.27045e-05	5.23621e-05	2.24148e-05	0.0216707	0.00407508	3.19459e-05	2.24367e-05	0.000246284	5.80149e-05	0.0016644	0.000287649	1.2047e-05	1.29209e-05
Batch02_106N	0.00100739	0.00676223	0.000514022	0.000257443	9.68735e-05	6.90656e-05	0.000457622	4.20882e-05	1.88829e-05	3.42999e-05	0.0487262	0.00193125	6.14706e-05	0.00230482	0.004118	3.27966e-05	0.000156834	0.0300427	6.35353e-05	0.0387796	0.000165153	1.54671e-05	9.47154e-05	6.70763e-05	0.00249684	0.000866859	0.000520522	0.000985474	0.00397918	1.951e-05	0.0193613	0.00702096	2.82272e-05	0.0278494	0.0173392	0.000625286	4.23025e-05	0.000154221	2.45339e-05	0.0287992	0.0050676	6.3369e-06	1.78184e-05	0.000249216	9.65459e-05	0.000777678	0.000380516	8.69664e-05	1.96897e-05
Batch02_2N	0.000757037	0.0043994	0.000379249	0.000249158	4.33772e-05	2.67693e-05	0.000237361	2.58944e-05	9.79312e-06	3.79516e-05	0.0480517	0.00224927	3.89214e-05	0.00282088	0.00372115	3.72603e-05	0.000203629	0.0238072	7.99077e-05	0.0461166	0.000216107	5.38073e-05	0.000120673	9.88654e-05	0.00257998	0.000951424	0.000337965	0.00103684	0.00516295	3.53201e-05	0.0138081	0.00465005	4.84558e-05	0.00987814	0.0150943	0.000633291	3.81204e-05	8.95125e-05	3.18791e-05	0.0289871	0.00424888	2.37324e-05	4.63752e-06	0.000589393	5.85658e-05	0.00110354	0.000307777	0.00017764	2.95749e-05
Batch02_58N	0.000744572	0.00510593	0.000603822	0.00029365	2.65219e-05	0.00266345	0.000389621	2.60733e-05	8.99729e-06	2.95564e-05	0.0546169	0.00186667	3.86122e-05	0.00182001	0.00271289	1.5367e-05	0.000148013	0.0199022	4.98009e-05	0.045456	0.000195083	2.48197e-05	8.58203e-05	6.37918e-05	0.00587441	0.00118947	0.000610592	0.00106477	0.00380349	1.0487e-05	0.0102231	0.00425726	1.43158e-05	0.0183243	0.0128332	0.000497988	1.92633e-05	9.83703e-05	1.92636e-05	0.0265193	0.00553497	7.03539e-06	9.41664e-06	0.000159443	4.18672e-05	0.000501987	0.000273755	1.61815e-05	9.73006e-06
Batch02_34N	0.00090267	0.00398626	0.000335529	0.000406792	5.30932e-05	5.282e-05	0.000240601	5.71624e-05	1.49522e-05	3.90491e-05	0.0440095	0.00158717	4.28392e-05	0.00307968	0.0010519	1.53508e-05	0.000101286	0.0174216	4.17043e-05	0.0365026	0.000198033	1.25787e-05	0.000123151	5.93878e-05	0.0072353	0.00157147	0.000876214	0.00153546	0.0051263	8.92878e-06	0.013852	0.00490838	2.84208e-05	0.0152169	0.0124109	0.000720888	3.26293e-05	2.97645e-05	1.81174e-05	0.0238015	0.00315148	0.000102364	3.80318e-05	0.000456939	2.27575e-05	0.000103354	0.000286976	1.88971e-05	9.54086e-06
Batch02_18N	0.000688817	0.00419028	0.000360791	0.000170215	6.28073e-05	5.72499e-05	0.00020797	3.89669e-05	1.37192e-05	3.3578e-05	0.0592225	0.00190545	4.80255e-05	0.00223291	0.00421026	4.00257e-05	0.000159047	0.0207229	4.73624e-05	0.0405608	0.000294572	2.8272e-05	0.000101444	8.26473e-05	0.00245373	0.0012057	0.00090259	0.00202745	0.00685862	1.33059e-05	0.0120186	0.00687245	1.99018e-05	0.0198743	0.0150079	0.000613201	3.25755e-05	3.9566e-05	2.4e-05	0.0299067	0.00532849	3.37735e-05	3.5502e-05	0.000173582	6.13127e-05	0.000837151	0.000414356	2.12033e-05	1.71019e-05
Batch02_66N	0.000681659	0.00508428	0.000835078	0.000302082	5.7923e-05	5.11366e-06	0.000685279	2.82408e-05	1.80627e-05	2.04902e-05	0.0483004	0.00296715	3.1251e-05	0.00234824	0.00309386	2.68157e-05	0.000178585	0.0236086	5.56135e-05	0.0423774	0.000742813	3.44106e-05	0.000235296	8.50311e-05	0.00440008	0.00131028	0.00113223	0.00197877	0.00843457	1.80937e-05	0.0158814	0.00622489	3.92112e-05	0.0319434	0.0140289	0.000675789	2.22183e-05	3.88019e-05	1.45591e-05	0.0265145	0.00439879	3.31822e-05	3.54364e-05	0.000139468	2.03529e-05	2.05762e-05	0.000368142	4.50284e-05	1.74789e-05
Batch02_42N	0.000972089	0.00657591	0.00067716	0.000340129	8.25228e-05	1.57916e-05	0.000421073	4.56978e-05	2.28383e-05	4.4704e-05	0.0557613	0.00200968	3.45749e-05	0.00313019	0.00433373	3.21797e-05	0.00015549	0.0182223	5.0661e-05	0.0425122	0.000434432	2.70453e-05	9.7494e-05	5.99732e-05	0.00354079	0.00175613	0.00111077	0.00355064	0.0174217	1.23043e-05	0.0131842	0.00606378	5.17121e-05	0.0361007	0.0147963	0.00100072	5.17151e-05	8.03029e-05	4.70505e-05	0.0260289	0.00405059	5.49762e-06	3.02372e-06	0.000859744	2.90671e-05	0.000426494	0.000187044	1.85014e-05	1.50095e-05
Batch02_74N	0.000809321	0.00601773	0.000930797	0.000296478	5.76831e-05	2.39369e-05	0.00027869	6.36344e-05	2.17763e-05	1.08006e-05	0.0562218	0.00185411	6.00451e-05	0.00221731	0.00209536	2.99909e-05	0.000177393	0.0217929	5.3292e-05	0.0377701	0.000490646	2.08659e-05	0.000104748	5.95712e-05	0.00256348	0.000997411	0.000590812	0.00139815	0.0056487	1.47776e-05	0.0130997	0.00692549	2.65952e-05	0.0325995	0.0184803	0.000809853	0.000233174	4.88519e-05	1.79366e-05	0.0273172	0.00451021	4.4532e-05	5.07988e-05	0.000145782	4.66595e-05	0.00033932	0.000356443	5.70761e-05	2.15676e-05
Batch02_90N	0.00115465	0.00453192	0.000511087	0.00028928	3.9701e-05	0.000163519	0.000235747	3.77039e-05	2.17613e-05	5.70594e-05	0.0531204	0.00184028	5.07875e-05	0.00277705	0.00436561	4.31604e-05	0.00011519	0.0196713	3.98559e-05	0.0473691	0.000287324	2.92051e-05	6.28929e-05	4.28231e-05	0.00428446	0.00152939	0.000462697	0.00143669	0.00505635	1.54555e-05	0.0193445	0.00548546	2.12675e-05	0.0243915	0.0166453	0.00113286	0.000270197	6.21263e-05	2.11145e-05	0.0271496	0.00450739	3.78462e-05	5.13012e-05	0.000138866	2.3477e-05	0.00021036	0.000470679	0.000146131	1.24511e-05
Batch02_26N	0.000855315	0.00452433	0.000144577	0.00020383	3.8247e-05	2.15164e-05	0.000272228	2.948e-05	1.45527e-05	4.52446e-05	0.0496983	0.00242653	4.34865e-05	0.00351184	0.00410755	3.53577e-05	0.000228817	0.027883	4.70052e-05	0.0459886	0.000444231	3.65183e-05	0.000178376	0.000128222	0.00332794	0.000875642	0.000671458	0.0011742	0.00453324	1.3753e-05	0.0187979	0.00587709	2.96838e-05	0.0194939	0.0173673	0.00091369	1.78467e-05	3.23096e-05	2.1352e-05	0.0258119	0.00403289	3.88732e-05	1.46224e-05	0.000151692	6.05691e-05	0.000694043	0.000612426	2.71581e-05	1.27865e-05
Batch02_98N	0.00088841	0.00415606	0.000473987	0.000278033	8.53626e-05	4.11455e-05	0.000304712	3.60189e-05	1.06964e-05	5.1719e-05	0.0598996	0.0022327	6.10897e-05	0.00316389	0.00449352	2.63718e-05	0.000132846	0.026411	4.19139e-05	0.0452167	0.000413477	2.25462e-05	8.43239e-05	4.25739e-05	0.0040019	0.00688347	0.000814499	0.00208316	0.00877136	1.41277e-05	0.0182928	0.0054724	1.59831e-05	0.0203781	0.0128574	0.000738124	3.97996e-05	9.29262e-05	2.47621e-05	0.025957	0.00436472	2.11611e-05	1.09128e-05	0.000143764	2.49912e-05	0.0003655	0.000315852	4.16504e-05	2.14077e-05
Batch02_50N	0.00101971	0.00374746	0.000634075	0.000189145	0.000138948	8.79763e-05	0.000280688	4.27946e-05	2.26562e-05	4.38419e-05	0.0346574	0.00232671	5.43576e-05	0.00255919	0.00318399	3.18058e-05	0.000193181	0.0281266	5.28094e-05	0.038561	0.000167963	1.35305e-05	0.000108182	4.14762e-05	0.00331777	0.000871684	0.000802289	0.0011336	0.00575118	1.86411e-05	0.0170218	0.0080739	1.44943e-05	0.0172126	0.0143744	0.000954192	0.000249396	0.000114962	3.23025e-05	0.0324254	0.00740649	9.19513e-06	6.24478e-06	0.000301161	2.41157e-05	0.000322643	0.000495764	3.72129e-05	1.54851e-05
Batch03_43N	0.000707333	0.00519866	0.000771846	0.000406227	4.12273e-05	0.00161029	0.000305871	2.21176e-05	1.48382e-05	4.55634e-05	0.0459956	0.00176501	5.3895e-05	0.0022611	0.00489938	3.03878e-05	0.000137825	0.0186861	4.29852e-05	0.0428522	0.000186249	9.22187e-06	0.000126159	3.2981e-05	0.00416755	0.00130944	0.000828392	0.000863051	0.0034331	9.48366e-06	0.0128577	0.00488912	4.14976e-05	0.0289463	0.0117401	0.000747866	8.96489e-05	3.61702e-05	1.6337e-05	0.0288034	0.00319363	1.20631e-05	1.4612e-05	0.00011923	2.428e-05	0.000304751	0.000255899	1.43298e-05	1.10846e-05
Batch03_27N	0.000872977	0.00552101	0.000320711	0.000176369	0.000114108	0.0001096	0.000448107	4.90816e-05	2.20483e-05	1.65525e-05	0.0474882	0.0022107	7.54783e-05	0.0025876	0.00399731	2.15441e-05	0.000155966	0.027756	5.56823e-05	0.0458378	0.000161429	7.20341e-06	0.000175681	3.47766e-05	0.00352311	0.00164748	0.000667112	0.00101824	0.0033898	1.67271e-05	0.0133798	0.0073533	1.72164e-05	0.021976	0.0120751	0.000695932	0.00107811	8.99955e-05	2.0583e-05	0.0327419	0.0028438	5.69606e-05	4.85582e-05	8.79641e-05	7.05148e-05	0.00171989	0.000334505	2.71286e-05	1.39521e-05
Batch03_51N	0.000839483	0.00698569	0.000472521	0.000204776	6.14923e-05	0.000186418	0.000310153	2.87709e-05	1.79013e-05	3.33488e-05	0.0502772	0.00255533	6.13292e-05	0.00224908	0.00319881	2.77902e-05	0.000128077	0.0251113	5.93262e-05	0.0424024	0.000293191	1.31936e-05	0.000197182	3.92131e-05	0.00331493	0.000933669	0.000618262	0.00141539	0.00707278	1.83408e-05	0.0158259	0.0061759	2.07041e-05	0.0192225	0.0193997	0.000846304	3.49768e-05	5.95013e-05	2.11087e-05	0.0335031	0.00551919	5.82663e-06	1.08827e-05	0.000134625	5.68811e-05	0.000883326	0.00041509	1.24019e-05	1.77463e-05
Batch03_11N	0.000760318	0.00428789	0.000747478	0.000149569	5.84496e-05	5.97274e-06	0.000386567	4.76748e-05	1.66064e-05	2.98923e-05	0.0386512	0.00163719	5.76867e-05	0.00298991	0.00323066	2.63454e-05	8.96695e-05	0.0207378	6.06705e-05	0.0325289	0.00027322	9.59022e-06	0.000128949	3.26341e-05	0.00284856	0.00120254	0.000706337	0.000889378	0.00449291	1.5263e-05	0.0168874	0.00376706	5.54835e-05	0.0204863	0.0138884	0.000646792	2.80676e-05	3.72156e-05	2.99928e-05	0.027728	0.00359629	2.82165e-05	1.44721e-05	0.000154347	8.39762e-05	0.00112805	0.000223624	1.36966e-05	1.51338e-05
Batch03_67N	0.000639437	0.00273537	0.00065472	0.000214414	7.5779e-05	5.48346e-05	0.000319227	3.45677e-05	1.78206e-05	1.86131e-05	0.0777625	0.00217001	4.63096e-05	0.00228969	0.0038102	3.17429e-05	0.000106667	0.0319857	5.06081e-05	0.0318081	0.000228199	1.59161e-05	0.000268771	5.03668e-05	0.00256928	0.00104968	0.000629417	0.00146362	0.00558624	2.22137e-05	0.0145024	0.00623461	1.33906e-05	0.03088	0.0116286	0.000537479	3.43058e-05	7.59293e-05	2.12443e-05	0.0236794	0.00708259	4.6982e-06	6.05389e-06	0.000124898	3.81971e-05	0.000489463	0.000203447	1.0745e-05	1.69996e-05
Batch03_107N	0.000741401	0.00366674	0.000496394	0.000159236	8.57656e-05	6.86077e-05	0.000190463	3.47275e-05	1.72423e-05	3.78005e-05	0.109603	0.00148915	5.50162e-05	0.00246838	0.00226717	3.69849e-05	0.000111098	0.0295123	6.65861e-05	0.0349922	0.000735308	5.06116e-05	0.000464116	0.00011211	0.00247395	0.00213307	0.000936168	0.00914712	0.033496	2.24314e-05	0.0142436	0.00381396	2.05211e-05	0.0166106	0.0114997	0.000562247	2.52067e-05	1.71024e-05	3.00694e-05	0.0260779	0.00376487	5.09857e-05	1.90509e-05	0.000139704	7.96077e-05	0.000860585	0.000346079	1.8402e-05	2.10699e-05
Batch03_59N	0.000742298	0.00653416	0.000913794	0.000274137	6.42825e-05	6.44311e-05	0.00037344	3.5493e-05	1.59639e-05	3.89253e-05	0.0769288	0.00203881	5.10827e-05	0.00238805	0.00219215	1.97861e-05	0.000152834	0.0234054	6.74632e-05	0.0391738	0.000506881	2.97783e-05	0.00049401	8.05219e-05	0.00217535	0.00145659	0.00073205	0.00144695	0.00719195	2.13465e-05	0.0146671	0.00605536	4.00334e-05	0.0147356	0.0144858	0.000568056	2.16122e-05	3.1818e-05	2.46125e-05	0.0258037	0.00250473	3.80345e-06	2.36014e-06	0.000150967	0.000102937	0.00346741	0.00052623	3.13348e-05	1.96686e-05
Batch03_35N	0.000744699	0.00486306	0.000247451	0.000255648	7.66362e-05	7.52419e-05	0.000392045	3.08902e-05	1.75345e-05	3.22281e-05	0.0535862	0.00215664	4.47117e-05	0.00182185	0.00201225	3.69987e-05	0.000107566	0.0176855	5.67016e-05	0.0369393	0.000258793	6.70901e-06	0.000159252	3.82726e-05	0.00309489	0.000789404	0.000814341	0.00179483	0.00904394	1.20488e-05	0.013806	0.00514987	3.08692e-05	0.0323539	0.0184391	0.000499758	2.90373e-05	4.6071e-05	2.42737e-05	0.0231108	0.00293683	4.63642e-06	7.963e-06	0.000112568	3.61805e-05	0.000699289	0.000239835	1.4023e-05	1.79357e-05
Batch03_75N	0.000769937	0.0049199	0.000376945	0.000216591	0.000184619	0.000201879	0.00220199	8.26944e-05	2.26169e-05	5.90665e-05	0.0419061	0.00250468	3.8475e-05	0.0031518	0.00310644	3.90736e-05	0.00017146	0.0380835	4.61934e-05	0.0432067	0.000121037	7.19169e-06	0.00031293	7.9188e-05	0.00497639	0.00110155	0.000753477	0.000711799	0.00257624	2.16907e-05	0.0190026	0.00845815	5.23686e-05	0.00924397	0.0142943	0.000730146	2.61735e-05	7.00778e-05	2.53053e-05	0.0290148	0.00321251	3.62013e-05	1.19512e-05	0.000643605	1.43735e-05	7.36288e-05	0.000493141	3.85265e-05	2.06497e-05
Batch03_3N	0.000814847	0.00385749	0.000194605	0.000100541	9.48618e-05	6.01709e-05	0.000177487	4.08329e-05	2.2233e-05	5.7947e-05	0.0502731	0.00178762	6.13367e-05	0.00370118	0.00324314	4.89605e-05	0.000152051	0.0267362	6.28129e-05	0.0399205	0.000448071	1.70619e-05	0.000306959	5.29365e-05	0.00430293	0.00152332	0.000626565	0.00153182	0.00658284	1.84016e-05	0.0154906	0.00555458	1.92243e-05	0.0181668	0.0134877	0.000747685	2.61898e-05	2.29447e-05	1.71902e-05	0.0278573	0.00258327	1.51044e-05	9.81868e-06	0.000164138	8.79011e-05	0.00203599	0.000390181	3.00347e-05	2.0488e-05
Batch03_115N	0.000844973	0.00515527	0.000847434	0.000395486	3.5242e-05	2.73741e-05	0.000311836	3.43269e-05	2.34475e-05	5.26316e-05	0.0658835	0.00180021	4.09656e-05	0.00304345	0.00224312	2.09564e-05	0.000111687	0.0140494	5.73824e-05	0.0390035	0.000192374	2.72656e-05	0.000308354	5.03452e-05	0.00495699	0.00180341	0.000802948	0.00136508	0.00449158	1.71374e-05	0.0127501	0.00413603	1.68585e-05	0.0287491	0.0137229	0.000865404	9.62846e-06	4.3158e-05	2.79743e-05	0.023355	0.00208756	3.44302e-06	3.72946e-06	0.00017072	3.39975e-05	0.000431315	0.000580105	2.35017e-05	1.60191e-05
Batch03_91N	0.000698452	0.00581689	0.00100789	0.000324016	5.16731e-05	6.8787e-05	0.000293724	3.27628e-05	1.65602e-05	3.78081e-05	0.0293427	0.00225719	4.67329e-05	0.0029768	0.0039885	3.32432e-05	0.000171326	0.0285133	4.23676e-05	0.0252645	0.000203796	1.07782e-05	0.000155605	3.3833e-05	0.0017808	0.00057727	0.000493997	0.000480512	0.00228698	1.64989e-05	0.0155982	0.00540787	3.4135e-05	0.0130743	0.0192031	0.000891557	2.20283e-05	0.000105713	2.58417e-05	0.0250893	0.00513988	1.07265e-05	3.02549e-06	0.000242957	3.66392e-05	0.000516615	0.000494318	6.40151e-05	2.38172e-05
Batch03_99N	0.000890695	0.00399994	0.00061528	0.000231735	5.4219e-05	0.000100271	0.000277134	4.07637e-05	2.93595e-05	4.71868e-05	0.0450402	0.00212555	6.02004e-05	0.00300964	0.00303857	2.01476e-05	0.000143549	0.020617	6.95767e-05	0.0402832	0.00015131	1.76483e-05	0.000243059	6.19364e-05	0.00292605	0.00113341	0.000523553	0.00128563	0.00544276	2.19596e-05	0.0202269	0.00662294	2.79663e-05	0.0268816	0.0116981	0.000721532	1.4828e-05	5.23583e-05	1.56647e-05	0.0276741	0.0037583	2.51622e-05	8.83967e-06	0.000407188	3.18311e-05	0.000205711	0.00030724	2.12056e-05	2.38572e-05
Batch03_19N	0.00100067	0.00425782	0.000561509	0.000229892	8.42685e-05	0.000392862	0.00291612	4.37704e-05	2.83428e-05	4.07475e-05	0.0364009	0.00168922	5.56112e-05	0.00329641	0.0038229	4.09137e-05	0.000140196	0.0253404	6.18239e-05	0.0465967	0.000208494	8.54528e-06	0.000259088	4.68111e-05	0.00367121	0.0012889	0.00142894	0.00115463	0.00433811	1.27241e-05	0.0151644	0.00830693	5.38461e-05	0.0102377	0.016158	0.00110744	5.0776e-05	0.000161458	2.4977e-05	0.034568	0.0045367	1.42555e-05	6.24434e-06	0.000196933	4.24715e-05	0.000290317	0.000365538	2.82316e-05	2.6989e-05
Batch03_83N	0.000819601	0.00356087	0.000610728	0.000288857	5.90599e-05	5.77296e-05	0.000260896	3.65564e-05	2.6345e-05	2.7257e-05	0.0464678	0.00192086	5.11134e-05	0.00244	0.0029547	2.70426e-05	0.000100215	0.0247087	5.59546e-05	0.0314896	0.000212018	6.18419e-06	0.000159843	3.19545e-05	0.00347344	0.00144845	0.000782261	0.00201728	0.00976687	1.28363e-05	0.0179682	0.00576966	2.89982e-05	0.0212825	0.0153441	0.000508054	0.00107822	9.54174e-05	4.32424e-05	0.0229892	0.00256027	6.76536e-06	3.97663e-06	0.000246505	4.60032e-05	0.000494738	0.000378686	1.44895e-05	1.96211e-05
Batch04_28N	0.000747665	0.00599109	0.000468751	0.000283001	6.19814e-05	3.69648e-05	0.000290353	3.7441e-05	1.68807e-05	4.37281e-05	0.0462077	0.00231632	3.90882e-05	0.00258381	0.00150597	1.7854e-05	0.000163321	0.0248873	4.27848e-05	0.0379501	0.000101269	4.33468e-06	0.000138511	2.23291e-05	0.00321939	0.001119	0.00113873	0.000922068	0.00290676	1.01788e-05	0.0181687	0.00740459	5.12446e-05	0.0136197	0.016926	0.000612317	2.42985e-05	3.59714e-05	2.06301e-05	0.0269233	0.00288405	6.4712e-06	2.27783e-06	0.000147471	3.34297e-05	0.000352829	0.000472321	1.53354e-05	1.17484e-05
Batch04_52N	0.000910379	0.00433464	0.000556362	0.000180756	7.97589e-05	4.0398e-05	0.000282558	4.11343e-05	1.60348e-05	5.41059e-05	0.0359499	0.00167992	6.89106e-05	0.0033117	0.00554224	5.78404e-05	0.00017822	0.027256	6.86529e-05	0.034121	0.000143154	1.06906e-05	0.00019048	2.58712e-05	0.00127954	0.000685035	0.000448192	0.00122061	0.00398923	1.58295e-05	0.0165429	0.00656128	1.75042e-05	0.0248563	0.0173035	0.000839003	8.64667e-05	4.31079e-05	2.9226e-05	0.0346948	0.0112929	9.65827e-06	4.30496e-06	8.51254e-05	3.35121e-05	0.00050232	0.00046536	9.7845e-06	1.84342e-05
Batch04_68N	0.000851453	0.00506376	0.000504192	0.000236175	4.5148e-05	0.000174092	0.000270992	3.87441e-05	1.9385e-05	4.08459e-05	0.0487516	0.00167587	4.66022e-05	0.00331934	0.00460954	2.71143e-05	0.000144749	0.0231069	5.66581e-05	0.0508976	0.000138641	1.0287e-05	0.000129092	2.47739e-05	0.00782451	0.00114954	0.000490071	0.00104554	0.00269628	1.23571e-05	0.0169031	0.00825211	2.40118e-05	0.0183853	0.0145759	0.00113526	3.21867e-05	6.62365e-05	2.18512e-05	0.0327221	0.00786518	6.85382e-06	4.33113e-06	0.000429603	3.11255e-05	0.000385955	0.00033989	1.36977e-05	1.59393e-05
Batch04_76N	0.00083107	0.00438389	0.000693441	0.000218159	2.60016e-05	5.91593e-05	0.000280747	3.21298e-05	1.97722e-05	6.06392e-05	0.0719785	0.00209244	5.7195e-05	0.00274433	0.00385747	3.16328e-05	0.000121598	0.0224226	4.74001e-05	0.0407875	0.000405229	1.35276e-05	0.000242088	3.97148e-05	0.00210735	0.00110837	0.000681126	0.00295134	0.0135839	1.35124e-05	0.0182808	0.00697971	2.53654e-05	0.0109316	0.0172668	0.000890379	4.13655e-05	3.21005e-05	3.66362e-05	0.0282631	0.00605649	1.30513e-05	6.39925e-06	0.000128754	3.44568e-05	0.000157259	0.000434633	3.81103e-05	1.93935e-05
Batch04_108N	0.000981794	0.00618971	0.000329173	0.00020997	9.25669e-05	0.000151942	0.000592501	3.42188e-05	1.73603e-05	4.06047e-05	0.0636148	0.00244537	5.63027e-05	0.00225118	0.00364848	4.25667e-05	0.000198146	0.0255258	6.3281e-05	0.0394949	0.000313665	1.09218e-05	0.000170363	2.70961e-05	0.00386837	0.000868987	0.000762762	0.00113388	0.00479932	1.28761e-05	0.0135834	0.00589237	2.03511e-05	0.0102181	0.019364	0.000800949	2.02057e-05	3.9699e-05	2.01868e-05	0.0292957	0.00295902	1.06485e-05	4.24846e-06	0.00039158	6.82544e-05	0.00189371	0.00047687	1.47919e-05	1.51237e-05
Batch04_60N	0.00118056	0.00663712	0.000317873	0.000303802	5.3006e-05	3.28884e-05	0.000395747	4.84707e-05	2.07243e-05	6.54141e-05	0.0449066	0.00161491	4.65914e-05	0.00331472	0.00356026	2.92765e-05	0.000226214	0.0249688	5.21023e-05	0.0374509	0.000178849	6.61262e-06	0.000163088	3.04884e-05	0.00454678	0.00155865	0.00105057	0.00113536	0.00446941	1.3539e-05	0.0215576	0.00725195	5.78808e-05	0.0367046	0.0148177	0.00113098	3.18681e-05	0.000142124	2.88753e-05	0.0272609	0.00488616	1.13797e-05	7.05691e-06	0.000124283	6.12648e-05	0.000751903	0.00033297	1.12997e-05	1.51934e-05
Batch04_92N	0.000869995	0.00488417	0.000359417	0.000248292	0.000105943	3.42103e-05	0.000371724	3.54308e-05	2.21507e-05	5.27049e-05	0.0479255	0.0017465	5.19897e-05	0.00255331	0.00287234	4.08931e-05	0.000200043	0.030834	6.28193e-05	0.0331746	0.000313321	9.54587e-06	0.000202026	4.29949e-05	0.00258762	0.00178376	0.000417289	0.00157872	0.00605133	1.61267e-05	0.0144645	0.0051227	5.00553e-05	0.0129679	0.0182311	0.000691806	4.33249e-05	7.17341e-05	2.52229e-05	0.0279421	0.00592168	7.01256e-06	2.31194e-06	0.00013855	4.31632e-05	0.000571578	0.000415618	1.51647e-05	1.95945e-05
Batch04_20N	0.000674337	0.00320541	0.000243653	0.000192459	8.43922e-05	1.3187e-05	0.000123876	2.69977e-05	1.51305e-05	4.46047e-05	0.0331592	0.0018255	3.98792e-05	0.00216444	0.00394804	3.56486e-05	0.000139673	0.0205599	3.49994e-05	0.0375364	0.000543406	2.83698e-05	0.00014433	2.47675e-05	0.00350207	0.00151089	0.00172313	0.015067	0.0444165	1.44642e-05	0.0130526	0.0048116	2.73343e-05	0.0324488	0.010321	0.000740999	1.87224e-05	3.52887e-05	1.78773e-05	0.0210167	0.00282318	1.3597e-05	1.27174e-05	0.000130964	3.26567e-05	0.000372376	0.000255617	2.09047e-05	1.42422e-05
Batch04_84N	0.000837091	0.00347362	0.000323614	0.000230668	5.66237e-05	4.32756e-05	0.000239206	4.15864e-05	2.10719e-05	4.85147e-05	0.0437547	0.00194363	3.91749e-05	0.00309866	0.0043657	2.52881e-05	0.000139066	0.0219334	5.34002e-05	0.0505584	0.000129805	5.03514e-06	0.000108137	2.19778e-05	0.00260247	0.00124432	0.00069209	0.00102425	0.00325418	1.64178e-05	0.0152135	0.00709436	2.47671e-05	0.0262576	0.0140316	0.000990196	3.46783e-05	7.97052e-05	2.64765e-05	0.0304439	0.00514184	2.31244e-05	1.87558e-05	3.9045e-05	1.28774e-05	8.71355e-05	0.000534092	7.94895e-06	1.5203e-05
Batch04_116N	0.000947462	0.00562013	0.000844468	0.000201436	5.14021e-05	5.29603e-05	0.000353494	3.03912e-05	1.29617e-05	3.69493e-05	0.0877182	0.00210357	4.66376e-05	0.00158291	0.00468387	5.55614e-05	0.000132828	0.0349642	6.72646e-05	0.0326627	0.000977694	3.58464e-05	0.000287166	4.72536e-05	0.00341351	0.001087	0.000748409	0.00325452	0.0166756	1.39673e-05	0.0141371	0.00649142	1.31132e-05	0.00777859	0.012635	0.00070493	1.85388e-05	5.53519e-05	2.67415e-05	0.0245735	0.00223984	3.58015e-06	2.9779e-06	0.000134608	5.0623e-05	0.000837481	0.000158386	1.71999e-05	1.79221e-05
Batch04_4N	0.00105583	0.00583446	0.000917482	0.000235366	2.77417e-05	1.87131e-05	0.000261548	3.73803e-05	1.62974e-05	6.48445e-05	0.0511404	0.00189698	4.90004e-05	0.00259326	0.00401903	4.81867e-05	0.000105525	0.0166405	6.89267e-05	0.0427842	0.000174637	1.1516e-05	0.00020462	2.74052e-05	0.00314612	0.00183031	0.000781201	0.0014406	0.0051995	1.7433e-05	0.0150935	0.00606195	4.58435e-05	0.0262828	0.0158767	0.000791059	4.34669e-05	3.80549e-05	2.45384e-05	0.0206488	0.00669343	2.55384e-06	1.3305e-06	0.000182991	3.3835e-05	0.000853767	0.000369271	2.30591e-05	2.40044e-05
Batch04_12N	0.000859605	0.00368833	0.000669761	0.000232265	8.74868e-05	1.36537e-05	0.000224649	3.94867e-05	1.80094e-05	5.43297e-05	0.0608133	0.00209097	3.89518e-05	0.00275889	0.00210135	2.58041e-05	0.000177889	0.0130656	6.7079e-05	0.0390587	0.000244281	1.38727e-05	0.000279818	4.8877e-05	0.00281113	0.00172633	0.00113781	0.00192448	0.00710771	1.53763e-05	0.0131898	0.00560391	8.30317e-05	0.0173579	0.0176925	0.000730572	2.52855e-05	3.31343e-05	3.38293e-05	0.0228996	0.0029885	8.03583e-06	8.11237e-06	0.000193118	2.74655e-05	0.000380415	0.000536036	2.31328e-05	1.20102e-05
Batch04_44N	0.000853964	0.00494423	0.000528175	0.000212989	3.6529e-05	4.56129e-05	0.000243742	3.41335e-05	2.66972e-05	5.07962e-05	0.0502503	0.00198999	3.93223e-05	0.00280351	0.00547242	6.08585e-05	0.000124922	0.0262868	6.36908e-05	0.0426816	0.000127971	6.01009e-06	8.7691e-05	1.9881e-05	0.00429022	0.00114224	0.000972548	0.00144123	0.00491071	1.73268e-05	0.0123495	0.0093159	4.10013e-05	0.0142704	0.017824	0.000887959	0.000358693	9.8359e-05	3.82246e-05	0.0300877	0.00394568	6.83234e-06	1.50747e-05	0.000189621	3.69653e-05	0.00103068	0.000594523	2.13248e-05	1.00025e-05
Batch04_36N	0.000883515	0.00426611	0.000632218	0.000303711	4.33026e-05	7.85762e-05	0.000227308	3.62867e-05	1.92571e-05	6.15321e-05	0.0412766	0.00205789	3.42855e-05	0.00260712	0.00321251	4.31153e-05	0.000136594	0.0360737	5.51718e-05	0.0370017	9.40746e-05	5.28258e-06	0.000235873	2.37606e-05	0.00352526	0.00117419	0.00185765	0.0012402	0.00434225	0.00020726	0.0198862	0.00546863	3.77925e-05	0.0174622	0.0184483	0.00114921	3.25224e-05	4.93484e-05	2.5549e-05	0.0257965	0.00373398	1.1178e-05	3.41377e-06	0.000259436	1.979e-05	0.000185931	0.000458183	8.82863e-06	1.27678e-05
Batch04_100N	0.000890114	0.0048421	0.000584482	0.000195557	0.000105736	0.000208846	0.00050528	4.15196e-05	2.08831e-05	3.4742e-05	0.0439548	0.00184029	7.08251e-05	0.00229179	0.00352309	5.9966e-05	0.000152059	0.0332049	6.02029e-05	0.0409971	0.000191162	8.30009e-06	0.000140379	3.04567e-05	0.00266876	0.000905109	0.000333183	0.000930946	0.00388574	1.52532e-05	0.0200314	0.00788792	5.59778e-05	0.0221453	0.0187524	0.000856843	2.31613e-05	4.57657e-05	3.30712e-05	0.0320424	0.00792882	6.3823e-06	4.86568e-06	0.000180058	7.01852e-05	0.000657214	0.000489562	8.61914e-05	1.89531e-05
Batch05_61N	0.00107756	0.00510889	0.000451634	0.000284266	7.02587e-05	0.000135107	0.000371268	5.04369e-05	2.0551e-05	6.15663e-05	0.0514535	0.00196374	4.87475e-05	0.00227876	0.00271427	2.84847e-05	0.000240731	0.0229801	5.98057e-05	0.0409986	0.000583173	3.58197e-05	0.000368185	0.000101926	0.00415251	0.00108545	0.000975315	0.0019914	0.0078061	1.33476e-05	0.0171064	0.00972584	4.26338e-05	0.019946	0.0143011	0.000650533	4.0531e-05	3.71879e-05	2.59819e-05	0.0285238	0.00700598	0.000108181	4.84979e-05	0.000187578	3.49469e-05	0.000408885	0.000565476	1.23943e-05	2.50175e-05
Batch05_85N	0.000884239	0.00384714	0.000385208	0.000272577	0.000171262	3.90249e-05	0.000298297	5.14603e-05	1.71296e-05	2.71931e-05	0.047187	0.0017993	6.93426e-05	0.0024087	0.00416962	4.00926e-05	0.000105684	0.0248834	5.80471e-05	0.0341623	0.000408015	2.95218e-05	0.000209719	0.000110048	0.00358152	0.00112226	0.000718957	0.00129696	0.00548105	1.38957e-05	0.0157279	0.00688604	3.67717e-05	0.0341846	0.0124098	0.000724947	2.33168e-05	4.6453e-05	2.45715e-05	0.026827	0.00502583	7.33664e-05	1.29004e-05	0.000717805	4.01564e-05	0.000332741	0.000370347	2.71752e-05	1.97922e-05
Batch05_53N	0.00107579	0.00356476	0.000429127	0.000211544	7.10495e-05	5.9444e-05	0.0002962	3.29698e-05	1.81062e-05	8.41069e-05	0.0461291	0.00265625	6.55577e-05	0.00286336	0.00430749	3.41836e-05	0.000142894	0.024951	5.82313e-05	0.0417252	0.000222133	1.33181e-05	0.000281585	4.36834e-05	0.00391826	0.0011706	0.00083267	0.00145953	0.00526332	1.16577e-05	0.0159215	0.00537385	1.76704e-05	0.02082	0.0165293	0.000772773	2.79827e-05	4.11913e-05	1.76561e-05	0.0285769	0.00586681	6.4361e-06	4.8029e-06	0.000112464	5.64914e-05	0.000509526	0.000609543	1.07919e-05	2.3898e-05
Batch05_117N	0.00111584	0.00513725	0.000678297	0.000320438	7.91219e-05	9.30049e-05	0.000314453	2.78995e-05	1.1219e-05	9.34669e-05	0.0699561	0.00195136	4.44925e-05	0.00191859	0.00233306	5.57318e-05	9.42684e-05	0.0275763	6.37401e-05	0.0351987	0.000684965	4.8424e-05	0.000292958	8.41536e-05	0.00602564	0.00127652	0.00107215	0.00184804	0.00664276	1.74209e-05	0.0157935	0.00689653	2.01553e-05	0.00764145	0.0131578	0.00101325	4.9635e-06	4.64565e-05	1.89403e-05	0.0256968	0.00145155	1.09821e-05	3.06134e-06	0.000222673	5.01972e-05	0.000219377	0.000219074	1.40846e-05	1.95323e-05
Batch05_109N	0.000930516	0.00659168	0.000544781	0.00023411	3.56115e-05	6.13364e-05	0.00028845	4.23221e-05	1.5212e-05	4.47922e-05	0.0512389	0.00237903	5.21554e-05	0.00212194	0.00225283	4.22235e-05	0.000114991	0.0258543	6.11715e-05	0.0378837	0.000494042	4.89992e-05	0.000261518	9.4492e-05	0.00425032	0.000914272	0.000882276	0.00109292	0.00495186	2.36147e-05	0.0201607	0.00765039	2.4294e-05	0.0124482	0.0149284	0.000723112	4.9075e-07	3.64445e-05	3.8874e-05	0.0290336	0.00153648	1.02916e-05	4.29174e-06	0.000311933	0.000122942	0.00128545	0.000489276	2.13412e-05	2.09638e-05
Batch05_13N	0.000999383	0.00476949	0.000376242	0.000188525	8.21287e-05	1.35172e-05	0.000318607	3.52271e-05	1.55301e-05	3.64682e-05	0.029986	0.00230151	5.54474e-05	0.00271677	0.00191088	2.55848e-05	0.000127317	0.0237527	6.16539e-05	0.0306254	0.000549056	5.39856e-05	0.000232794	8.40325e-05	0.00316244	0.000883573	0.000662535	0.00094698	0.00502054	1.06347e-05	0.0146704	0.00487048	3.93753e-05	0.0112076	0.012355	0.00055975	1.02879e-05	3.65575e-05	2.64704e-05	0.0269508	0.00219525	5.57471e-05	8.30044e-06	0.000278006	0.000113907	0.000911678	0.000401531	1.65237e-05	1.51035e-05
Batch05_21N	0.000801568	0.00413965	0.000218019	0.00019298	6.19492e-05	2.67744e-05	0.000197666	2.90783e-05	1.4243e-05	3.3861e-05	0.0500962	0.00244984	5.90379e-05	0.00270708	0.00463746	3.68866e-05	0.000167936	0.0372234	6.31786e-05	0.0354835	0.000566143	3.01238e-05	0.000313595	6.40944e-05	0.0048567	0.00276008	0.000774566	0.00226388	0.0107025	2.16775e-05	0.0165913	0.00525113	2.5414e-05	0.0144018	0.0174905	0.00073899	1.36588e-05	4.16848e-05	1.62304e-05	0.0280678	0.00492288	1.92084e-05	9.19725e-06	0.000209377	4.72714e-05	0.000148415	0.000504244	0.000148622	1.97702e-05
Batch05_93N	0.000738091	0.00544909	0.000517563	0.000164673	8.59478e-05	0.00019364	0.000466624	2.84328e-05	2.20604e-05	2.62195e-05	0.0662064	0.00281051	7.76512e-05	0.00252075	0.00337795	6.19075e-05	0.000163583	0.0264527	5.68016e-05	0.0392237	0.000450776	3.46105e-05	0.000382187	9.89297e-05	0.00236734	0.00200963	0.000514507	0.0017709	0.00590555	2.20348e-05	0.0161978	0.00773714	2.09961e-05	0.0345122	0.0175262	0.000626305	2.82994e-05	5.27842e-05	2.61107e-05	0.0339807	0.00640676	0.000264355	0.000193629	0.000158105	5.60476e-05	0.000596112	0.000447231	2.23003e-05	2.07979e-05
Batch05_37N	0.00087326	0.00597331	0.000793384	0.000259284	2.74121e-05	2.42985e-05	0.000253155	2.37922e-05	2.068e-05	4.29229e-05	0.0812514	0.00218763	6.75683e-05	0.00199716	0.00341357	3.11297e-05	0.000126204	0.020513	4.77866e-05	0.0486826	0.0010615	4.42015e-05	0.000327277	7.14275e-05	0.00497751	0.0014143	0.000774849	0.00223373	0.00847549	2.04966e-05	0.0128277	0.00611681	2.46528e-05	0.0302286	0.014478	0.000778389	2.16507e-05	3.50022e-05	1.72458e-05	0.0246346	0.00567644	7.03803e-05	3.30427e-05	0.000165739	5.2701e-05	0.000788467	0.000312817	4.25927e-05	1.73819e-05
Batch05_77N	0.00083521	0.00519171	0.000851979	0.000395159	6.47552e-05	0.000239856	0.000309104	4.77314e-05	2.07915e-05	4.55612e-05	0.0421347	0.00184183	4.7948e-05	0.00228363	0.00326379	2.7912e-05	0.000123146	0.0174088	4.13326e-05	0.0411384	0.000176189	1.3796e-05	0.000266448	7.11329e-05	0.00323915	0.000920126	0.000680934	0.000922495	0.00353108	1.46403e-05	0.0158889	0.00552727	4.39677e-05	0.0361463	0.0146252	0.000789616	2.62075e-05	4.18177e-05	1.33044e-05	0.0276814	0.0049823	1.11697e-05	3.21126e-06	0.000165363	2.94657e-05	0.000139433	0.000302229	1.84334e-05	1.32258e-05
Batch05_69N	0.00084859	0.00497545	0.000466515	0.000259131	5.1064e-05	3.37827e-05	0.000349254	2.98111e-05	2.09621e-05	3.15634e-05	0.0503711	0.00236077	7.2582e-05	0.00332487	0.00371495	2.42724e-05	0.000138841	0.0291519	5.1213e-05	0.0527262	0.00028635	1.99884e-05	0.000219056	4.72069e-05	0.00458056	0.00116356	0.000734098	0.000973281	0.00331816	1.31952e-05	0.0171722	0.00582989	2.127e-05	0.0345983	0.0160789	0.000741241	3.90666e-05	3.0391e-05	1.79352e-05	0.029253	0.00660931	7.67973e-06	3.59865e-06	0.000147526	5.62632e-05	0.000698736	0.000267267	2.03657e-05	2.39596e-05
Batch05_45N	0.000913915	0.00677569	0.000985457	0.000500836	0.000134767	0.000102258	0.000341116	3.95488e-05	2.20217e-05	7.20196e-05	0.0418014	0.002047	6.17741e-05	0.00241451	0.0020828	4.56704e-05	0.000171958	0.028793	6.1618e-05	0.0356382	0.000264479	9.62907e-06	0.000170836	2.49804e-05	0.00365053	0.00145656	0.00132322	0.00119247	0.00521149	1.61928e-05	0.0159678	0.00546876	8.18504e-05	0.0104688	0.0160269	0.000901489	0.00130631	4.89097e-05	2.28488e-05	0.0262776	0.00225137	7.00559e-06	4.7067e-06	0.000126347	4.87461e-05	0.000411069	0.00031972	1.38198e-05	1.67786e-05
Batch05_101N	0.000963736	0.00534082	0.000454098	0.000600691	7.69495e-05	5.24973e-05	0.00024387	3.73117e-05	1.44577e-05	6.15234e-05	0.0372696	0.00299699	6.3099e-05	0.00217771	0.0031279	3.84573e-05	0.00010983	0.0238976	6.2929e-05	0.0331547	0.000367692	2.22653e-05	0.000359438	6.7365e-05	0.00418239	0.00109612	0.000791956	0.00109001	0.0037981	2.33725e-05	0.0172105	0.00814686	2.48932e-05	0.0150922	0.0212396	0.00069656	3.67174e-05	2.21395e-05	1.97668e-05	0.0285933	0.00578217	3.82018e-05	1.73836e-05	0.000129351	4.50291e-05	0.000343629	0.000443628	2.66843e-05	2.14506e-05
Batch05_29N	0.0011864	0.00826564	0.000165496	0.000287196	3.70338e-05	4.27857e-05	0.000301425	8.27821e-05	1.30354e-05	0.000112469	0.0605656	0.00279042	5.56628e-05	0.00338754	0.00253522	2.87166e-05	0.000148391	0.0216659	5.99712e-05	0.0403479	0.000657948	4.86885e-05	0.000448023	0.000133689	0.00486701	0.00355565	0.00123351	0.00288551	0.0111337	1.43593e-05	0.0192782	0.00797199	2.30953e-05	0.00893094	0.0262828	0.00129204	7.36383e-05	5.64012e-05	3.07915e-05	0.0248886	0.00474737	3.18746e-05	1.08805e-05	0.000115973	6.35918e-05	0.000465459	0.000367853	2.17679e-05	1.58895e-05
Batch05_5N	0.000878133	0.00416357	0.000845836	0.000162999	2.20142e-05	6.44307e-05	0.000495884	3.6606e-05	1.75705e-05	6.45324e-05	0.0531725	0.00186914	5.66975e-05	0.00285164	0.00390306	3.9411e-05	0.000114318	0.0232889	7.74168e-05	0.0428261	0.000411955	2.74631e-05	0.0002008	4.79448e-05	0.00263977	0.00218978	0.000406311	0.0016712	0.00724239	1.77197e-05	0.0192398	0.00551182	3.74755e-05	0.0374251	0.0138172	0.000537321	0.000238709	4.22486e-05	3.0454e-05	0.0262018	0.00457485	5.44699e-05	3.72514e-05	0.00100459	3.61194e-05	0.000461254	0.00031163	2.11721e-05	1.75592e-05
Batch06_6N	0.000920976	0.00557582	0.000756514	0.000300576	3.80325e-05	1.3639e-05	0.000217092	3.80835e-05	2.34782e-05	3.79775e-05	0.056967	0.00164857	5.04717e-05	0.00296846	0.00334258	4.42674e-05	0.000138709	0.0143736	3.58379e-05	0.0490084	0.000302838	5.30733e-05	0.000488401	7.68624e-05	0.00383372	0.00162164	0.00135972	0.0015331	0.00450433	1.29822e-05	0.0120625	0.00638221	3.19931e-05	0.00937429	0.0119848	0.00108907	6.21988e-05	2.89024e-05	1.69282e-05	0.0295254	0.00433607	1.35155e-05	9.42086e-06	9.08488e-05	9.87573e-06	1.70611e-05	0.00029003	3.29907e-05	1.99499e-05
Batch06_46N	0.000795138	0.00552506	0.000351096	0.000248588	9.45048e-05	8.62591e-05	0.000276875	3.98655e-05	1.67755e-05	4.05858e-05	0.0431282	0.00253366	7.87534e-05	0.00291594	0.00221518	1.96422e-05	0.00017994	0.0207189	4.89694e-05	0.0377194	0.000297325	1.5747e-05	0.000286438	4.57805e-05	0.00278129	0.000864251	0.000859919	0.00099764	0.00461745	1.09667e-05	0.0107509	0.00629693	1.05031e-05	0.00677787	0.0176518	0.000635462	1.90906e-05	4.70406e-05	1.9542e-05	0.0303571	0.00198285	3.19282e-05	2.87584e-05	0.000123848	7.33904e-05	0.000875807	0.000400581	1.06856e-05	1.67357e-05
Batch06_94N	0.000910861	0.00397169	0.000731731	0.000163488	5.03975e-05	0.000128648	0.000352701	2.61708e-05	1.6418e-05	2.54654e-05	0.0559659	0.0016628	4.75303e-05	0.00321885	0.00301619	4.04901e-05	9.95303e-05	0.022241	3.99394e-05	0.0433163	0.000194255	1.80122e-05	0.0002332	2.99228e-05	0.00498497	0.002226	0.000898972	0.00171088	0.00579747	1.10307e-05	0.0140452	0.00536441	5.35393e-05	0.0268447	0.010037	0.000728508	0.00123169	8.08814e-05	2.77949e-05	0.0257752	0.00464704	2.03963e-05	9.06081e-06	0.000272154	2.19926e-05	0.000172728	0.000378929	1.54261e-05	2.01378e-05
Batch06_86N	0.000847471	0.00381935	0.000544363	0.000148628	1.03486e-05	3.52841e-05	0.000101954	3.01438e-05	1.33415e-05	2.702e-05	0.0421292	0.00180022	4.09811e-05	0.00241003	0.00381084	2.80711e-05	0.000125593	0.0185689	4.28233e-05	0.0268941	0.000290996	3.64635e-05	0.000244103	4.21282e-05	0.00316674	0.000856939	0.000603698	0.00306226	0.0187009	9.75869e-06	0.012592	0.00477025	3.08384e-05	0.0241557	0.0105505	0.000758336	3.33118e-05	2.82355e-05	2.39133e-05	0.0265244	0.00561985	7.42553e-06	7.79273e-06	0.000230781	5.23196e-05	0.000371925	0.000251018	3.41376e-05	1.791e-05
Batch06_14N	0.00058556	0.00557629	0.000813737	0.000224047	5.9592e-05	2.08935e-05	0.00026097	2.82839e-05	1.64842e-05	2.15741e-05	0.0389223	0.00169011	5.21159e-05	0.00263806	0.00432533	7.60009e-05	0.000155409	0.0183418	5.22474e-05	0.0343543	0.000344703	4.73682e-05	0.000317465	6.75318e-05	0.00204419	0.000893915	0.000486818	0.000898897	0.00407187	1.29026e-05	0.0134579	0.00583751	2.40117e-05	0.0304129	0.0132038	0.000621221	2.14414e-05	1.45424e-05	1.3811e-05	0.0276763	0.00213191	2.78657e-05	1.45843e-05	0.000214844	7.63628e-05	0.00124154	0.000325655	2.08721e-05	2.41974e-05
Batch06_22N	0.000622973	0.00458551	0.00099482	0.000293536	7.52867e-05	0.000117426	0.000364565	4.30277e-05	2.24904e-05	1.41008e-05	0.0296646	0.00176108	3.55788e-05	0.00233388	0.00211034	2.36604e-05	0.000197042	0.0292941	3.86704e-05	0.0296505	0.000187407	2.14362e-05	0.000241694	4.17598e-05	0.00365419	0.00125176	0.000677574	0.000784077	0.00372624	7.96707e-06	0.0170746	0.00696886	4.12654e-05	0.0130757	0.0139216	0.000910742	5.30957e-05	6.13911e-05	2.52823e-05	0.025351	0.00370489	1.58208e-05	1.69628e-05	0.000257608	3.7928e-05	0.000283485	0.000470437	1.66031e-05	1.97401e-05
Batch06_30N	0.000683897	0.00306425	0.000739086	0.000261419	7.53825e-05	4.82747e-06	0.000185587	3.1299e-05	1.94509e-05	1.06271e-05	0.0408529	0.00209499	4.41509e-05	0.00231456	0.00332811	4.66096e-05	0.000131121	0.0334761	5.40357e-05	0.0285286	0.000211399	1.552e-05	0.000296675	2.98713e-05	0.00172911	0.00140924	0.000667111	0.00139465	0.00646748	1.61077e-05	0.0163534	0.00737524	5.31466e-05	0.00937608	0.0166199	0.000694822	0.000158567	2.33911e-05	2.17935e-05	0.0273808	0.00297541	2.52299e-05	4.85127e-06	0.000172046	2.95687e-05	0.000207436	0.00027564	1.91402e-05	2.04321e-05
Batch06_62N	0.000727319	0.00494124	0.00034781	0.000189314	5.58797e-05	2.20155e-05	0.000449099	4.15416e-05	2.55171e-05	4.73703e-05	0.0547436	0.001637	6.43881e-05	0.00237191	0.00461184	0.000146349	0.000148878	0.0266457	5.73867e-05	0.0463901	0.000236353	2.85248e-05	0.000280139	6.28308e-05	0.0022269	0.00149909	0.000504243	0.00163436	0.00580919	1.87677e-05	0.014757	0.00644442	5.66368e-05	0.0415925	0.0115579	0.000628302	6.01248e-05	6.24776e-05	2.2547e-05	0.0323954	0.0135098	8.7365e-06	3.48852e-06	0.000173116	3.75817e-05	0.000666963	0.000347943	1.89156e-05	1.60863e-05
Batch06_110N	0.000840906	0.00411376	0.000277682	0.000283797	7.10976e-05	0.000117268	0.000291007	4.16383e-05	1.3177e-05	7.89037e-05	0.0493156	0.00211852	4.5107e-05	0.00219899	0.00402745	2.94013e-05	0.000140256	0.0224223	6.12517e-05	0.0347703	0.000528142	5.9787e-05	0.000513905	7.8872e-05	0.00399938	0.00168636	0.000713712	0.00239863	0.010322	1.21547e-05	0.0130198	0.00703234	3.74987e-05	0.0161765	0.0160923	0.000746907	1.49595e-05	4.6339e-05	2.71839e-05	0.0234787	0.00219679	1.39134e-05	5.13009e-06	0.00018355	4.27685e-05	0.000437712	0.000556465	2.84795e-05	2.16399e-05
Batch06_102N	0.000900299	0.00548563	0.000601716	0.000230411	9.98464e-05	3.47001e-05	0.000266766	3.70224e-05	2.79772e-05	3.53171e-05	0.0526059	0.0017415	5.28253e-05	0.00174082	0.00331008	3.15609e-05	0.000135823	0.0210126	5.11909e-05	0.0325212	0.000176992	1.80011e-05	0.000254695	4.11539e-05	0.00307534	0.0012075	0.000698319	0.00170008	0.00830948	1.43279e-05	0.0136651	0.00440437	1.38993e-05	0.021909	0.0161652	0.000488416	1.75708e-05	4.41082e-05	2.16912e-05	0.0209675	0.00233061	1.26532e-05	6.03223e-06	0.000277279	5.05697e-05	0.000359561	0.000218554	2.92138e-05	2.64622e-05
Batch06_118N	0.000810739	0.00403994	0.00019879	0.00020327	0.000108265	0.000268719	0.000517227	4.11035e-05	1.26415e-05	4.00463e-05	0.0617346	0.00222625	5.90576e-05	0.00205668	0.0039915	2.23251e-05	0.000151338	0.0384621	6.23e-05	0.0421774	0.000274693	2.88692e-05	0.000213757	4.34841e-05	0.00408143	0.00126185	0.000655088	0.00117487	0.00453656	1.29092e-05	0.019337	0.00810568	5.04041e-05	0.0182666	0.0128521	0.000708591	2.0535e-05	5.20184e-05	2.32732e-05	0.0331821	0.00318886	2.25885e-06	3.14408e-06	0.000303741	7.07363e-05	0.000675357	0.000337579	2.12806e-05	2.16574e-05
Batch06_38N	0.000807053	0.00412196	0.00058938	0.000154141	8.95491e-05	0.000186272	0.000141456	4.88776e-05	1.58894e-05	4.22094e-05	0.0537067	0.00175167	4.31405e-05	0.00220915	0.00586275	3.54477e-05	0.000139502	0.0172918	5.72378e-05	0.0371499	0.000283157	2.62389e-05	0.000361911	4.17615e-05	0.00121148	0.0011761	0.000435414	0.0016753	0.00708552	1.42403e-05	0.0137979	0.00809145	3.09124e-05	0.0134184	0.0176497	0.0010685	4.85308e-05	3.43709e-05	1.42605e-05	0.0328299	0.0060372	1.46931e-05	1.41946e-05	0.000106977	3.81078e-05	0.000197443	0.000631701	2.46072e-05	2.36537e-05
Batch06_78N	0.000861002	0.00424381	0.000497358	0.000207249	3.02145e-05	2.89619e-05	0.000449444	8.44767e-05	1.48809e-05	4.49953e-05	0.0523217	0.00185524	4.29667e-05	0.0026605	0.00205832	2.12283e-05	0.000114498	0.0189693	5.26903e-05	0.0428828	0.000364084	2.52292e-05	0.000731565	6.99412e-05	0.0026417	0.00183159	0.000877814	0.00171403	0.00620379	1.29719e-05	0.0171079	0.00385036	1.78398e-05	0.00625013	0.0136479	0.00105057	0.0010759	0.000169307	2.3278e-05	0.0250184	0.00336314	4.27857e-05	1.62669e-05	0.000135041	1.6202e-05	4.59529e-05	0.00022761	2.31297e-05	1.99058e-05
Batch06_54N	0.000808859	0.00386995	0.000759374	0.000182429	0.000107815	7.63081e-05	0.000244677	3.48815e-05	1.99467e-05	1.64053e-05	0.070426	0.00169284	5.62138e-05	0.0021958	0.00352999	6.71882e-05	0.000139539	0.0324666	4.86343e-05	0.0384124	0.000170508	1.59201e-05	0.000307564	4.53386e-05	0.00229164	0.00106134	0.000566689	0.00130692	0.0043434	1.38195e-05	0.0148938	0.00676506	2.21467e-05	0.0337831	0.0133454	0.000887497	4.38702e-05	0.000125225	2.43983e-05	0.0318592	0.00616099	3.37094e-06	2.82843e-06	0.00025163	3.63273e-05	0.000416495	0.000419785	3.051e-05	1.45296e-05
Batch06_70N	0.000840233	0.00429896	0.000647132	0.00017911	0.000111958	4.87914e-05	0.00149837	4.03651e-05	2.12305e-05	3.35121e-05	0.058272	0.00245053	6.1372e-05	0.00212511	0.00209027	2.67552e-05	0.000162158	0.0192438	5.77252e-05	0.0507232	0.000292125	2.11886e-05	0.000280576	5.21741e-05	0.00248059	0.00146364	0.000825384	0.00188359	0.00776086	1.63108e-05	0.0139946	0.00701667	3.4898e-05	0.0293249	0.0188005	0.000861715	5.4909e-05	7.64956e-05	2.06739e-05	0.0228079	0.0134199	1.51472e-05	7.83793e-06	0.000196959	3.56586e-05	0.000343871	0.000353913	2.53337e-05	2.09858e-05
Batch07_47N	0.000741354	0.00406514	0.000464576	0.000172698	2.53364e-05	0.00098162	0.000210198	4.96435e-05	1.76025e-05	2.51765e-05	0.0854184	0.00191597	5.67408e-05	0.00286015	0.00336545	3.74254e-05	0.000154183	0.0252736	3.82812e-05	0.0374374	0.000590515	5.5953e-05	0.000394449	7.82293e-05	0.00319728	0.0012418	0.000598106	0.00240542	0.00879078	1.92561e-05	0.0127255	0.00448583	1.87003e-05	0.0300279	0.0117679	0.000799529	1.69121e-05	3.43685e-05	1.76936e-05	0.0293507	0.00286383	1.76568e-05	9.83394e-06	0.000175202	0.000315555	0.00134239	0.000286982	4.06922e-05	2.63717e-05
Batch07_31N	0.000829912	0.00461964	0.00059673	0.000175559	4.02746e-05	6.41332e-05	0.000222664	5.49953e-05	2.28814e-05	3.43874e-05	0.0688149	0.0021161	7.58449e-05	0.00178117	0.00235728	2.54978e-05	0.000143086	0.0270718	5.59034e-05	0.0308967	0.000148796	1.30415e-05	0.000190794	3.01916e-05	0.00209968	0.00186461	0.000803004	0.000896684	0.00338358	2.22721e-05	0.0161818	0.00789655	9.81181e-06	0.0212687	0.0186106	0.000638346	4.21065e-05	2.25423e-05	1.88571e-05	0.0250241	0.00515924	8.0036e-06	1.60405e-06	9.95218e-05	2.99076e-05	0.000520615	0.000379938	1.80207e-05	2.2271e-05
Batch07_111N	0.000724879	0.00351413	0.000297037	0.000117667	2.56434e-05	4.62603e-05	0.000205987	4.41482e-05	1.92741e-05	3.57722e-05	0.0589671	0.0023539	4.43881e-05	0.00309676	0.00291144	5.57372e-05	0.000128711	0.0222321	6.42264e-05	0.0340877	0.000484221	3.48571e-05	0.00029606	4.27123e-05	0.00208496	0.000991291	0.000698965	0.00405747	0.0183096	1.5909e-05	0.0119423	0.00574353	3.27386e-05	0.0259593	0.0170432	0.000772963	1.48247e-05	3.34348e-05	2.65695e-05	0.0288904	0.00372382	3.23268e-05	1.12429e-05	0.000745005	5.21216e-05	0.000579739	0.000369245	5.68464e-05	2.62909e-05
Batch07_63N	0.000941513	0.00508466	0.000669528	0.00028755	4.49e-05	0.000273288	0.000368602	5.70863e-05	1.34858e-05	5.66664e-05	0.0426054	0.0022675	3.2416e-05	0.00229302	0.004554	4.13233e-05	0.000118075	0.0263993	5.90179e-05	0.0286146	0.000294355	1.87455e-05	0.000191516	3.58574e-05	0.00355157	0.00073015	0.000805686	0.00119838	0.00597607	2.45813e-05	0.0169302	0.00756459	1.75583e-05	0.0193338	0.0226549	0.000722786	4.20322e-05	8.02535e-05	1.64978e-05	0.0259616	0.00542661	2.22752e-05	9.89499e-06	0.000433553	5.91685e-05	0.00109681	0.000435731	1.19535e-05	2.63961e-05
Batch07_103N	0.000661615	0.00390179	0.000290035	0.000308424	2.86136e-05	1.78328e-05	0.000183205	3.60262e-05	1.97173e-05	4.35791e-05	0.0526194	0.00172553	6.4115e-05	0.00280041	0.00290382	3.58576e-05	0.00017319	0.0234673	6.0231e-05	0.0314717	0.000314712	1.41117e-05	0.000258188	3.8215e-05	0.00359844	0.00120207	0.00120395	0.00225833	0.00855205	2.35202e-05	0.0155847	0.00449191	3.67889e-05	0.0147669	0.0153982	0.000816198	3.34458e-05	3.07433e-05	2.57809e-05	0.0213128	0.00412645	3.58289e-05	2.18235e-05	0.000112739	3.52757e-05	0.000538362	0.000406704	7.5653e-05	3.15198e-05
Batch07_23N	0.000874711	0.00501681	0.000641586	0.000178976	0.00010475	0.000176456	0.000377987	4.99026e-05	1.88385e-05	4.2452e-05	0.0812802	0.00196656	5.60173e-05	0.00283874	0.00584217	5.84196e-05	0.000178962	0.028517	6.33807e-05	0.0402553	0.000213821	2.12502e-05	0.000232229	5.98916e-05	0.00408976	0.00201795	0.000830223	0.00179444	0.00623778	2.63433e-05	0.0206527	0.00916492	3.32887e-05	0.0163735	0.0176216	0.000922187	4.69289e-05	0.000172594	3.38305e-05	0.0311173	0.00596814	6.08167e-06	2.07443e-06	0.000396072	4.60469e-05	0.00109669	0.000399151	2.10259e-05	3.31082e-05
Batch07_15N	0.000899569	0.00618647	0.0012154	0.000352687	0.000124044	0.00186921	0.00134711	3.96636e-05	1.59288e-05	4.63498e-05	0.0641267	0.0021017	6.90168e-05	0.00263611	0.00563995	5.29601e-05	0.000162856	0.0177243	4.63893e-05	0.0457075	0.000199899	2.51619e-05	0.000332049	4.98031e-05	0.00341604	0.00120204	0.000809848	0.00200047	0.00741817	1.47884e-05	0.0144933	0.0074554	3.04994e-05	0.0194884	0.0188912	0.00118892	2.38462e-05	4.50944e-05	2.90111e-05	0.0289178	0.00200966	5.51854e-06	5.63973e-06	0.000356018	3.93445e-05	0.000540846	0.000552142	2.65116e-05	2.45366e-05
Batch07_95N	0.000709527	0.00278478	0.00041272	0.000279095	7.77501e-05	2.68767e-05	0.000193088	3.16264e-05	2.12937e-05	3.44919e-05	0.0344774	0.00143005	3.99337e-05	0.00286083	0.0024806	2.74746e-05	0.000169643	0.0185739	3.49104e-05	0.0366148	0.000216126	1.13689e-05	0.000209509	4.94256e-05	0.00450472	0.00117252	0.000919002	0.00119035	0.00491687	9.59838e-06	0.0166055	0.00450165	4.747e-05	0.0234494	0.0103017	0.000740563	1.0613e-05	8.30942e-05	2.49025e-05	0.0239992	0.00245428	1.64283e-05	1.21461e-05	0.000224061	5.82077e-05	0.000681089	0.000409059	1.7188e-05	1.89472e-05
Batch07_87N	0.000719114	0.00377005	0.000629436	0.000218462	2.34126e-05	4.58356e-05	0.000172728	3.18411e-05	1.52168e-05	7.30657e-05	0.0524925	0.00234235	5.49007e-05	0.00283832	0.00248622	4.29928e-05	0.000157921	0.0184574	5.25217e-05	0.043421	0.000172113	1.27776e-05	0.000147632	4.18186e-05	0.00250112	0.000820962	0.000926556	0.00263957	0.0123636	1.51333e-05	0.0124885	0.00540884	3.70938e-05	0.012436	0.0173365	0.000736233	3.05378e-05	0.000142974	2.27657e-05	0.0311591	0.00529355	7.65687e-06	2.39072e-06	0.000558392	3.45925e-05	0.000439559	0.000412922	1.57247e-05	2.08673e-05
Batch07_7N	0.00106316	0.00429641	0.000469459	0.000285179	4.89275e-05	8.88553e-05	0.000249095	4.48406e-05	1.64099e-05	6.83845e-05	0.0381256	0.00169652	5.21876e-05	0.00324069	0.00507446	4.29328e-05	0.000163039	0.026208	4.85387e-05	0.0353205	0.000176115	1.81172e-05	0.000207587	3.78344e-05	0.00391214	0.00122378	0.000809026	0.0017327	0.00886043	1.30344e-05	0.0161247	0.00669696	4.82082e-05	0.0133997	0.0141263	0.000815789	3.04335e-05	2.55613e-05	2.87182e-05	0.0274791	0.00260066	5.16851e-06	1.82329e-06	0.000205335	3.64448e-05	0.00080755	0.000526036	1.21423e-05	2.40739e-05
Batch07_79N	0.000666879	0.00438015	0.000495781	0.000356087	9.59755e-05	3.45586e-05	0.000202077	2.45992e-05	2.00189e-05	1.90264e-05	0.0439447	0.00219095	4.13965e-05	0.00238417	0.00476921	2.7653e-05	0.000115442	0.0237402	3.78832e-05	0.0346707	0.000103812	1.27252e-05	0.000209797	4.61744e-05	0.00331783	0.00119002	0.00103676	0.00117642	0.00304547	1.12745e-05	0.0143586	0.00827432	3.18332e-05	0.0359959	0.011031	0.000945663	0.000333117	5.91168e-05	2.1167e-05	0.0209212	0.00340991	1.88719e-05	8.44049e-06	0.000112362	1.27043e-05	0.00016165	0.000225719	3.30756e-05	2.52555e-05
Batch07_55N	0.000964626	0.00461831	0.000523627	0.00031654	0.000116331	0.000148914	0.000654536	6.2297e-05	2.44449e-05	8.13294e-05	0.0351945	9.10362e-05	6.53564e-05	0.00270765	0.00378265	4.02762e-05	0.000104295	0.0347009	7.99457e-05	0.020683	0.000107614	1.2928e-05	0.00026492	4.37886e-05	0.000850443	0.00038629	0.000456013	0.000666119	0.00265456	2.27935e-05	0.0168858	0.00916325	3.3841e-05	0.0149642	0.0197702	0.00116308	7.53714e-05	3.73844e-05	3.2522e-05	0.0323614	0.0066704	2.85829e-05	8.3713e-06	0.000502918	3.46542e-05	0.00126035	0.000680842	1.27861e-05	2.5046e-05
Batch07_71N	0.000815453	0.00509605	0.000366813	0.00038183	5.7558e-05	1.05901e-05	0.000169903	3.34914e-05	2.63054e-05	3.17402e-05	0.044723	0.00185147	6.18769e-05	0.00325254	0.00148713	2.11833e-05	0.000163498	0.0234131	4.74636e-05	0.0312464	0.000184809	1.7987e-05	0.000286561	5.81401e-05	0.00379694	0.00134809	0.00169385	0.00205207	0.00775808	1.62598e-05	0.0135364	0.00457556	3.75603e-05	0.0135977	0.0155147	0.00068484	4.8875e-05	4.91959e-05	3.76445e-05	0.0192523	0.00649762	6.88398e-05	2.45387e-05	0.000355789	1.26612e-05	8.40563e-05	0.000463099	1.53954e-05	1.83413e-05
Batch07_39N	0.000846368	0.00499774	0.000249599	0.00023986	3.96536e-05	6.28476e-05	0.000219572	4.26135e-05	2.29506e-05	1.59927e-05	0.0479314	0.0016864	8.39009e-05	0.002999	0.00280605	2.84614e-05	0.000149933	0.0258882	5.46107e-05	0.0350152	0.000108802	1.03322e-05	0.000239757	4.22976e-05	0.00232929	0.00297382	0.000770664	0.00123319	0.00465184	1.57336e-05	0.0139063	0.00432546	1.68845e-05	0.0158022	0.0167701	0.000672687	3.4935e-05	9.02565e-05	2.66961e-05	0.0252975	0.00478693	1.01017e-05	4.54117e-06	0.000127907	4.07659e-05	0.00087241	0.000347841	1.30713e-05	2.98052e-05
Batch08_64N	0.000627483	0.00537752	0.00109784	0.000303685	7.31416e-05	0.000143157	0.00319369	3.64186e-05	2.15731e-05	1.31587e-05	0.0547789	0.002409	5.56269e-05	0.00248379	0.00316296	2.66058e-05	0.000163199	0.0285599	6.0845e-05	0.0357061	0.000361748	2.8575e-05	0.000360352	7.18004e-05	0.00284396	0.000988814	0.000603529	0.00113626	0.00497216	1.09834e-05	0.0163199	0.00612611	3.69809e-05	0.0151227	0.0195489	0.000888134	2.2855e-05	5.33937e-05	2.07557e-05	0.0275222	0.00357011	1.03168e-05	8.65982e-06	0.000375168	9.75019e-05	0.00101685	0.000434151	4.12547e-05	2.27821e-05
Batch08_72N	0.000735851	0.00338929	0.000861665	0.00028613	0.000103524	0.000157442	0.000176748	2.12528e-05	1.60012e-05	3.33684e-05	0.0374111	0.00237526	5.35193e-05	0.00230833	0.00629089	2.63538e-05	0.000186775	0.0230975	4.6018e-05	0.0428011	0.000129681	1.04046e-05	0.000200065	5.37772e-05	0.00302765	0.000876797	0.000703734	0.000814008	0.00285375	1.37761e-05	0.0133965	0.00519785	3.13749e-05	0.0231722	0.0153774	0.000850629	0.000199998	5.11714e-05	1.95851e-05	0.027995	0.00319052	1.77752e-05	1.45279e-05	8.02003e-05	2.80231e-05	0.000357426	0.000432076	2.7058e-05	1.08408e-05
Batch08_48N	0.000796388	0.00483445	0.000565184	0.000312037	5.23509e-05	8.45153e-05	0.000332265	2.85225e-05	1.80008e-05	2.57931e-05	0.0620871	0.00284809	5.86541e-05	0.0025497	0.00389899	1.93493e-05	0.00015782	0.0163208	6.61915e-05	0.0351473	0.000484137	3.12412e-05	0.000316335	9.09673e-05	0.003163	0.00155197	0.000703433	0.00173002	0.00678074	1.26294e-05	0.0169737	0.00648951	3.20536e-05	0.0268868	0.0138769	0.000686079	8.61246e-05	3.37479e-05	3.62077e-05	0.0259313	0.00296289	4.96662e-06	1.34256e-06	0.000641471	4.80336e-05	0.00060133	0.00049209	1.9072e-05	1.34476e-05
Batch08_56N	0.000826552	0.00486679	0.00138733	0.000304587	5.0527e-05	8.96393e-05	0.000754187	3.37469e-05	1.84583e-05	5.21707e-05	0.0422267	0.00228356	5.13914e-05	0.00208198	0.00315326	3.08751e-05	0.000180442	0.0256861	5.91743e-05	0.0340826	0.000775896	6.24992e-05	0.000526768	0.000140517	0.0050928	0.000838146	0.000981224	0.00142335	0.00792436	1.73611e-05	0.0160468	0.00694274	2.66977e-05	0.0100564	0.0177161	0.000951288	3.30049e-05	6.38617e-05	2.76091e-05	0.0241906	0.00348802	2.56373e-05	1.63622e-05	0.000157406	4.27916e-05	0.000518668	0.000384416	4.38959e-05	1.42675e-05
Batch08_32N	0.000849749	0.00368666	0.000566303	0.00030183	4.92111e-05	0.000138378	0.000313986	3.62533e-05	2.4466e-05	2.26536e-05	0.0539829	0.00195632	5.80803e-05	0.00247573	0.00246569	3.71076e-05	0.000155661	0.0285591	5.6894e-05	0.0426828	0.000319102	4.57046e-05	0.000249415	9.06944e-05	0.00273613	0.00117773	0.000655711	0.00151619	0.00615659	9.837e-06	0.0136661	0.0068744	2.37794e-05	0.0312924	0.0138491	0.000989061	6.6832e-05	0.000166104	3.00082e-05	0.0275169	0.0052891	2.57037e-05	7.97545e-06	7.06177e-05	5.09621e-05	0.00111743	0.000392758	6.70956e-06	1.18812e-05
Batch08_40N	0.00072891	0.0050255	0.000485403	0.000169446	6.87651e-05	0.000125863	0.000411186	4.09373e-05	2.88284e-05	5.89964e-05	0.0920067	0.00183765	5.31485e-05	0.00160094	0.00453759	3.69602e-05	0.000133614	0.0298275	4.65472e-05	0.0376605	0.00064731	0.000106255	0.000433873	9.02433e-05	0.0012779	0.000811268	0.000515579	0.00190477	0.00795753	1.63381e-05	0.0152684	0.00679877	1.66756e-05	0.0133863	0.0177455	0.00122002	3.43134e-05	3.13539e-05	2.08722e-05	0.0292532	0.00507475	1.14794e-05	5.74077e-06	0.000216232	5.1219e-05	0.000456354	0.000440468	3.28083e-05	1.42213e-05
Batch08_112N	0.000830659	0.00413957	0.000466037	0.000222299	8.19008e-05	4.69782e-05	0.000170296	2.77491e-05	2.17584e-05	6.29823e-05	0.0323413	0.0016576	6.11904e-05	0.00261019	0.00289055	5.83451e-05	0.000158407	0.0260481	5.20156e-05	0.0338568	0.000104359	3.14139e-05	0.000324198	7.44619e-05	0.00168704	0.00109433	0.0007226	0.000504822	0.00170721	1.21261e-05	0.0168938	0.00648435	0.000113472	0.0164155	0.0133789	0.000808644	1.84572e-05	0.000102137	3.07596e-05	0.0267263	0.00218573	2.20281e-05	5.36729e-06	0.000553779	7.20185e-05	0.000620126	0.00049265	3.61277e-05	2.17538e-05
Batch08_8N	0.000922161	0.00441802	0.000868016	0.00036275	3.33586e-05	8.09253e-05	0.000263213	2.74821e-05	2.79899e-05	6.08813e-05	0.054175	0.0022879	5.67348e-05	0.00241742	0.00423532	3.85762e-05	0.000144279	0.0214634	6.57633e-05	0.0424684	0.000665921	5.42243e-05	0.000385684	8.18064e-05	0.00331625	0.000924522	0.0011252	0.00167865	0.00719758	1.03607e-05	0.0133303	0.00508386	4.83902e-05	0.016722	0.0191267	0.000874815	4.70799e-05	7.08376e-05	2.61637e-05	0.0253468	0.003478	3.178e-05	1.18095e-05	0.000487754	5.9676e-05	0.000505135	0.00048286	1.9891e-05	1.75177e-05
Batch08_88N	0.00092673	0.00534951	0.000543025	0.000214612	4.11972e-05	6.4904e-05	0.000461335	6.33035e-05	2.56837e-05	4.79183e-05	0.0505706	0.00208067	5.39281e-05	0.00266327	0.00532308	4.53266e-05	0.00013979	0.0181967	5.06928e-05	0.0482643	0.000185818	2.89318e-05	0.000281217	6.1811e-05	0.00429337	0.00198656	0.000939499	0.00155369	0.00631792	1.2699e-05	0.0165622	0.0104604	5.12358e-05	0.0198203	0.0185436	0.00122399	2.10691e-05	9.861e-05	1.83475e-05	0.0289535	0.00433723	2.81545e-05	1.75448e-05	0.000858925	2.74742e-05	0.000366476	0.000367502	2.32626e-05	1.78252e-05
Batch08_104N	0.00100402	0.00521468	0.00067965	0.00020901	0.000103193	0.000174616	0.000378546	3.9421e-05	1.77627e-05	5.01317e-05	0.0477428	0.00193312	6.8135e-05	0.00204996	0.0038605	4.8331e-05	0.000164275	0.0331613	5.31761e-05	0.0272408	0.000297123	2.97709e-05	0.00027826	8.55031e-05	0.00313038	0.000596052	0.000920879	0.000981895	0.00529724	2.84399e-05	0.0188453	0.00741073	0.000223038	0.00869291	0.0248263	0.00102538	2.39808e-05	5.61618e-05	2.74089e-05	0.0237681	0.00285115	4.64021e-06	3.73057e-06	8.98456e-05	6.05834e-05	0.000442621	0.000384782	1.55436e-05	2.03338e-05
Batch08_24N	0.000848485	0.00478362	0.000299913	0.000150848	5.91543e-05	3.82059e-05	0.000281327	4.77129e-05	1.97391e-05	5.4049e-05	0.0470163	0.00209137	7.23173e-05	0.00262147	0.0041826	4.13175e-05	0.000126733	0.0373673	9.40762e-05	0.0308018	0.000853114	0.000141866	0.000805105	0.000143258	0.00134337	0.000888932	0.000394724	0.00258449	0.0119204	1.54904e-05	0.0154624	0.00674423	3.49473e-05	0.00847369	0.0188062	0.000764399	4.86297e-05	3.21295e-05	2.53855e-05	0.0326477	0.00724316	6.39785e-05	1.13966e-05	0.000238445	4.47174e-05	0.000477267	0.000503293	2.55518e-05	2.47562e-05
Batch08_96N	0.000826683	0.00485848	0.00076038	0.000311833	5.7978e-05	2.30841e-05	0.00022476	2.68791e-05	2.28501e-05	1.70221e-05	0.0363331	0.00218175	5.20147e-05	0.00265622	0.00309732	3.73108e-05	0.000204075	0.0239509	4.30727e-05	0.0283262	0.000300962	3.39868e-05	0.000308766	7.15552e-05	0.00195096	0.000663938	0.000846616	0.00109708	0.00594226	1.30724e-05	0.015965	0.00528449	4.65973e-05	0.0159186	0.0171076	0.000670978	0.000309254	4.85196e-05	2.78103e-05	0.0251734	0.0022154	7.87857e-05	0.000128454	0.000311546	5.99006e-05	0.000576539	0.00060864	1.1104e-05	2.13765e-05
Batch08_80N	0.000912234	0.00465081	0.000770069	0.000357088	4.55672e-05	0.000488	0.000829882	6.62715e-05	2.5165e-05	4.38089e-05	0.0456633	0.00179196	6.84152e-05	0.00287565	0.00518167	4.50995e-05	0.000163334	0.0273407	4.3227e-05	0.0420099	0.000159851	4.11096e-05	0.000263865	5.3544e-05	0.00333624	0.000961366	0.000774574	0.000481773	0.00218043	1.87869e-05	0.0156381	0.00658077	3.42389e-05	0.0198044	0.0154979	0.000998504	3.81421e-05	5.38352e-05	2.34552e-05	0.0331382	0.0031284	6.07698e-06	5.74678e-06	0.00014575	2.96698e-05	0.000336093	0.000372676	4.76996e-05	2.72908e-05
Batch08_16N	0.000731308	0.00380119	0.000448455	0.000227944	7.66034e-05	4.22641e-05	0.000246823	3.36875e-05	1.30506e-05	6.15734e-05	0.0429295	0.00291833	6.32595e-05	0.00288255	0.00707144	8.03343e-05	0.000153803	0.0197882	5.16539e-05	0.0422751	0.000272619	9.586e-05	0.00068894	0.000142257	0.0037944	0.0014753	0.000607711	0.000792217	0.00274736	2.48767e-05	0.0138695	0.00836928	2.19723e-05	0.0243973	0.0176922	0.00114822	2.17507e-05	2.19512e-05	1.57203e-05	0.03094	0.00395805	0.000263741	0.000379533	0.000117978	4.09638e-05	0.000397419	0.000812332	1.14989e-05	2.20149e-05
Batch09_207N	0.00104144	0.00287431	0.00054694	0.000249284	3.97318e-05	0.000126837	0.00029906	4.38686e-05	1.91068e-05	4.18744e-05	0.0309311	0.00167189	6.21951e-05	0.00256902	0.00337728	4.6555e-05	0.000123984	0.023505	6.56521e-05	0.0371327	0.000131825	9.49154e-06	0.000215717	3.74356e-05	0.00350268	0.00117812	0.000660579	0.000890304	0.00390047	1.64703e-05	0.0145252	0.00605045	1.98495e-05	0.014919	0.0219096	0.00118989	2.28698e-05	4.25346e-05	1.87514e-05	0.028929	0.0010082	2.60826e-06	2.27244e-06	6.98371e-05	5.99657e-05	0.00114252	0.000511197	1.69777e-05	3.87195e-05
Batch09_319P	0.000850854	0.00173484	0.000122922	0.000193826	1.79072e-05	4.43222e-05	0.000119253	3.03373e-05	1.4524e-05	9.9413e-05	0.037829	0.00233151	4.96387e-05	0.00228869	0.00239874	4.63625e-05	0.000101898	0.155844	0.000137983	0.0166008	0.000125269	1.07903e-05	0.000276743	3.08809e-05	0.00841966	0.00123461	0.000646791	0.000708539	0.00305272	0.000148325	0.0078784	0.00710387	7.19249e-05	0.0105542	0.0132206	0.000790945	0.000699088	0.000102594	0.00737459	0.0225042	0.00162715	9.63805e-05	1.96692e-05	0.000133447	7.06476e-05	0.000246158	0.000330998	0.000171427	0.000278406
Batch09_367P	0.000967865	0.00390769	0.000224129	0.00036947	3.18769e-05	1.48321e-05	0.000214209	4.96976e-05	2.18771e-05	7.56281e-05	0.0347779	0.00281551	5.30811e-05	0.00314955	0.00300393	6.10051e-05	0.000105511	0.0312115	4.54655e-05	0.0316628	0.000148083	8.86854e-06	0.000105267	1.83827e-05	0.0075951	0.00204287	0.00140393	0.00055309	0.00196394	1.34575e-05	0.018402	0.00767613	8.11301e-06	0.00539771	0.0168811	0.00111304	4.98008e-05	7.50565e-05	1.61653e-05	0.0245292	0.0015244	2.41359e-05	2.25573e-05	0.000195413	6.1311e-05	0.000239055	0.000174918	1.21133e-05	2.44857e-05
Batch09_291N	0.000954133	0.0031847	0.00021295	0.000300004	1.55749e-05	3.19232e-05	0.000190489	4.11256e-05	2.1722e-05	8.97148e-05	0.041606	0.00181325	5.97849e-05	0.00205177	0.00222562	5.50108e-05	0.000141865	0.0192144	6.57614e-05	0.0471029	9.73424e-05	1.78756e-05	0.000258462	4.36692e-05	0.00534338	0.00149159	0.000893842	0.000641456	0.00206403	2.16594e-05	0.0169388	0.00723572	1.85904e-05	0.022744	0.0158355	0.000999189	3.22087e-05	0.000250471	3.64445e-05	0.0263169	0.00146708	4.84946e-05	3.26586e-05	9.75402e-05	0.000116197	0.000310854	0.000456856	8.52495e-05	3.43888e-05
Batch09_343P	0.000908018	0.00405794	0.000131906	0.000329748	5.62265e-05	2.00715e-05	0.000206358	2.30874e-05	1.87035e-05	4.5997e-05	0.0597135	0.00250068	5.93669e-05	0.00293588	0.00557903	5.05422e-05	0.00015709	0.0281845	5.1778e-05	0.0527653	0.000305917	1.59461e-05	0.000303445	3.58237e-05	0.00368179	0.00198462	0.00127552	0.0018603	0.00613837	1.16139e-05	0.01488	0.00750431	1.85296e-05	0.0152569	0.0180083	0.00110777	2.37228e-05	5.15683e-05	8.51813e-06	0.030814	0.0015461	2.53142e-05	1.39915e-05	4.37184e-05	3.34111e-05	3.678e-05	0.000606534	4.25087e-05	2.29733e-05
Batch09_225N	0.000770951	0.00602693	0.000223339	0.000406251	0.000137036	8.05205e-05	0.00026904	4.42594e-05	1.73413e-05	4.40203e-05	0.0460579	0.00168564	5.23612e-05	0.00239103	0.00403414	3.53527e-05	0.000127541	0.0199266	4.1176e-05	0.0442914	8.73732e-05	7.53756e-06	0.000133914	2.50134e-05	0.00693573	0.0011129	0.00102979	0.000652493	0.00171926	2.09451e-05	0.014049	0.00550292	1.98347e-05	0.0166189	0.0148189	0.00108744	1.97174e-05	6.05096e-05	1.95057e-05	0.025844	0.00113768	8.45804e-06	1.38568e-05	9.92365e-05	4.6481e-05	0.00116887	0.000216939	1.34275e-05	1.9983e-05
Batch09_379P	0.000952526	0.00522932	0.000307897	0.00025677	7.73074e-05	1.84856e-05	0.000193503	3.23118e-05	1.82833e-05	4.945e-05	0.041769	0.00258301	5.25523e-05	0.00290953	0.00537062	5.53146e-05	0.000153569	0.0218529	3.72284e-05	0.0495958	0.000123673	9.57438e-06	0.00010573	2.64795e-05	0.0062468	0.00249447	0.00114477	0.000612191	0.001487	1.45084e-05	0.0145232	0.00855923	4.45138e-05	0.018451	0.0168495	0.0010187	1.11916e-05	7.30467e-05	1.3873e-05	0.0264854	0.00157648	2.12326e-05	1.60701e-05	8.61182e-05	4.79359e-05	0.000197713	0.000302076	2.72245e-05	1.82945e-05
Batch09_219N	0.000751899	0.00383157	0.00040741	0.000258998	6.53482e-05	5.09784e-05	0.000218473	4.17847e-05	1.5574e-05	8.19403e-05	0.0546574	0.00222486	5.43336e-05	0.00212151	0.00343232	4.73061e-05	0.000205986	0.0317771	5.32901e-05	0.0314296	0.000359845	1.27659e-05	0.000267277	4.4199e-05	0.0117871	0.00134505	0.00122924	0.00115531	0.0051018	1.79096e-05	0.016932	0.00836727	2.22701e-05	0.0147186	0.0182284	0.00120251	1.62973e-05	7.67525e-05	1.5179e-05	0.0292652	0.00105713	3.898e-05	1.14267e-05	8.03563e-05	7.58733e-05	0.000403197	0.000656213	1.41192e-05	2.54129e-05
Batch09_361P	0.000864558	0.00501199	0.000120274	0.000275094	3.46837e-05	6.26516e-05	0.000275897	6.3235e-05	2.50578e-05	8.04564e-05	0.0400115	0.00234235	5.26415e-05	0.00189772	0.00690805	7.17397e-05	0.000175508	0.0223451	4.48009e-05	0.0427008	6.5142e-05	4.99564e-06	6.64049e-05	1.12452e-05	0.00647051	0.00251362	0.00108237	0.00053191	0.00131245	8.21455e-06	0.0166619	0.0116494	3.12254e-05	0.0309136	0.015564	0.00112843	3.59733e-05	0.00029036	1.0697e-05	0.0240496	0.00238398	1.01153e-05	1.76028e-05	8.45677e-05	3.01295e-05	8.19596e-05	0.000394927	1.32024e-05	1.86837e-05
Batch09_249N	0.000875822	0.00474843	0.00033524	0.000249924	7.74775e-05	1.9548e-05	0.000299087	4.46483e-05	1.76673e-05	5.4592e-05	0.077239	0.00133408	3.95191e-05	0.00206696	0.00233147	3.27021e-05	0.00023127	0.0192718	4.16273e-05	0.0413923	0.000336674	1.58564e-05	0.000329137	6.17845e-05	0.00760418	0.00153775	0.000899426	0.00150977	0.00542908	1.65749e-05	0.0161016	0.00774651	1.8766e-05	0.0220269	0.0146415	0.00103045	1.88038e-05	6.00327e-05	2.10613e-05	0.0269446	0.00103701	1.17391e-05	3.9892e-06	6.02076e-05	5.9597e-05	0.00205013	0.000278606	2.19261e-05	1.86927e-05
Batch09_231N	0.000838471	0.00265575	0.000400686	0.00023749	7.98667e-05	2.40655e-05	0.000307963	3.87361e-05	1.52718e-05	8.71896e-05	0.070524	0.00204882	6.46204e-05	0.00333295	0.00479609	4.59114e-05	0.000151373	0.0222486	4.00765e-05	0.0557207	0.00038472	2.23833e-05	0.000198351	3.46804e-05	0.00756484	0.00220576	0.00105541	0.00200673	0.00732119	9.77418e-06	0.0132536	0.00656637	2.63418e-05	0.026825	0.014457	0.00124641	1.54746e-05	2.895e-05	1.59862e-05	0.0310818	0.00135593	2.62559e-05	1.67223e-05	0.000108868	4.11458e-05	0.000803623	0.000687864	2.22846e-05	2.51853e-05
Batch09_255N	0.000899597	0.00584425	0.00079074	0.000344756	4.10658e-05	8.66458e-06	0.000321142	4.15159e-05	1.81185e-05	0.000113009	0.0542492	0.00239888	5.74602e-05	0.00214765	0.00372486	4.50672e-05	0.00012101	0.0189644	6.94191e-05	0.0559445	0.000703337	3.21345e-05	0.00035732	7.90648e-05	0.00567587	0.00270504	0.00109086	0.00289854	0.0103284	1.69669e-05	0.0151664	0.00689429	2.38342e-05	0.0130545	0.0190077	0.00112618	8.72023e-05	5.05176e-05	2.50172e-05	0.0264947	0.00192198	9.97037e-06	5.45476e-06	0.000163872	1.56489e-05	7.35645e-05	0.000470727	1.86058e-05	3.57952e-05
Batch09_391P	0.000771176	0.0051513	0.000122056	0.000216399	4.82306e-05	3.38651e-05	0.000162608	2.44306e-05	1.56902e-05	8.08295e-05	0.0372294	0.00222652	5.82524e-05	0.00289764	0.00534254	5.04847e-05	0.000177216	0.0274313	4.75991e-05	0.0387099	8.05394e-05	5.44826e-06	9.85017e-05	2.06762e-05	0.00487878	0.000918798	0.000715067	0.00052775	0.00171395	1.29951e-05	0.0124128	0.00625655	7.45736e-06	0.0213459	0.0170634	0.00097297	6.53099e-05	0.00010145	9.66008e-06	0.0303827	0.00136454	1.25344e-05	1.19143e-05	4.42529e-05	3.60535e-05	0.000100508	0.000480008	2.00439e-05	4.70013e-05
Batch09_285N	0.000622262	0.00199534	0.000188051	0.000224763	2.16854e-05	3.83295e-05	0.000117131	1.92224e-05	1.92992e-05	7.06329e-05	0.030161	0.001771	5.14108e-05	0.00229526	0.00245576	4.35789e-05	0.000161251	0.0389482	3.53782e-05	0.0402624	3.61922e-05	1.89289e-05	0.00018773	5.71339e-05	0.00549128	0.00111091	0.000667116	0.000340546	0.000614664	2.14256e-05	0.0114115	0.00462166	7.55533e-05	0.0383687	0.0107981	0.000796751	2.95248e-05	0.000110491	0.000230032	0.0255617	0.00447225	0.000304944	6.81152e-05	9.96147e-05	2.13153e-05	0.000151293	0.00030016	3.54204e-05	3.10501e-05
Batch09_297N	0.000849462	0.00350322	0.000524436	0.00046044	0.000156766	4.69986e-05	0.00146381	4.57227e-05	1.79573e-05	0.000112302	0.0527906	0.00245881	7.66552e-05	0.00290236	0.00361932	5.88316e-05	0.000147543	0.0244089	4.63169e-05	0.0477851	0.000195689	2.11895e-05	0.000290084	3.36028e-05	0.00835017	0.00282463	0.00117355	0.00121016	0.00445664	1.58625e-05	0.0133125	0.00580997	1.90776e-05	0.0147542	0.018159	0.00140588	2.4915e-05	7.40558e-05	1.17572e-05	0.0281259	0.000825499	3.44236e-06	2.96268e-06	0.000103722	2.77808e-05	0.000117901	0.00059607	1.67233e-05	2.55812e-05
Batch09_307P	0.000717748	0.00400466	0.000298843	0.000526614	3.52797e-05	1.13729e-05	0.000294487	2.40672e-05	1.55012e-05	7.60591e-05	0.0315825	0.00256052	5.17608e-05	0.00229619	0.00398507	4.96123e-05	0.00015706	0.0346936	4.22266e-05	0.0318628	9.81605e-05	8.32418e-06	0.000100827	1.1535e-05	0.0060751	0.000994879	0.00105884	0.00058457	0.00197576	4.26877e-05	0.0106993	0.00554996	1.86445e-05	0.0189353	0.0175027	0.000712528	2.99259e-05	4.09321e-05	7.45697e-05	0.0267159	0.00165456	5.07337e-05	1.94454e-05	5.63874e-05	6.97094e-05	0.000518761	0.00038327	9.32978e-05	3.08802e-05
Batch09_397P	0.000902827	0.00419078	0.000270513	0.000221078	2.61493e-05	2.12413e-05	0.000145275	4.7158e-05	1.7239e-05	8.48871e-05	0.0366558	0.00141893	5.8546e-05	0.00259337	0.00396092	6.22232e-05	0.00013601	0.020548	3.88541e-05	0.054752	3.51548e-05	5.43093e-06	8.61058e-05	1.39637e-05	0.00455587	0.00142943	0.000611093	0.000451231	0.00089764	1.8978e-05	0.0135308	0.0066624	8.67469e-06	0.030786	0.0142346	0.00111381	2.17767e-05	0.000210251	8.72528e-06	0.0299208	0.00325255	3.37558e-06	1.05562e-05	8.92364e-05	3.64405e-05	0.000132682	0.000421192	3.73652e-05	3.3848e-05
Batch09_325P	0.00173399	0.00355244	0.000125891	0.00030887	4.41747e-05	0.000131323	0.00025773	3.1618e-05	1.66655e-05	0.000161221	0.0580771	0.000967627	4.936e-05	0.00214327	0.00413144	8.65435e-05	0.000127523	0.0796173	5.35472e-05	0.0368971	0.000152212	2.43503e-05	0.000401603	5.6072e-05	0.00861186	0.00174758	0.00123399	0.00104636	0.00258938	1.70051e-05	0.0170723	0.00646123	1.63416e-05	0.0265474	0.0114827	0.0010624	0.000123189	0.000102749	0.00104568	0.0276965	0.00156671	8.29126e-05	3.28654e-05	0.00011387	9.17588e-05	0.00110755	0.000310307	4.62392e-05	7.49243e-05
Batch09_201N	0.00112618	0.00403643	0.000636224	0.000377467	4.44751e-05	7.33705e-05	0.000263361	6.21658e-05	1.65469e-05	9.62872e-05	0.0845068	0.00194498	6.02818e-05	0.00171169	0.00236605	5.63562e-05	0.000157988	0.0239946	6.26448e-05	0.0364006	0.000427569	5.25468e-05	0.000497562	7.58949e-05	0.00427686	0.00156829	0.000910168	0.00179023	0.00566106	1.48154e-05	0.0190894	0.00905349	9.97507e-06	0.0107831	0.0177656	0.00146165	3.3258e-05	6.78879e-05	1.5289e-05	0.0239271	0.00110894	1.7027e-05	9.48231e-06	0.000708994	5.10754e-05	0.00051423	0.000438633	2.44939e-05	2.17598e-05
Batch09_373P	0.000916724	0.00542474	0.000289175	0.000265119	2.4122e-05	2.01189e-05	0.000213959	2.88814e-05	2.12118e-05	8.98564e-05	0.0424856	0.00223602	6.85167e-05	0.0031053	0.00517791	7.1693e-05	0.000185804	0.0250767	4.76224e-05	0.0531843	9.4888e-05	7.88998e-06	0.000150992	3.18698e-05	0.00626758	0.00177084	0.0008109	0.00100954	0.00367664	1.29562e-05	0.0168095	0.00635194	2.37744e-05	0.0365207	0.0190791	0.00135333	3.90445e-05	9.48089e-05	1.40345e-05	0.0287709	0.00251272	1.16305e-05	9.86032e-06	5.15078e-05	2.3512e-05	9.7289e-05	0.000504501	2.58759e-05	3.63182e-05
Batch09_313P	0.00109655	0.00352659	0.000311229	0.00013297	4.91605e-05	0.00159743	0.000143595	3.24889e-05	2.13887e-05	6.35102e-05	0.0389493	0.00244832	4.23102e-05	0.00265978	0.00476029	4.7326e-05	0.000109136	0.0307557	5.88669e-05	0.052044	0.00010829	1.36159e-05	0.000140024	6.07518e-06	0.00223951	0.00397027	0.000902621	0.000598017	0.0014404	1.70225e-05	0.0145194	0.00810451	9.72552e-06	0.0304986	0.0136968	0.00116925	2.13817e-05	8.8434e-05	5.75815e-05	0.0382941	0.00388848	4.16665e-05	1.95031e-05	5.40784e-05	6.09474e-05	5.25619e-05	0.00024183	3.24432e-05	2.77821e-05
Batch09_261N	0.00133205	0.00417316	0.00108793	0.000203748	0.000115883	7.333e-05	0.000235018	3.92017e-05	2.76913e-05	0.000106047	0.0577299	0.00235096	5.62444e-05	0.00176896	0.00474147	4.42112e-05	0.000141314	0.0339392	6.61088e-05	0.0469222	0.000243334	2.1056e-05	0.000309394	2.78118e-05	0.00292117	0.00117771	0.00147752	0.0010911	0.00309395	2.12691e-05	0.015648	0.00748141	2.89793e-05	0.0273858	0.0241022	0.000934753	6.88508e-05	4.97788e-05	6.66408e-05	0.0343329	0.00190348	1.28619e-05	8.61496e-06	8.91243e-05	5.56597e-05	0.000261272	0.00052333	3.47092e-05	3.81645e-05
Batch09_213N	0.00107702	0.00529778	0.000977626	0.000264716	6.84854e-05	0.00010643	0.000302757	4.02275e-05	1.92885e-05	6.50618e-05	0.0439031	0.00221377	6.12565e-05	0.0027845	0.00355306	5.46091e-05	0.000196799	0.0235109	4.9648e-05	0.0379959	0.000286714	1.12967e-05	0.00013953	2.65022e-05	0.00334094	0.00157178	0.0015274	0.00179792	0.00832891	1.65855e-05	0.0155017	0.00753532	1.12931e-05	0.00718164	0.0175923	0.000830398	1.83646e-05	5.29096e-05	1.50321e-05	0.0293699	0.00072097	4.24189e-06	5.0613e-06	6.32049e-05	6.78839e-05	0.0018543	0.000537987	1.79016e-05	1.81676e-05
Batch09_279N	0.00108807	0.00217337	0.000169977	0.000182976	2.45501e-05	1.88939e-05	0.000147707	2.81147e-05	1.64381e-05	4.95188e-05	0.0400382	0.0015765	5.50018e-05	0.00205699	0.00468979	7.86576e-05	0.000110039	0.0351993	4.20958e-05	0.0436536	7.23802e-05	6.6166e-06	0.00013933	1.78587e-05	0.00552257	0.00179191	0.000645574	0.000551927	0.000860189	1.68807e-05	0.0109854	0.00845245	1.6345e-05	0.0245115	0.0133133	0.00101317	2.46125e-05	0.000145594	0.000117039	0.0328893	0.00187456	4.09192e-05	2.13601e-05	7.75471e-05	2.92581e-05	0.000156828	0.000483957	1.62881e-05	3.5387e-05
Batch09_273N	0.00102645	0.00339106	0.000487563	0.000261308	4.74948e-05	2.34923e-05	0.000265923	9.93867e-06	1.54399e-05	5.94741e-05	0.041027	0.00244552	4.90467e-05	0.00233516	0.00208145	3.47648e-05	0.000156106	0.0244496	4.71543e-05	0.0430596	0.000297443	9.95798e-06	0.000254581	1.77006e-05	0.00457622	0.000830742	0.00087316	0.00110785	0.00450509	1.66624e-05	0.0139343	0.00719837	2.19209e-05	0.0147504	0.0170799	0.00099056	2.94787e-05	4.53573e-05	2.3177e-05	0.0279352	0.00184162	0.000273494	6.2966e-05	7.7803e-05	6.06214e-05	0.00505411	0.000482423	1.12355e-05	2.48382e-05
Batch09_385P	0.00105198	0.00360392	0.000225206	0.000381548	6.08885e-05	3.84001e-05	0.000245335	3.22767e-05	2.25362e-05	5.48845e-05	0.0532055	0.00146431	4.20522e-05	0.00241964	0.00343895	4.00746e-05	9.97422e-05	0.0330979	5.54507e-05	0.0384458	0.000214463	1.03679e-05	0.000197994	3.70547e-05	0.00337447	0.00139043	0.000906644	0.00140297	0.00520709	1.57867e-05	0.0204758	0.00789754	2.56624e-05	0.0202622	0.0130246	0.00087377	1.56463e-05	0.000136901	1.90993e-05	0.0300161	0.00074148	1.18567e-05	5.36073e-06	0.000174422	4.4709e-05	0.000174166	0.000614249	2.3976e-05	2.70616e-05
Batch09_349P	0.000927864	0.00381977	0.00026322	0.000162937	1.58216e-05	2.31552e-05	0.000107289	2.83568e-05	2.79338e-05	7.72202e-05	0.0461962	0.00302097	5.88071e-05	0.00367393	0.00661103	4.28327e-05	0.000211651	0.021974	4.92143e-05	0.054399	7.31252e-05	6.39658e-06	0.00011285	1.30509e-05	0.00527272	0.00107929	0.000676686	0.000653105	0.00191562	1.92843e-05	0.0114334	0.00779766	7.93812e-06	0.0469774	0.0152902	0.00108175	1.35392e-05	0.000161344	7.70007e-06	0.0336281	0.00172939	1.68442e-05	9.94793e-06	3.21827e-05	3.21598e-05	6.27702e-05	0.000379821	2.3162e-05	2.64772e-05
Batch09_331P	0.00141903	0.00415077	0.000282338	0.000214924	1.46634e-05	7.2806e-05	0.00018207	6.91901e-05	1.48419e-05	0.000104769	0.0426136	0.00237077	6.02565e-05	0.00236165	0.00390255	0.000106661	0.000148841	0.0357915	5.28316e-05	0.0446775	0.000204077	1.19449e-05	0.000193501	2.62914e-05	0.0070854	0.00270684	0.00157565	0.00051878	0.00178858	1.91294e-05	0.0273631	0.0112318	2.80149e-05	0.0220351	0.0165603	0.0017485	7.37093e-05	0.000230055	1.2377e-05	0.0294029	0.00164209	7.29331e-05	1.8053e-05	8.0905e-05	2.31271e-05	5.10246e-05	0.000366773	2.64491e-05	2.16911e-05
Batch09_309N	0.00110448	0.00455357	0.000636757	0.000274345	7.13812e-05	1.25209e-05	0.000298779	2.49471e-05	1.40516e-05	0.000118188	0.0401648	0.0019322	6.29426e-05	0.00273454	0.00556015	3.69443e-05	0.000181221	0.0244714	4.78236e-05	0.0511463	0.000256868	1.22659e-05	0.000186188	4.9431e-05	0.00414677	0.00192849	0.00135236	0.00187845	0.00603157	1.96828e-05	0.012114	0.00550676	2.35817e-05	0.0198955	0.0169156	0.000917133	2.06855e-05	1.83238e-05	2.13655e-05	0.0267765	0.000703205	5.68888e-05	3.11998e-05	7.46529e-05	3.80159e-05	5.62298e-05	0.000582981	2.2615e-05	2.30307e-05
Batch09_243N	0.00125977	0.00491141	0.000940242	0.000263802	0.000141013	0.000853678	0.000486156	9.01714e-05	2.64913e-05	0.000105853	0.0708359	0.0028259	6.16527e-05	0.00213436	0.00493924	5.49629e-05	0.000156867	0.0282291	9.86475e-05	0.0456468	0.000810194	8.29695e-05	0.000420861	0.000148989	0.00416637	0.002063	0.000621271	0.00242267	0.0100396	2.13218e-05	0.0127556	0.0101441	2.61007e-05	0.00847718	0.0207959	0.00177928	6.28938e-05	4.70853e-05	1.40077e-05	0.0338772	0.00120052	1.39052e-05	1.68732e-05	6.87416e-05	3.24111e-05	0.000226081	0.000443305	2.05497e-05	2.76882e-05
Batch09_337P	0.00118753	0.00282254	0.000587334	0.000352847	3.46298e-05	7.13954e-06	0.0002397	4.69068e-05	1.87481e-05	7.79381e-05	0.0396948	0.00205264	6.24692e-05	0.00264609	0.00383885	3.3809e-05	0.000141386	0.0234175	5.81837e-05	0.0379248	0.000224128	1.08369e-05	0.000151655	2.84668e-05	0.00356874	0.00404509	0.000977798	0.00101603	0.00433539	1.56652e-05	0.0156221	0.00793715	1.83025e-05	0.013271	0.0152293	0.000980663	1.45411e-05	3.43649e-05	1.43089e-05	0.0275437	0.000949067	4.63281e-05	3.26944e-05	7.28945e-05	4.73292e-05	0.000131593	0.000387972	9.52005e-06	2.69437e-05
Batch09_267N	0.001239	0.00468382	0.000216825	0.000219439	4.53466e-05	8.9103e-05	0.000238388	4.28679e-05	1.91793e-05	8.14946e-05	0.0599301	0.00272229	5.15025e-05	0.00235231	0.00415415	3.44692e-05	0.000167084	0.0327416	6.96512e-05	0.041047	0.000634643	2.7876e-05	0.000353294	3.4417e-05	0.00482493	0.00188717	0.00102785	0.00351674	0.0185141	2.55275e-05	0.0199722	0.00984099	1.33584e-05	0.0122151	0.0187492	0.00109715	1.67063e-05	7.41806e-05	3.39313e-05	0.030301	0.000816431	5.9668e-06	3.38666e-06	9.12771e-05	7.39748e-05	0.0014862	0.000417933	4.79818e-05	2.3326e-05
Batch09_237N	0.00120819	0.00496824	0.000530894	0.000286962	7.59121e-05	5.27177e-05	0.00203795	5.11959e-05	1.74497e-05	6.98037e-05	0.053914	0.00191639	5.51988e-05	0.00284052	0.00448538	3.96499e-05	0.000122186	0.0293111	5.43136e-05	0.0565894	0.000153977	1.06901e-05	0.000198269	3.71264e-05	0.00489339	0.00193906	0.00100974	0.00110415	0.00378283	1.81314e-05	0.0174652	0.00651324	2.18583e-05	0.0194862	0.0191654	0.0017259	1.96616e-05	3.05586e-05	2.58445e-05	0.0270678	0.00152525	1.68403e-05	9.64956e-06	7.06929e-05	2.50673e-05	0.000353647	0.000433262	2.94088e-05	3.26308e-05
Batch09_303N	0.00110302	0.00457831	0.000294576	0.000382784	3.08484e-05	6.60058e-05	0.000315395	0.000331011	1.67298e-05	9.89616e-05	0.0414673	0.00217021	5.17693e-05	0.00189928	0.00487631	4.69511e-05	0.000128071	0.0269235	6.74426e-05	0.0380507	6.18324e-05	6.8605e-06	0.000116141	2.74008e-05	0.00461598	0.00113494	0.00085729	0.000660406	0.00197173	1.47532e-05	0.0180455	0.00961849	1.82102e-05	0.0345733	0.0144912	0.00108676	7.48955e-06	5.59645e-05	1.1978e-05	0.0267346	0.000611695	1.37007e-05	1.9321e-05	3.81007e-05	3.63756e-05	6.32676e-05	0.000243022	1.54657e-05	2.18023e-05
Batch10_262N	0.0012372	0.00473419	0.000301067	0.000322973	4.53926e-05	0.000181147	0.000310363	5.38115e-05	2.60429e-05	7.94398e-05	0.0543528	0.00211317	5.49354e-05	0.00217095	0.00355998	6.01401e-05	9.72659e-05	0.0212474	5.3266e-05	0.0412066	0.000311872	2.52924e-05	0.000320813	5.15609e-05	0.00322784	0.000982121	0.000988794	0.00237108	0.00900743	1.89991e-05	0.0132553	0.00721187	2.0985e-05	0.0116149	0.0221109	0.00107233	2.64196e-05	7.65256e-05	2.09057e-05	0.0306073	0.00112583	6.8222e-06	4.29077e-06	9.03968e-05	2.83165e-05	0.000374622	0.000532942	3.09878e-05	2.39548e-05
Batch10_274N	0.00115779	0.00536573	0.000752411	0.000247429	0.000100102	6.22786e-05	0.000254701	3.49125e-05	2.53232e-05	6.85647e-05	0.0711596	0.00174605	4.88179e-05	0.00226501	0.00317966	5.71829e-05	7.65656e-05	0.0229496	6.43155e-05	0.0442086	0.000311126	2.78949e-05	0.000275734	6.09497e-05	0.00355686	0.00169305	0.000986098	0.00153531	0.00365737	1.3336e-05	0.0142373	0.00636122	2.60553e-05	0.0284661	0.0149506	0.00110762	2.27531e-05	4.81727e-05	3.21252e-05	0.0287043	0.00216264	3.03893e-05	1.76615e-05	7.27801e-05	5.92241e-05	0.00200279	0.000294108	1.44941e-05	2.40912e-05
Batch10_208N	0.000949329	0.00498688	0.00212916	0.000210338	0.000107393	7.59878e-05	0.00330854	2.92063e-05	2.42317e-05	6.41495e-05	0.0832522	0.00202378	5.17969e-05	0.00212371	0.00439694	6.21595e-05	0.000133678	0.0256372	6.25507e-05	0.051137	0.000230185	2.4222e-05	0.00025091	4.50748e-05	0.00351683	0.000866391	0.000730186	0.00370241	0.0110395	1.3281e-05	0.0152599	0.00706692	2.25148e-05	0.0242779	0.013887	0.00130176	2.48275e-05	5.68523e-05	1.69229e-05	0.0309877	0.000844938	1.96698e-05	1.48609e-05	0.000156804	3.36743e-05	0.00249265	0.000398441	4.83699e-05	2.7663e-05
Batch10_244N	0.00130282	0.00556903	0.000578916	0.000168518	9.99571e-05	2.27369e-05	0.000257784	6.5649e-05	1.87748e-05	7.57314e-05	0.0546383	0.00233933	5.87839e-05	0.00188377	0.00392583	6.40468e-05	0.000141195	0.0376073	7.63589e-05	0.0348421	0.000442467	2.45961e-05	0.000217393	4.83041e-05	0.00283876	0.000818278	0.000899014	0.00114969	0.00525319	1.58537e-05	0.0218983	0.00966291	9.976e-06	0.00573724	0.0184258	0.00106658	4.74289e-05	9.0882e-05	1.35645e-05	0.0308468	0.00135559	5.60973e-06	1.44392e-06	6.31693e-05	4.82293e-05	0.00148046	0.000276395	2.50787e-05	2.03977e-05
Batch10_292N	0.000900194	0.0036916	0.000286442	0.00028966	1.89135e-05	4.428e-05	0.000212185	3.19616e-05	4.55198e-05	6.39547e-05	0.035992	0.00146426	4.92539e-05	0.00219018	0.00538962	4.4161e-05	0.000148543	0.0299736	5.20879e-05	0.0328073	0.000132526	2.45666e-05	0.000162658	4.20509e-05	0.00390996	0.000921361	0.000667452	0.000900981	0.00367307	1.12718e-05	0.0162567	0.00784164	2.70971e-05	0.0356954	0.00988203	0.000862097	1.00762e-05	0.000749814	1.02315e-05	0.0303701	0.00251811	7.87546e-05	1.28334e-05	0.000116609	4.90316e-05	0.000213354	0.00033942	1.34146e-05	1.84053e-05
Batch10_280N	0.000947248	0.00266157	0.000102878	0.000120874	2.57048e-05	3.09567e-05	0.000140582	3.65182e-05	2.42422e-05	5.12626e-05	0.0288184	0.00144043	5.86212e-05	0.00269263	0.00541509	6.24048e-05	0.000180063	0.0437824	4.77109e-05	0.0338803	2.76521e-05	1.32577e-05	0.000173403	3.94709e-05	0.00296011	0.000979366	0.000640469	0.000246486	0.00033538	1.83266e-05	0.0181666	0.00946557	2.2879e-05	0.0132785	0.0142073	0.0010755	3.66395e-05	0.00011667	0.000125392	0.0301583	0.0113827	0.000130341	7.2603e-05	7.94831e-05	2.92701e-05	0.000120144	0.000544466	3.79099e-05	2.4731e-05
Batch10_310N	0.00115738	0.00379434	0.000273024	0.000202591	8.4851e-05	5.68541e-05	0.000157099	5.24716e-05	1.98888e-05	0.000116872	0.0368916	0.00204704	6.74336e-05	0.00249737	0.00623352	8.36411e-05	0.000103413	0.0258835	8.1944e-05	0.0386467	0.000220513	2.66531e-05	0.000241701	2.87559e-05	0.00466181	0.000871397	0.000958088	0.00127755	0.00478279	1.57103e-05	0.013101	0.00780708	4.00299e-05	0.00930807	0.0177441	0.000794046	0.00150668	0.000140895	2.27398e-05	0.0332579	0.000841821	4.86215e-06	4.49763e-06	4.06435e-05	6.83023e-05	7.99669e-05	0.000533401	1.1876e-05	2.43583e-05
Batch10_286N	0.00104002	0.00106621	0.000187482	0.000142538	1.4024e-05	3.06573e-05	0.00010501	2.83122e-05	1.80639e-05	7.43908e-05	0.0323836	0.00167129	4.45625e-05	0.00231366	0.00264274	6.33869e-05	9.66624e-05	0.035043	3.88636e-05	0.0452517	7.34713e-05	2.21841e-05	0.000285086	5.18745e-05	0.00405168	0.00101464	0.000651992	0.000410709	0.000885842	2.26287e-05	0.0164707	0.00694049	5.04848e-05	0.0199754	0.0106249	0.000705285	2.02248e-05	0.000124807	0.000133753	0.0243461	0.00442738	0.000171306	9.63328e-05	0.00016352	3.99583e-05	0.000187643	0.000384877	3.93033e-05	2.21577e-05
Batch10_298N	0.000761377	0.00325149	0.00090423	0.000340527	0.000131172	4.64132e-05	0.000190073	3.13244e-05	1.63464e-05	6.39526e-05	0.0388132	0.00244312	5.89916e-05	0.00249984	0.00385455	4.09174e-05	0.000151706	0.0299124	4.2696e-05	0.0448979	0.000117154	1.80791e-05	0.000160499	2.42478e-05	0.00316432	0.00089508	0.000808397	0.000624821	0.00205292	1.32298e-05	0.0133032	0.00428095	2.96249e-05	0.0215699	0.016289	0.00107084	4.11686e-05	5.61022e-05	1.40409e-05	0.0259492	0.00162495	1.79815e-05	1.34834e-05	4.41556e-05	3.8922e-05	0.000180322	0.000520768	3.09347e-05	2.04442e-05
Batch10_202N	0.00108734	0.00406508	0.000399331	0.00013841	3.83724e-05	0.000294486	0.000261195	4.72233e-05	1.67042e-05	7.61821e-05	0.0431213	0.00225886	5.14401e-05	0.00277226	0.00244791	5.32982e-05	0.000106388	0.0286872	6.20329e-05	0.043679	0.000229873	1.89398e-05	0.000215724	3.43288e-05	0.00801854	0.0017908	0.00126894	0.000991391	0.00361329	1.39537e-05	0.0182024	0.00761453	1.34205e-05	0.0122009	0.0168071	0.000851844	1.34971e-05	5.70192e-05	1.63512e-05	0.0279276	0.00123895	2.8683e-05	1.19204e-05	9.10154e-05	4.5443e-05	0.00066993	0.000442116	1.8592e-05	2.14367e-05
Batch10_268N	0.00102254	0.00470725	0.000495207	0.000279523	7.64867e-05	7.36761e-05	0.000261616	4.11814e-05	1.95985e-05	6.33458e-05	0.0351492	0.0024174	4.60564e-05	0.00206647	0.00257489	2.39369e-05	0.000129221	0.0219834	4.8266e-05	0.0408667	0.000158231	1.83113e-05	0.000134865	4.6194e-05	0.00386434	0.0012575	0.00130979	0.000736784	0.00209528	1.3265e-05	0.0164878	0.00644641	2.18248e-05	0.00866476	0.0169488	0.000790514	1.1645e-05	0.000244729	3.16648e-05	0.0281753	0.000983561	0.000104962	7.37463e-05	0.000142557	9.72289e-05	0.0015787	0.000375173	2.4206e-05	2.21649e-05
Batch10_356P	0.00141816	0.00407587	0.000170453	0.000310626	1.74665e-05	0.000170884	0.000374002	3.54068e-05	2.94217e-05	9.72379e-05	0.0401528	0.00293084	5.48124e-05	0.00241008	0.00526184	5.58192e-05	0.000155839	0.0361429	5.72182e-05	0.0816147	8.36169e-05	1.33779e-05	7.42195e-05	2.46975e-05	0.0068956	0.000864407	0.00130709	0.000562371	0.00129924	3.27448e-05	0.0225811	0.00686302	1.38207e-05	0.0129142	0.0240753	0.00210632	3.75501e-05	0.00011022	8.04706e-06	0.0433273	0.00364453	7.72192e-05	4.50081e-05	7.81034e-05	1.35865e-05	2.69907e-05	0.00026105	2.59047e-05	3.10578e-05
Batch10_304N	0.00097437	0.00689662	0.000947359	0.000158001	0.000136498	3.49355e-05	0.000327902	4.74776e-05	3.03546e-05	0.000109782	0.0347811	0.00208463	6.79478e-05	0.0024264	0.00856888	9.57319e-05	0.000174657	0.0242037	5.7358e-05	0.0290719	0.000265299	2.17476e-05	0.000167611	3.228e-05	0.00279631	0.00105801	0.000902964	0.00165588	0.00665847	2.2158e-05	0.012583	0.00438194	1.83535e-05	0.0165733	0.0182322	0.00103499	0.000299144	0.000114184	1.57361e-05	0.0333208	0.00240282	5.22331e-05	3.06722e-05	8.19097e-05	5.11791e-05	0.00010713	0.00030011	3.67532e-05	2.31028e-05
Batch10_320P	0.00117761	0.00205561	0.000279823	0.00026007	4.45015e-05	1.40177e-05	0.000615803	4.21086e-05	2.53095e-05	9.1605e-05	0.0449563	0.00236663	6.0212e-05	0.00218911	0.00688082	7.73797e-05	0.000130828	0.0794026	8.32478e-05	0.0277212	0.000168599	3.54732e-05	0.000367854	6.51729e-05	0.00331403	0.000861275	0.000755663	0.00128364	0.00415852	6.81979e-05	0.0114852	0.00645928	3.28892e-05	0.0204578	0.0201402	0.00112917	0.000257221	4.34105e-05	0.00207128	0.0358579	0.00204933	2.72099e-06	2.22975e-06	6.94098e-05	4.17405e-05	0.000111994	0.000401086	9.30142e-05	4.76203e-05
Batch10_232N	0.00111027	0.00490327	0.000349501	0.000249709	0.000123416	2.49883e-05	0.000463516	5.44764e-05	2.53319e-05	7.69226e-05	0.0472659	0.00199721	6.73978e-05	0.00242449	0.00505601	5.60558e-05	0.000206361	0.0406439	4.96818e-05	0.0348949	0.000296025	2.42243e-05	0.000331566	8.35466e-05	0.00243994	0.000772724	0.000699393	0.00113471	0.00477106	1.77713e-05	0.0232915	0.00956876	5.45347e-05	0.019841	0.0172164	0.00117561	1.34043e-05	8.09009e-05	2.36157e-05	0.0317147	0.00129863	1.86861e-05	1.52156e-05	0.000145342	4.48337e-05	0.00131612	0.000827456	1.83864e-05	2.69491e-05
Batch10_256N	0.00117039	0.00237338	0.000863902	0.000149684	2.96569e-05	3.09799e-05	0.000204516	3.07249e-05	2.79762e-05	6.90659e-05	0.044092	0.00133651	5.53039e-05	0.00299204	0.00519827	4.91651e-05	0.000117757	0.0378343	6.20684e-05	0.0393159	0.000324123	3.56841e-05	0.000305075	5.83758e-05	0.00321621	0.00191935	0.000552714	0.00283865	0.0105898	2.07512e-05	0.0148014	0.00539879	2.6834e-05	0.0269292	0.0114453	0.000972484	0.000629274	5.33235e-05	6.5898e-05	0.0286425	0.00199353	1.20348e-05	4.34312e-06	0.000109958	3.53333e-05	0.000529953	0.000589866	2.37373e-05	2.23038e-05
Batch10_250N	0.00129059	0.00625585	0.000478976	0.000289597	3.51605e-05	1.19981e-05	0.000502702	7.54707e-05	2.43549e-05	0.000151854	0.0696314	0.00221428	7.50525e-05	0.00197969	0.00419679	9.73004e-05	0.000114146	0.0274039	6.42103e-05	0.0559127	0.000676935	9.22055e-05	0.000424151	6.57277e-05	0.00418666	0.00139206	0.0011428	0.0021875	0.00692856	4.49548e-05	0.0189296	0.0118858	1.42802e-05	0.017744	0.0163246	0.0015865	1.96439e-05	0.000117003	3.47191e-05	0.0284633	0.00113827	8.39456e-05	3.3741e-05	3.78061e-05	2.08567e-05	0.000516578	0.00030469	3.48784e-05	1.91595e-05
Batch10_226N	0.00120313	0.0031651	0.00056783	0.000234533	8.47658e-06	3.89766e-05	0.000261577	6.18846e-05	2.29621e-05	6.27191e-05	0.055446	0.00162906	5.99704e-05	0.00284343	0.00386057	6.24916e-05	8.93341e-05	0.0266085	7.30832e-05	0.0473417	0.000241209	2.73074e-05	0.000257467	5.04552e-05	0.00385518	0.000819569	0.000741962	0.00143126	0.00464786	2.049e-05	0.0167951	0.00743239	1.91727e-05	0.0133673	0.0132904	0.00129366	1.38e-05	5.4479e-05	5.81199e-05	0.0354693	0.00220517	2.00052e-05	4.78737e-06	0.00017163	4.1447e-05	0.00121401	0.000353479	1.31325e-05	1.94091e-05
Batch10_238N	0.000952202	0.00332576	0.000446153	0.000276508	3.86492e-05	3.69947e-06	0.000205669	2.89068e-05	2.04843e-05	5.83273e-05	0.0880257	0.0023293	4.20008e-05	0.00220098	0.00403031	3.15037e-05	0.00012815	0.0364584	5.72236e-05	0.0380167	0.000531277	5.23268e-05	0.000281401	6.65183e-05	0.00382067	0.00144213	0.00112883	0.00341846	0.0136867	1.69833e-05	0.0142901	0.00547073	3.8625e-05	0.0109442	0.0129277	0.00111716	2.87254e-05	6.51134e-05	2.51816e-05	0.0226193	0.0016997	6.76556e-05	1.12043e-05	0.000215133	6.51285e-05	0.000755325	0.00031062	3.04052e-05	2.46803e-05
Batch10_220N	0.00145517	0.0046282	0.000617645	0.000184313	5.53306e-05	6.19613e-06	0.00040761	3.85462e-05	2.83133e-05	8.22891e-05	0.0548854	0.00196633	5.79066e-05	0.00253774	0.00523725	3.98595e-05	0.000105326	0.0247321	5.93512e-05	0.0467133	0.000406799	4.78058e-05	0.000354568	6.91081e-05	0.00355935	0.00101876	0.000633169	0.00150188	0.00493102	1.49173e-05	0.0170352	0.00837587	3.46454e-05	0.0168137	0.0154449	0.00139661	1.81314e-05	8.21605e-05	9.30543e-06	0.0284008	0.00205419	3.65965e-05	1.37891e-05	7.63707e-05	2.43477e-05	0.000210034	0.000333885	1.57281e-05	2.05094e-05
Batch10_368P	0.00104837	0.00334242	0.000224585	0.000356984	3.53803e-05	5.12574e-05	0.000158985	3.21067e-05	2.04686e-05	8.96746e-05	0.0386639	0.00195391	5.73606e-05	0.00175794	0.00520821	7.82312e-05	0.000143579	0.0306282	6.9136e-05	0.0328294	0.000100037	1.03096e-05	9.17322e-05	2.04157e-05	0.00397263	0.000882994	0.000948236	0.000950254	0.00273953	1.31927e-05	0.0175649	0.00906191	2.29716e-05	0.0148643	0.0173262	0.00130387	4.18689e-05	8.52378e-05	1.84175e-05	0.0233563	0.00291897	2.84064e-05	3.84883e-06	0.000106588	2.44532e-05	4.98506e-05	0.000307677	2.97498e-05	2.10073e-05
Batch10_374P	0.00110356	0.00538769	0.000370948	0.000336587	3.34248e-05	3.64606e-05	0.000206025	4.22822e-05	2.94892e-05	6.30564e-05	0.0254118	0.00164563	4.97703e-05	0.002129	0.00503243	6.83699e-05	0.000109775	0.0658042	3.91415e-05	0.0219587	6.71149e-05	9.12436e-06	7.18599e-05	1.87012e-05	0.00293966	0.000641133	0.00080404	0.000269387	0.000728221	1.52944e-05	0.025374	0.00598883	1.4112e-05	0.0276199	0.0177648	0.0013783	4.38625e-05	6.58543e-05	9.2904e-06	0.0278705	0.0040168	5.33918e-05	5.40732e-05	7.33038e-05	2.10365e-05	5.24115e-05	0.000317854	2.94791e-05	2.08245e-05
Batch11_293N	0.000733757	0.00199396	0.000129639	0.000330445	3.78915e-05	2.1499e-05	0.000107471	2.81656e-05	2.00255e-05	4.67822e-05	0.0284894	0.00175521	4.59748e-05	0.0019658	0.0069557	7.30938e-05	0.000129814	0.0309574	5.12812e-05	0.0288545	7.22889e-05	9.22669e-06	0.000131841	2.7542e-05	0.00322792	0.000784781	0.000592887	0.000601883	0.0016096	1.026e-05	0.0153474	0.0063398	1.47158e-05	0.029099	0.00952042	0.000948476	1.54919e-05	4.19125e-05	1.60217e-05	0.0281787	0.00184285	6.99387e-05	2.61933e-05	5.09381e-05	2.5298e-05	0.000166689	0.000239917	1.63853e-05	1.69833e-05
Batch11_351P	0.000982107	0.00360646	0.000389825	0.000376204	3.85731e-05	2.17969e-05	0.000267659	4.40118e-05	1.44044e-05	5.75233e-05	0.0404674	0.00207491	5.56105e-05	0.00326115	0.00534765	5.38944e-05	0.000181262	0.0201972	4.71894e-05	0.047741	7.74993e-05	3.94389e-06	0.000117658	2.16147e-05	0.00575949	0.00200189	0.0011482	0.00109824	0.004039	1.26304e-05	0.0149109	0.00659358	1.8014e-05	0.0312328	0.0170979	0.00106046	1.18397e-05	8.53804e-05	1.18356e-05	0.0279437	0.00120731	4.1538e-06	3.34297e-06	0.000139584	2.23192e-05	5.89309e-05	0.000211412	1.2294e-05	1.74876e-05
Batch11_281N	0.0010471	0.00219298	0.000219783	0.000146424	3.37058e-05	9.46036e-05	0.000107915	3.02583e-05	1.99439e-05	8.16847e-05	0.0416104	0.00221756	7.78273e-05	0.00226599	0.00412103	7.02298e-05	0.000159358	0.0427534	4.27659e-05	0.0417956	7.46676e-05	1.01935e-05	0.000308241	5.89733e-05	0.00541551	0.00124937	0.000761156	0.000497692	0.0010417	2.81255e-05	0.0169428	0.00746644	1.4763e-05	0.028079	0.0138426	0.00110984	3.39385e-05	6.63106e-05	0.000118351	0.0344916	0.00337581	4.64134e-05	1.63625e-05	7.16861e-05	4.02761e-05	0.000192601	0.000243096	6.23998e-05	2.4143e-05
Batch11_233N	0.00103563	0.00386069	0.000852496	0.00025444	4.06628e-05	3.67295e-05	0.000727555	3.5307e-05	1.84944e-05	0.000105834	0.0551749	0.0018457	5.21474e-05	0.00290364	0.00398817	3.34134e-05	0.000160238	0.0228337	6.34588e-05	0.0403007	0.000388481	1.56255e-05	0.000424997	5.08191e-05	0.00323778	0.00144934	0.000996986	0.00159678	0.00483447	1.76088e-05	0.016581	0.00570976	1.56555e-05	0.0198438	0.01452	0.000882787	0.000468161	3.54006e-05	2.89493e-05	0.02658	0.000820331	2.15927e-05	1.69858e-05	9.9087e-05	5.34637e-05	0.00110764	0.000450764	2.33694e-05	1.83444e-05
Batch11_369P	0.000661314	0.00173359	0.000182763	0.000548992	2.13288e-05	2.16445e-05	0.000145659	3.12098e-05	1.78685e-05	3.75987e-05	0.0277052	0.00140412	5.62922e-05	0.00194245	0.00579046	6.32036e-05	0.000111809	0.0159185	3.77216e-05	0.0332183	3.11369e-05	3.10163e-06	7.56287e-05	1.06544e-05	0.0051504	0.00103473	0.000892444	0.000468401	0.000867547	1.15711e-05	0.013812	0.00590109	1.00446e-05	0.0324996	0.00868648	0.000882343	7.41916e-06	0.000119136	1.02097e-05	0.0204312	0.00167821	4.50044e-05	2.13524e-05	4.53755e-05	1.48317e-05	9.57894e-05	0.000202612	1.54031e-05	1.35824e-05
Batch11_357P	0.000892843	0.00288791	0.000852307	0.000220461	6.48741e-05	1.11371e-05	0.000639735	4.1967e-05	1.57075e-05	8.98945e-05	0.0335865	0.0020528	6.17321e-05	0.00228724	0.00659118	4.49757e-05	0.000158445	0.0240843	4.34514e-05	0.0418197	6.49705e-05	3.4398e-06	6.27489e-05	1.15115e-05	0.00379826	0.0009138	0.000679908	0.000781551	0.00270463	1.0026e-05	0.017599	0.00718485	9.4651e-06	0.0179712	0.0165477	0.000810933	1.75505e-05	1.96421e-05	7.92439e-06	0.0276005	0.00151792	1.96341e-05	1.51698e-05	3.56207e-05	3.61866e-05	0.000173428	0.000290165	1.36662e-05	1.8985e-05
Batch11_227N	0.00108913	0.00273526	0.000237525	0.000205435	3.64776e-05	0.000111898	0.000294585	4.78936e-05	2.13511e-05	0.000103504	0.064483	0.00230028	6.10979e-05	0.00250885	0.00496038	4.90773e-05	0.000166909	0.0458069	6.43523e-05	0.0367687	0.000231787	1.05889e-05	0.000253395	2.82884e-05	0.00409213	0.00226432	0.000920814	0.00215457	0.00833992	3.52884e-05	0.0170905	0.00941038	1.44462e-05	0.00920447	0.01585	0.00158985	2.41187e-05	8.4229e-05	1.86645e-05	0.0285959	0.00107123	2.22346e-05	8.15655e-06	5.16454e-05	2.20793e-05	0.000501237	0.000361388	1.8352e-05	2.19247e-05
Batch11_399P	0.000793743	0.00376826	0.000146731	0.000212361	5.3084e-05	2.76968e-05	7.34714e-05	2.50205e-05	1.97283e-05	6.2814e-05	0.0342778	0.00207558	6.85236e-05	0.00206358	0.0086474	6.3696e-05	0.000172035	0.0325626	3.43585e-05	0.0418536	4.81701e-05	4.54878e-06	8.87502e-05	1.84847e-05	0.00441412	0.00100056	0.000712242	0.000387106	0.000756365	1.35444e-05	0.0183264	0.00521501	1.59363e-05	0.0355313	0.0134528	0.00127057	2.41063e-05	0.000119458	8.34531e-06	0.0321385	0.00174825	6.10831e-05	2.56563e-05	7.60982e-05	1.91541e-05	0.000114083	0.000558473	9.36783e-06	1.85455e-05
Batch11_287N	0.00190837	0.00283963	0.00235257	0.000149507	1.93512e-05	2.086e-06	0.000153394	5.76663e-05	2.26999e-05	0.000133928	0.123728	0.00469578	5.92659e-05	0.00273762	0.00108354	3.64674e-05	0.000176859	0.0240042	6.43575e-05	0.11261	0.000351879	2.18171e-05	0.000271767	3.25111e-05	0.00547489	0.00304657	0.000579035	0.0020875	0.00722258	3.07183e-05	0.00998137	0.0029388	3.04416e-05	0.00385599	0.0173952	0.00195179	3.3485e-05	4.32496e-05	1.36058e-05	0.0472558	0.00240654	8.85654e-05	9.00262e-05	6.37458e-05	1.20198e-05	7.86322e-06	0.000191163	1.22321e-05	2.33949e-05
Batch11_305N	0.00115247	0.00422078	0.000375035	0.000194188	7.65163e-05	6.08879e-05	0.000240807	3.74818e-05	2.25233e-05	0.000118904	0.0336867	0.00232007	9.70026e-05	0.00261424	0.00633011	9.87816e-05	0.000148689	0.0297791	5.86e-05	0.0424345	3.32786e-05	2.33573e-06	7.37812e-05	1.75091e-05	0.00306349	0.00112379	0.000717302	0.000355459	0.00109044	2.70611e-05	0.0147538	0.00772654	3.72144e-05	0.018317	0.0182644	0.00108372	0.000279047	6.35752e-05	1.0935e-05	0.0330289	0.00212561	2.97743e-05	3.45667e-05	0.000142959	4.40289e-05	0.000141452	0.000626012	2.35585e-05	2.37621e-05
Batch11_209N	0.00112218	0.00532903	0.000520789	0.000246912	5.71254e-05	0.000162149	0.000349164	4.49199e-05	2.58864e-05	8.85675e-05	0.0696616	0.00199204	3.7482e-05	0.00212418	0.00335124	7.04843e-05	0.000122694	0.0398313	6.42408e-05	0.038245	0.00032408	3.41872e-05	0.00036342	6.8522e-05	0.00478007	0.00137292	0.000802522	0.00206559	0.00763867	3.19833e-05	0.0172209	0.00640261	1.74855e-05	0.0183637	0.0154045	0.00116356	4.67773e-05	0.000123981	9.68132e-06	0.0291796	0.00161515	3.38641e-05	3.06337e-05	0.00011941	3.21452e-05	0.000478517	0.000317125	2.05345e-05	4.81002e-05
Batch11_387P	0.000808029	0.0039456	0.000332383	0.000288458	1.90733e-05	1.76915e-05	0.00011764	2.38103e-05	2.08372e-05	6.29228e-05	0.033028	0.00216347	5.04465e-05	0.00231937	0.00565736	3.45166e-05	0.000181684	0.0249142	3.60463e-05	0.0379844	0.000108997	7.58736e-06	0.000164899	2.22527e-05	0.00464911	0.000881319	0.00105453	0.000921876	0.00248581	1.44132e-05	0.0130496	0.00311684	3.83835e-05	0.0208171	0.0143449	0.0013466	1.93943e-05	2.79183e-05	5.58609e-06	0.0272846	0.00386433	5.96844e-05	1.50865e-05	3.86566e-05	1.59668e-05	3.33697e-05	0.000357519	1.92348e-05	2.05879e-05
Batch11_311N	0.00110085	0.0057682	0.000261027	0.000308673	3.04803e-05	0.000117099	0.000224282	3.45965e-05	2.45815e-05	0.000108024	0.054796	0.00169004	6.07335e-05	0.00231238	0.00517938	3.65128e-05	0.000163403	0.015203	6.05565e-05	0.037419	0.000352855	1.17736e-05	0.000182633	2.49699e-05	0.0049679	0.00149435	0.00143601	0.00290274	0.0121573	1.55177e-05	0.0127328	0.00358953	3.10276e-05	0.0150467	0.0181742	0.000849535	1.74757e-05	0.000122589	3.06032e-05	0.0237082	0.000734559	7.52327e-05	4.01831e-05	0.000441277	6.28385e-05	0.000263491	0.000238279	2.16338e-05	2.8038e-05
Batch11_239N	0.000911282	0.00211544	0.000332845	0.000255027	0.000127746	0.000159277	0.000228831	5.61217e-05	2.24101e-05	7.23138e-05	0.0493126	0.00155219	4.847e-05	0.00270473	0.00495485	5.96651e-05	0.000131941	0.0270957	4.11889e-05	0.0410895	0.000162178	7.78603e-06	0.000184177	3.39231e-05	0.00447805	0.00098922	0.000521816	0.0013633	0.00504526	1.66835e-05	0.0166482	0.00925552	3.50433e-05	0.0231458	0.0137542	0.00171788	2.9733e-05	3.82792e-05	2.69687e-05	0.0269142	0.00130825	7.117e-05	1.95671e-05	0.000164397	2.76425e-05	0.000549602	0.000286815	4.89172e-05	3.12671e-05
Batch11_299N	0.000993619	0.00424299	0.000613567	0.000285736	0.000209285	2.6163e-05	0.000155041	2.84153e-05	2.06992e-05	9.30463e-05	0.0490318	0.00228971	6.77139e-05	0.00232477	0.00507033	5.33133e-05	0.000150195	0.0212012	5.93284e-05	0.052332	0.000203054	8.40759e-06	0.000129727	2.60642e-05	0.00417725	0.00166492	0.00120035	0.00166044	0.00533927	2.60458e-05	0.0129832	0.00707484	2.74185e-05	0.0149068	0.0193366	0.00120587	1.41487e-05	7.24493e-05	1.83112e-05	0.0314778	0.00220619	2.48758e-05	1.34457e-05	0.000137074	0.000104373	0.00134726	0.000391773	1.88516e-05	2.29304e-05
Batch11_257N	0.00125018	0.00376757	0.0012835	0.000351036	2.86579e-05	2.51475e-05	0.000456664	4.46177e-05	1.73945e-05	4.9615e-05	0.0430019	0.00186363	5.31579e-05	0.00258555	0.00444254	4.14466e-05	0.000161245	0.02229	5.30778e-05	0.0478242	0.000227782	1.18052e-05	0.000263054	3.09715e-05	0.00370066	0.00185656	0.000967036	0.00174591	0.00719819	3.07295e-05	0.0201774	0.00526616	3.32549e-05	0.0258692	0.0163335	0.00138128	5.12436e-05	0.000159144	6.97096e-05	0.0205297	0.00114161	3.55515e-05	1.56387e-05	7.35109e-05	1.94055e-05	0.000126275	0.000240998	2.27496e-05	1.84719e-05
Batch11_321P	0.00112495	0.00328329	0.000233731	0.000220237	1.34118e-05	2.82662e-05	0.00021028	4.18295e-05	2.64841e-05	0.000106746	0.0438633	0.00214834	4.20817e-05	0.00196698	0.00354079	5.39029e-05	0.000126722	0.0444872	5.96233e-05	0.0384618	0.000116933	1.40453e-05	0.000186146	4.14193e-05	0.00456301	0.00163219	0.000902051	0.000911329	0.00253037	2.10991e-05	0.0176525	0.00603705	3.02145e-05	0.0414337	0.0166026	0.00122453	6.64238e-05	7.09469e-05	0.00056901	0.0270367	0.00155668	6.65683e-05	3.7761e-05	0.000172128	1.52549e-05	3.43288e-05	0.000475751	3.60343e-05	3.87939e-05
Batch11_251N	0.00108538	0.00549462	0.000177632	0.000296857	8.2994e-05	0.000417815	0.000272585	3.78694e-05	2.20536e-05	5.48251e-05	0.0668885	0.00301743	6.23965e-05	0.00177862	0.00372618	3.42982e-05	0.000151797	0.0338354	6.43295e-05	0.0412136	0.000348323	1.82599e-05	0.000253138	5.85461e-05	0.00361587	0.00309317	0.000942167	0.0022707	0.00971635	1.72063e-05	0.0185012	0.00716459	2.06658e-05	0.00980569	0.0217017	0.00127843	1.63574e-05	0.000109722	1.15748e-05	0.0296282	0.00676562	0.000115868	0.000156983	7.44227e-05	2.71118e-05	0.00028701	0.000645899	2.97213e-05	2.42683e-05
Batch11_245N	0.000964013	0.00745703	0.000396152	0.000203171	7.0935e-05	8.73776e-05	0.000380402	2.64884e-05	1.49313e-05	5.16947e-05	0.0762968	0.00300835	7.79918e-05	0.00191588	0.00329988	3.93823e-05	0.000232258	0.0261011	6.57595e-05	0.0464574	0.000274813	1.62255e-05	0.000478464	0.000107223	0.00359868	0.00183604	0.000721601	0.00229606	0.0085051	1.68981e-05	0.0132228	0.0056636	4.12337e-05	0.0172854	0.0194023	0.000749796	1.57413e-05	3.0762e-05	1.75691e-05	0.0307831	0.00148852	8.73565e-06	3.71442e-06	8.14533e-05	4.30048e-05	0.00209608	0.000384662	1.5676e-05	2.44603e-05
Batch11_275N	0.00113233	0.00291073	0.00020365	0.000214309	0.000122093	3.40447e-05	0.000188332	2.35638e-05	2.30659e-05	5.06947e-05	0.0333978	0.00201076	7.28652e-05	0.00290739	0.00471366	5.539e-05	0.000159578	0.0456015	6.0324e-05	0.046692	0.000106341	1.14807e-05	0.00014674	3.50716e-05	0.00275998	0.00062829	0.000946757	0.000359405	0.00096383	2.73902e-05	0.0138644	0.00624778	1.36033e-05	0.0103171	0.0171446	0.00108642	5.18359e-05	0.000128386	0.000153268	0.0371521	0.00754794	0.000128443	4.77647e-05	5.06484e-05	4.28068e-05	0.000229226	0.000410689	2.67704e-05	2.35523e-05
Batch11_269N	0.00105827	0.00302665	0.000691412	0.000149613	3.32554e-05	7.00988e-05	0.000180519	3.38368e-05	2.45242e-05	7.01583e-05	0.0929314	0.00228186	6.33486e-05	0.00233504	0.00350089	3.94107e-05	0.000131434	0.0330842	5.73744e-05	0.0424567	0.000352078	1.98534e-05	0.000296028	4.98217e-05	0.0054482	0.00191211	0.000614854	0.00203007	0.00725161	2.11739e-05	0.0189238	0.00581043	8.09197e-06	0.0219693	0.0124938	0.00121986	4.58914e-05	0.000113026	2.88433e-05	0.0316366	0.000991814	5.95893e-05	1.62319e-05	7.31781e-05	3.14866e-05	0.00161898	0.000255029	1.30332e-05	2.28259e-05
Batch11_221N	0.000964038	0.0020017	0.000280146	0.000162482	3.54298e-05	1.93226e-05	0.000238841	5.23903e-05	2.21876e-05	4.8218e-05	0.0646913	0.00114134	4.79992e-05	0.00312828	0.00155213	3.35365e-05	0.000117879	0.0297001	6.01601e-05	0.0390182	0.000221586	1.37021e-05	0.000287525	4.27931e-05	0.00529774	0.00129244	0.000695146	0.00153339	0.00506797	1.58166e-05	0.0157177	0.00416725	2.52699e-05	0.0184085	0.011686	0.00096906	1.37719e-05	4.20776e-05	2.59922e-05	0.0272602	0.00130424	3.4393e-05	7.37655e-06	0.000179153	8.61477e-05	0.00228175	0.000424967	1.06064e-05	2.71285e-05
Batch11_215N	0.00129947	0.00424882	0.000354132	0.000151101	0.000101079	0.000784375	0.00251264	6.69476e-05	3.07104e-05	0.000112755	0.0670302	0.00162862	5.84314e-05	0.00241788	0.00754039	5.68013e-05	0.000162357	0.0284985	4.63649e-05	0.0449222	0.000239451	1.57475e-05	0.000239229	4.55613e-05	0.00452751	0.00113792	0.000833986	0.00163112	0.00509313	2.06501e-05	0.016864	0.0118055	2.01844e-05	0.0246786	0.0132854	0.00163273	1.55329e-05	5.30456e-05	1.63282e-05	0.0376045	0.00167377	0.00017606	0.0001142	9.92947e-05	4.28499e-05	0.00294902	0.000377166	1.77302e-05	2.07087e-05
Batch11_203N	0.00112319	0.00572857	0.00049292	0.000284512	2.99309e-05	7.15035e-05	0.000213528	3.59571e-05	2.86184e-05	6.5967e-05	0.053349	0.00164208	5.43656e-05	0.00250895	0.00390257	4.44873e-05	0.000134198	0.033339	6.29178e-05	0.0411422	0.000226941	2.15851e-05	0.000371105	5.80866e-05	0.00400888	0.00180714	0.0007878	0.00212062	0.00755424	1.99089e-05	0.0169501	0.0048942	3.04764e-05	0.0229613	0.0167884	0.00163151	2.24795e-05	9.00497e-05	1.19901e-05	0.0285162	0.00204122	5.40342e-06	2.27725e-06	0.00012132	2.9913e-05	0.000194601	0.0003322	1.91436e-05	2.61764e-05
Batch11_263N	0.00105138	0.00174371	0.000282624	0.000230815	0.000107483	0.000232366	0.00026532	4.53288e-05	2.25747e-05	5.15487e-05	0.039511	0.00132249	5.5517e-05	0.00221476	0.00533554	3.93555e-05	0.000122598	0.0375875	5.19495e-05	0.0263658	0.000144431	9.51222e-06	0.000138811	2.64763e-05	0.00270125	0.00100173	0.000776627	0.00109549	0.00412424	1.87628e-05	0.0152472	0.0054461	2.37953e-05	0.0223387	0.00923496	0.0010744	1.3767e-05	8.04087e-05	1.68107e-05	0.0272912	0.000738523	0.000144543	7.96973e-05	8.31692e-05	2.72627e-05	0.00032978	0.000522882	2.54066e-05	1.67939e-05
Batch12_316P	0.000846101	0.00297501	0.000189379	0.000250512	2.97344e-05	2.91089e-05	0.000211652	3.52453e-05	1.80387e-05	5.48461e-05	0.0367585	0.0016303	4.52043e-05	0.00236888	0.00547537	5.24438e-05	0.000192217	0.0246636	4.25423e-05	0.0372618	0.000122432	2.55315e-05	0.000179909	4.14154e-05	0.00345495	0.000843089	0.000552832	0.000729704	0.00215661	1.20124e-05	0.0145235	0.00853	1.90297e-05	0.0490378	0.0117522	0.00106493	2.84363e-05	4.26555e-05	5.27809e-05	0.0243468	0.00776377	3.20165e-05	2.12612e-05	0.000101908	2.38058e-05	4.56457e-05	0.000377631	2.13525e-05	2.16455e-05
Batch12_270N	0.00110677	0.00332938	0.000626959	0.000263024	7.03724e-05	8.2231e-05	0.000357408	3.11865e-05	1.89935e-05	5.64829e-05	0.0417287	0.00163174	4.62919e-05	0.00281916	0.00301393	3.73161e-05	0.000169218	0.0239534	4.70536e-05	0.0512955	0.000254396	3.13562e-05	0.000371717	8.47353e-05	0.0036996	0.00124181	0.00103835	0.00116422	0.00391237	1.16483e-05	0.0160811	0.00496286	2.65774e-05	0.0143188	0.0123422	0.00110963	7.07666e-06	3.71248e-05	2.33776e-05	0.024991	0.00155665	1.31166e-05	1.63852e-05	7.84158e-05	2.27153e-05	0.000370465	0.000456055	9.4109e-06	2.04257e-05
Batch12_222N	0.00108585	0.00415901	0.000458427	0.000339105	2.70833e-05	4.19068e-05	0.000672119	4.71995e-05	1.93775e-05	8.5177e-05	0.112631	0.00172606	6.12768e-05	0.00216765	0.00290112	5.2791e-05	0.000117171	0.0199704	5.31572e-05	0.0508806	0.000375034	0.000117641	0.000768137	0.000135551	0.00328539	0.00146312	0.000578426	0.00185638	0.00339481	1.04281e-05	0.0118169	0.00574792	1.10869e-05	0.0225626	0.0175327	0.00188764	3.9629e-05	7.37129e-05	1.44094e-05	0.0294398	0.00185941	2.506e-05	4.33351e-06	6.27387e-05	2.75379e-05	0.000241262	0.000335495	2.08738e-05	2.2612e-05
Batch12_294N	0.000907736	0.00409473	0.000218321	0.000455785	1.3597e-05	4.20863e-05	0.000181561	3.3836e-05	1.40302e-05	6.30407e-05	0.0341511	0.00213164	4.87056e-05	0.00180217	0.0054552	5.71818e-05	0.000117635	0.0229497	5.62489e-05	0.0376364	0.0001568	2.89065e-05	0.00034407	7.97154e-05	0.00654283	0.00100197	0.00130625	0.000611177	0.00174989	1.13562e-05	0.0174178	0.00797698	1.5434e-05	0.029847	0.0135849	0.00135491	5.53169e-06	0.000100839	1.48966e-05	0.0276717	0.00143605	3.25482e-05	1.30949e-05	7.39561e-05	0.000116178	5.85128e-05	0.000422683	1.02579e-05	2.19299e-05
Batch12_240N	0.00111489	0.00362483	0.00103808	0.000128676	4.31098e-05	0.000384359	0.000951472	5.25291e-05	1.94417e-05	6.42617e-05	0.0566664	0.00205113	5.83426e-05	0.00306582	0.00588085	7.75678e-05	0.000177979	0.027034	4.66721e-05	0.0461805	0.000145085	2.77277e-05	0.00033983	5.86645e-05	0.00388245	0.00123687	0.000731952	0.00100684	0.00396023	1.65995e-05	0.0159065	0.00937777	1.1844e-05	0.0230989	0.0168906	0.00121513	9.99148e-06	2.94795e-05	2.95193e-05	0.0352501	0.00106158	1.33074e-05	1.30498e-05	0.000115267	2.27553e-05	0.00057736	0.000839571	1.59847e-05	2.19166e-05
Batch12_306N	0.00095286	0.00326307	0.000428137	0.000288948	8.06376e-05	0.000123998	0.000215471	3.94991e-05	2.03644e-05	8.73836e-05	0.0422737	0.00223299	6.92314e-05	0.00296561	0.00945863	6.80331e-05	0.00016874	0.0320967	4.70554e-05	0.0396538	0.000242068	1.83103e-05	0.000161112	3.7127e-05	0.00366743	0.00130978	0.00104633	0.000941788	0.00314665	2.00247e-05	0.00839568	0.00820208	6.0891e-05	0.0265428	0.0156088	0.00149671	9.01035e-05	2.6253e-05	3.36532e-05	0.0307009	0.00342619	5.43374e-05	1.96254e-05	6.20962e-05	3.17985e-05	0.000176702	0.000432009	1.47788e-05	2.41184e-05
Batch12_204N	0.000948125	0.0042672	0.00037466	0.000122922	0.000230387	0.000104588	0.000289168	4.80287e-05	2.66435e-05	6.0119e-05	0.0745305	0.00174932	5.00939e-05	0.00192718	0.00392596	5.17747e-05	0.000109095	0.0290139	4.84038e-05	0.0416817	0.000393169	3.33001e-05	0.000302456	5.81095e-05	0.00326235	0.0011465	0.000856969	0.00248708	0.0086185	1.4041e-05	0.0160088	0.00779352	3.63602e-05	0.00838524	0.0139225	0.000958465	1.82717e-05	2.70212e-05	1.69351e-05	0.0236062	0.00142144	5.05551e-05	2.74383e-05	6.57004e-05	2.29181e-05	0.000612001	0.000232953	1.85318e-05	2.67594e-05
Batch12_264N	0.00113273	0.00605862	0.00139941	0.000217874	0.000130124	8.41032e-05	0.000637558	3.61078e-05	2.58011e-05	7.77973e-05	0.0546805	0.00164978	6.59093e-05	0.00272455	0.00616698	3.1396e-05	0.00021139	0.0236603	5.23959e-05	0.0481406	0.000300517	3.68369e-05	0.00027614	8.47484e-05	0.00500692	0.00166425	0.000821988	0.00176475	0.00644189	1.63352e-05	0.014922	0.00888983	3.44085e-05	0.0310228	0.0120747	0.00159495	1.37743e-05	6.07594e-05	2.40215e-05	0.0282991	0.00121567	2.79255e-05	3.13309e-05	8.97068e-05	3.98206e-05	0.00061041	0.000327545	3.89306e-05	2.38898e-05
Batch12_216N	0.00103971	0.00494325	0.00160036	0.000229021	6.81553e-05	9.70219e-05	0.00174795	2.05459e-05	3.86731e-05	4.03226e-05	0.0486466	0.00168922	5.84107e-05	0.00174926	0.00713425	4.16524e-05	0.000334512	0.0257472	5.42032e-05	0.0485812	0.000148968	2.24258e-05	0.000217182	5.5527e-05	0.00273203	0.000746121	0.000463947	0.000821008	0.00249524	1.17585e-05	0.0106317	0.00565101	1.63929e-05	0.0389526	0.0133345	0.00107709	2.35986e-05	1.7838e-05	1.57795e-05	0.0337061	0.00236078	1.30529e-05	1.26299e-05	0.000121218	3.7649e-05	0.00110267	0.000365023	2.08349e-05	2.85498e-05
Batch12_258N	0.00144278	0.00536741	0.000518327	0.000201641	6.8211e-05	0.000284301	0.000399263	5.80382e-05	2.3639e-05	6.93688e-05	0.0621778	0.00249517	6.77207e-05	0.00219811	0.00593167	4.84658e-05	0.000127488	0.0275477	6.21796e-05	0.0497897	0.000465151	5.52706e-05	0.000502433	9.80192e-05	0.00479634	0.00130443	0.00108061	0.00216318	0.00708108	2.33456e-05	0.0175872	0.00972942	5.1255e-05	0.0162268	0.0160709	0.00180312	4.46472e-05	0.0001618	2.90066e-05	0.0297293	0.00136455	1.98258e-05	1.10319e-05	9.13469e-05	3.21125e-05	0.000277761	0.00035164	1.41382e-05	2.29805e-05
Batch12_228N	0.00101352	0.00451638	0.000654096	0.00019216	5.04115e-05	0.000221304	0.000591576	4.75407e-05	1.83646e-05	7.73575e-05	0.0617609	0.00171651	6.30322e-05	0.00263358	0.00385148	3.38108e-05	0.000142754	0.0358907	5.42143e-05	0.0453592	0.000313384	5.43046e-05	0.000413053	8.92711e-05	0.00450476	0.00169816	0.000814468	0.00108415	0.00359743	1.1046e-05	0.0166498	0.00632898	2.16579e-05	0.00559955	0.0129539	0.00144128	1.69637e-05	3.99982e-05	2.24717e-05	0.0303526	0.0014328	3.89306e-05	1.26786e-05	8.24345e-05	3.92105e-05	0.000233426	0.000274475	1.78902e-05	2.52688e-05
Batch12_300N	0.000984359	0.00516004	0.000175851	0.000275713	8.91987e-05	2.73391e-05	0.000318516	3.21797e-05	1.90445e-05	8.58502e-05	0.0294808	0.00213607	5.38022e-05	0.00213645	0.00561441	5.51879e-05	0.000167101	0.0335611	4.98739e-05	0.0422658	8.89331e-05	1.53408e-05	0.000135328	2.56767e-05	0.0031446	0.000730029	0.000891333	0.000465133	0.00185651	1.06233e-05	0.0116894	0.00723247	2.25553e-05	0.0133585	0.0195669	0.00111484	1.62711e-05	3.79355e-05	1.44249e-05	0.0324907	0.00150027	9.19885e-06	3.86631e-06	7.67269e-05	6.02696e-05	0.000142	0.000455876	1.03894e-05	2.68613e-05
Batch12_346P	0.0010044	0.00419715	0.00014927	0.000178291	8.4348e-05	6.92033e-05	0.000233303	3.46035e-05	2.09674e-05	5.76317e-05	0.0348194	0.00249708	5.10964e-05	0.00252794	0.00720082	4.24193e-05	0.000153737	0.026779	4.64048e-05	0.037835	8.7672e-05	1.17882e-05	8.68966e-05	2.02243e-05	0.00298216	0.000552688	0.000765296	0.000293192	0.000857458	1.12102e-05	0.0180406	0.00785694	1.9572e-05	0.0195581	0.0150302	0.0012356	1.59345e-05	3.50873e-05	8.77464e-06	0.0289284	0.00100126	8.79777e-05	1.72883e-05	7.33571e-05	3.82681e-05	6.89136e-05	0.000329746	2.11578e-05	1.86384e-05
Batch12_234N	0.00130222	0.00472031	0.000830149	0.000226852	0.00010702	0.000118959	0.00319967	3.8452e-05	2.16962e-05	7.57256e-05	0.0398203	0.00188146	7.0078e-05	0.00210296	0.00611425	5.05806e-05	0.000185492	0.0306283	6.32559e-05	0.0429738	0.000195524	2.40002e-05	0.000283867	7.46892e-05	0.00334818	0.00100384	0.00116353	0.000974449	0.00383237	1.72388e-05	0.0146778	0.00659001	2.54482e-05	0.0200328	0.0152873	0.00100558	6.26826e-05	7.37444e-05	2.08108e-05	0.0353	0.00127926	9.27629e-06	6.51587e-06	0.000158939	3.04354e-05	0.00110913	0.000442178	2.36404e-05	3.04958e-05
Batch12_252N	0.000890302	0.00537319	0.000239922	0.000187988	3.32763e-05	0.000104652	0.000342395	3.77158e-05	2.09606e-05	7.96988e-05	0.0470368	0.0020328	5.23176e-05	0.0028507	0.00412021	3.51418e-05	0.000122912	0.0203252	5.66156e-05	0.0551349	0.000171255	6.55317e-05	0.000416089	9.41819e-05	0.00423017	0.00138226	0.000937613	0.00144964	0.00268908	1.74245e-05	0.0122101	0.00624034	4.66454e-05	0.0117959	0.0187355	0.00136129	0.000110056	7.93608e-05	1.28739e-05	0.0323649	0.00298742	8.10517e-06	4.62033e-06	8.08143e-05	1.20753e-05	4.22787e-05	0.000255042	8.28034e-06	2.45759e-05
Batch12_282N	0.000833556	0.00275797	0.000160941	0.000252127	2.09619e-05	7.09806e-06	0.000148475	2.15185e-05	2.44501e-05	6.54713e-05	0.0363575	0.00176386	4.88893e-05	0.00271761	0.00357836	3.50302e-05	0.000179685	0.0302462	3.11688e-05	0.0375021	0.000127117	3.90671e-05	0.000338622	0.000112284	0.00503023	0.00108956	0.000853766	0.000644214	0.00143851	2.11161e-05	0.0150446	0.00582091	1.17127e-05	0.0204779	0.0103553	0.000924573	1.92147e-05	0.000108044	8.43477e-05	0.0285132	0.00204939	4.21465e-05	1.42215e-05	8.29113e-05	2.42727e-05	7.7e-05	0.000237167	1.83259e-05	2.08609e-05
Batch12_288N	0.00100918	0.00149901	0.000186294	0.000149557	9.45467e-06	2.93967e-06	0.000118248	2.00959e-05	2.38688e-05	8.52513e-05	0.0890645	0.0014476	5.25785e-05	0.00211697	0.00330202	2.98823e-05	0.000139299	0.0349846	3.74826e-05	0.0512873	0.000173498	6.75842e-05	0.000638089	0.000131352	0.00251943	0.00137832	0.000509543	0.00176628	0.0017349	1.77166e-05	0.0144643	0.00447596	1.64562e-05	0.0180918	0.00887692	0.00125765	1.00842e-05	1.1754e-05	1.22783e-05	0.0373324	0.00127705	6.3302e-06	2.7142e-06	8.37983e-05	4.11971e-05	8.73594e-05	0.000516837	1.70676e-05	2.72114e-05
Batch12_370P	0.000962584	0.00467943	0.000229575	0.00051975	2.71901e-05	2.62252e-05	0.000148626	3.09337e-05	1.85341e-05	5.42001e-05	0.0368962	0.00242724	5.42776e-05	0.00216545	0.00480276	5.07686e-05	0.000114576	0.0224553	3.26649e-05	0.0438361	0.000202188	1.13992e-05	9.99499e-05	1.27735e-05	0.00522624	0.00151037	0.000901089	0.000731693	0.00194502	1.68915e-05	0.0169476	0.00536785	2.19126e-05	0.0374765	0.0177136	0.000835341	2.07042e-05	8.10631e-05	8.6652e-06	0.0232462	0.00249784	6.2165e-05	1.25529e-05	8.69883e-05	1.68283e-05	5.14768e-05	0.000276063	1.59182e-05	2.16824e-05
Batch12_276N	0.00107622	0.00270191	0.00017873	0.000204488	3.11856e-05	0.0022863	0.000186843	3.66212e-05	2.75673e-05	7.6884e-05	0.0415539	0.00208041	6.63179e-05	0.0032159	0.00291786	4.7134e-05	0.000171459	0.0414872	4.15559e-05	0.0478551	4.30157e-05	2.55617e-05	0.000239711	6.2408e-05	0.00575854	0.00149327	0.00080304	0.000367194	0.000642031	1.79082e-05	0.0180124	0.00661511	2.20305e-05	0.00954459	0.0148058	0.00134395	2.54393e-05	0.000100442	0.000118963	0.0314556	0.00246439	2.963e-05	1.88655e-05	5.0003e-05	3.88145e-05	0.000369114	0.000642834	2.80845e-05	3.01135e-05
Batch12_382P	0.00117619	0.00420943	0.000206627	0.000302403	2.3726e-05	0.00192429	0.00016812	4.31907e-05	1.83526e-05	9.38067e-05	0.0375571	0.00271078	5.62888e-05	0.00295515	0.00633102	6.11537e-05	0.000136654	0.028321	5.79449e-05	0.0496108	0.000106237	1.69456e-05	0.000107972	2.63391e-05	0.00501871	0.00111447	0.000737682	0.000890931	0.00320467	1.84775e-05	0.0140902	0.00977143	4.68193e-05	0.0211248	0.0175142	0.0014317	3.60435e-05	3.54746e-05	1.20211e-05	0.0337073	0.00194003	1.55999e-05	5.86964e-06	0.000151231	5.58733e-05	0.000102923	0.000605754	2.38217e-05	2.49218e-05
Batch12_322P	0.000993088	0.00250621	0.000258987	0.000185085	1.71515e-05	2.28734e-05	0.000285974	2.38137e-05	1.87418e-05	5.01287e-05	0.0269033	0.00127053	4.91053e-05	0.00232307	0.0031481	4.16802e-05	0.000158397	0.0342147	3.38253e-05	0.0314344	5.49455e-05	1.44741e-05	0.000256131	4.43107e-05	0.00439586	0.000748684	0.000620384	0.000253841	0.000509926	1.43386e-05	0.0118051	0.0041892	2.08216e-05	0.00852173	0.0099233	0.000815303	3.13777e-05	9.27307e-05	0.000197332	0.0277927	0.00172004	5.94801e-05	4.0919e-05	0.000105393	2.8528e-05	8.26853e-05	0.000146666	4.0477e-05	2.82207e-05
Batch12_388P	0.000907119	0.0031675	0.000557177	0.000370047	5.44254e-05	1.41322e-05	0.000121598	4.19537e-05	2.16442e-05	8.88498e-05	0.0558049	0.00158383	4.74092e-05	0.00254635	0.00385961	5.34057e-05	0.00016851	0.0307114	6.00355e-05	0.0369902	0.000252712	2.14794e-05	0.000214186	1.87902e-05	0.00414398	0.00128717	0.00099568	0.00141487	0.00467535	1.86048e-05	0.0178456	0.00773128	2.55332e-05	0.0224106	0.0127181	0.00127186	2.7378e-05	1.60982e-05	2.08522e-05	0.0241403	0.00153231	4.41361e-05	1.73502e-05	0.000818158	2.02329e-05	9.14368e-05	0.000313083	2.13841e-05	2.14637e-05
Batch12_310P	0.000861306	0.00321632	0.00013515	0.000465411	1.69916e-05	2.46475e-05	9.61245e-05	3.84467e-05	7.75723e-05	5.57231e-05	0.0403066	0.00289139	3.36279e-05	0.00198914	0.00244779	4.25931e-05	0.000138535	0.0914107	5.88005e-05	0.0212217	0.000171811	4.10834e-05	0.000325186	9.37606e-05	0.00747623	0.00108505	0.000910003	0.000858288	0.00232893	9.72604e-05	0.00930115	0.00556596	2.5286e-05	0.0431349	0.01201	0.000893211	0.00022786	4.69797e-05	0.000208311	0.0170483	0.00094686	4.29291e-05	7.92775e-06	7.15383e-05	3.82385e-05	4.02196e-05	0.000246795	2.72967e-05	3.95074e-05
Batch12_364P	0.0012055	0.00605911	0.000126555	0.000565721	6.5192e-05	1.5246e-05	0.000244997	7.78314e-05	1.8545e-05	6.69358e-05	0.0513025	0.00241003	3.8748e-05	0.00235672	0.00441063	6.49504e-05	0.00010792	0.0213092	4.48047e-05	0.0536888	0.000110348	1.41468e-05	0.000158798	2.14545e-05	0.00502443	0.00150846	0.00102063	0.00120165	0.00249198	1.12081e-05	0.0181394	0.00884732	2.44337e-05	0.0318528	0.0188491	0.0016003	1.78036e-05	4.51744e-05	1.4329e-05	0.0251869	0.00343079	8.3633e-06	8.14838e-06	0.000299069	1.85633e-05	1.9088e-05	0.00045981	2.52785e-05	1.70184e-05
Batch12_340P	0.00123745	0.00483838	8.35818e-05	0.000208328	2.10961e-05	0.000185648	0.00014041	5.31862e-05	1.89621e-05	6.41529e-05	0.046032	0.00194154	3.33254e-05	0.003328	0.00684093	7.21034e-05	0.000125532	0.0325271	4.25963e-05	0.051673	5.66757e-05	1.16031e-05	0.000129136	1.39893e-05	0.00505868	0.00157639	0.000760425	0.000707356	0.00190623	1.60385e-05	0.0197989	0.0066622	2.1129e-05	0.039579	0.0127903	0.00158129	1.65519e-05	3.93509e-05	7.81042e-06	0.0341175	0.00192359	3.68535e-06	3.53186e-06	4.47494e-05	2.81999e-05	3.98031e-05	0.000242525	9.74186e-06	2.01202e-05
Batch12_400P	0.000744526	0.00336874	7.12676e-05	0.000273546	5.47315e-05	1.25843e-05	0.000112866	2.80935e-05	1.40774e-05	3.22277e-05	0.0343234	0.00154138	3.35361e-05	0.0026824	0.00767551	3.79168e-05	0.000214284	0.029221	2.95143e-05	0.0506197	7.58709e-05	1.6925e-05	8.10542e-05	1.27295e-05	0.0038135	0.00107129	0.000633423	0.000520376	0.00130314	7.6595e-06	0.0121469	0.00653169	7.90904e-06	0.0173514	0.0108035	0.00119893	7.08801e-06	2.73685e-05	5.58043e-06	0.0377843	0.00272726	1.77013e-05	1.03177e-05	3.19976e-05	3.41389e-05	5.25328e-05	0.000375262	1.2189e-05	1.6953e-05
Batch12_334P	0.00101776	0.00414318	0.000202735	0.000473107	4.86015e-05	0.000504314	0.000126204	3.63857e-05	1.74286e-05	4.4936e-05	0.0510341	0.0019802	3.41798e-05	0.00209755	0.00466486	7.11308e-05	0.000117678	0.0189964	3.94698e-05	0.0609704	0.000297749	3.51553e-05	0.000286636	3.83627e-05	0.00662718	0.00217182	0.00170997	0.00135506	0.00498813	1.05104e-05	0.0181607	0.0114461	1.81605e-05	0.029256	0.0114412	0.00123578	1.01235e-05	3.91471e-05	1.00512e-05	0.0274293	0.00231885	7.11475e-06	2.72585e-06	5.39768e-05	2.09218e-05	1.35587e-05	0.000221898	7.04754e-06	1.36003e-05
Batch12_246N	0.00107163	0.00380069	0.000390343	0.000306856	3.93441e-05	9.00443e-05	0.000175493	2.40469e-05	1.51975e-05	3.74421e-05	0.0352294	0.0024665	5.20026e-05	0.00220514	0.00601764	4.23742e-05	0.000142041	0.023634	4.54387e-05	0.041236	0.000220378	3.27767e-05	0.000549859	0.000125178	0.0017373	0.000848678	0.00102051	0.00127981	0.00465597	7.82098e-06	0.0123043	0.00821357	2.56793e-05	0.0161033	0.0155095	0.00147828	6.68517e-05	6.77952e-05	2.01035e-05	0.0287988	0.00139898	2.39917e-05	9.40815e-06	8.1489e-05	2.54278e-05	0.000207523	0.00066056	1.02943e-05	2.23088e-05
Batch12_210N	0.00106118	0.00651732	0.000366998	0.000395704	2.9844e-05	2.19825e-05	0.000232182	3.8592e-05	2.36761e-05	4.92267e-05	0.0436853	0.00227389	5.17037e-05	0.00183666	0.00563949	4.64186e-05	0.000188293	0.0168633	4.37104e-05	0.0422927	0.000174406	2.01387e-05	0.00017476	6.9291e-05	0.00607739	0.00123292	0.00133719	0.00157179	0.00568261	1.3799e-05	0.0134534	0.00823864	1.78539e-05	0.0144597	0.0167781	0.00141348	3.39815e-05	8.67389e-05	8.34221e-06	0.0246121	0.00126477	0.000154758	9.88216e-05	4.69334e-05	4.07535e-05	0.000631586	0.000377437	1.81238e-05	2.71382e-05
Batch13_283N	0.00109204	0.00264574	0.00020936	0.00023285	2.85249e-05	2.86917e-05	0.000239731	0.000293311	2.04145e-05	6.65345e-05	0.0323219	0.00256664	5.55002e-05	0.00233659	0.00496681	5.18875e-05	0.000148451	0.0387933	6.1184e-05	0.0312276	0.000173037	1.63335e-05	0.000175066	3.11773e-05	0.00465287	0.000792942	0.000957026	0.000893472	0.00360671	2.42135e-05	0.0171182	0.00678757	2.21407e-05	0.0187452	0.0151479	0.00082454	3.04707e-05	0.000106963	9.07013e-05	0.0314103	0.00118714	3.30981e-05	2.38448e-05	0.000121609	7.55227e-05	0.000217661	0.000524451	3.39899e-05	1.97637e-05
Batch13_217N	0.00134294	0.00543938	0.000806267	0.000230148	9.46216e-05	3.34141e-05	0.000184575	2.97678e-05	1.96067e-05	3.90249e-05	0.0489506	0.00249137	3.78757e-05	0.00199226	0.00448756	4.78156e-05	0.000166636	0.0247469	4.73902e-05	0.0412014	0.000276038	7.25428e-06	0.000209328	1.50246e-05	0.00269532	0.000993253	0.00105115	0.00184739	0.00529546	1.53505e-05	0.0152904	0.00796797	2.27548e-05	0.0144314	0.0191581	0.00133755	8.96027e-06	5.04879e-05	1.1142e-05	0.0267134	0.00100723	3.15871e-05	1.88146e-05	7.03158e-05	3.58259e-05	0.0010748	0.00051476	3.31735e-05	2.18948e-05
Batch13_323P	0.000845375	0.00274927	0.000280092	0.000465459	5.57004e-05	9.01739e-05	0.000155017	3.60199e-05	1.56302e-05	5.20276e-05	0.0432533	0.00217467	3.03912e-05	0.00282762	0.00356367	3.92765e-05	0.000129366	0.0301995	5.65753e-05	0.0395291	0.000102048	1.22779e-05	0.000164846	2.55641e-05	0.00664544	0.00106985	0.00136764	0.000552675	0.00167854	9.4817e-06	0.0143951	0.0050558	1.58645e-05	0.00950374	0.0174564	0.00113352	2.24499e-05	3.15612e-05	0.000105132	0.0266517	0.00105066	6.55269e-05	4.26695e-05	0.000143113	2.71749e-05	5.99901e-05	0.000290345	3.82762e-05	2.43585e-05
Batch13_229N	0.00129067	0.00393027	0.00103654	0.000313874	4.8104e-05	3.79751e-05	0.00021888	4.7062e-05	2.37074e-05	7.13119e-05	0.0636191	0.0019088	4.7889e-05	0.00249112	0.00448479	5.82296e-05	0.000159122	0.0184317	5.74389e-05	0.0513254	0.000264225	2.49722e-05	0.00033539	5.24556e-05	0.00386575	0.00193832	0.000884762	0.00178288	0.00400732	1.61862e-05	0.0154011	0.00675492	2.39092e-05	0.0487826	0.0157875	0.00129541	2.79924e-05	3.38966e-05	1.51019e-05	0.0280902	0.00154246	1.57174e-05	1.15205e-05	0.000163582	3.38735e-05	0.000568044	0.00040231	8.68181e-05	2.48785e-05
Batch13_211N	0.00102897	0.00561306	0.000839261	0.000202004	5.11949e-05	6.18335e-05	0.000367334	4.12111e-05	1.99996e-05	6.4765e-05	0.0556848	0.00137316	5.65495e-05	0.00247284	0.00588619	6.84852e-05	0.000242252	0.0286015	6.2827e-05	0.0509052	0.000216714	2.22499e-05	0.000303296	3.49615e-05	0.00535696	0.00106359	0.00082952	0.00143374	0.00483638	1.28256e-05	0.0176818	0.00846428	1.8484e-05	0.018972	0.0168605	0.00166335	6.60215e-05	1.8923e-05	1.703e-05	0.0346336	0.00240571	1.59976e-05	2.29643e-05	8.97545e-05	6.16323e-05	0.000442169	0.000426687	2.99884e-05	2.86254e-05
Batch13_271N	0.00119493	0.00544882	0.00064536	0.00013407	6.96741e-05	0.000223356	0.000452828	4.5492e-05	1.83082e-05	5.24674e-05	0.0611136	0.0024765	5.92498e-05	0.00360286	0.00662762	4.4157e-05	0.000131012	0.0264354	6.66868e-05	0.0439234	0.000238591	1.18443e-05	0.000346255	4.16543e-05	0.00368312	0.00177379	0.000629783	0.00128344	0.00392549	1.67826e-05	0.0189139	0.00778105	3.77434e-05	0.022337	0.0185749	0.00118482	8.22565e-06	0.000126962	2.00251e-05	0.0276741	0.00212937	1.09839e-05	5.748e-06	6.36681e-05	3.44491e-05	0.000761541	0.000377487	2.16789e-05	2.3552e-05
Batch13_265N	0.00101266	0.00384291	0.000353357	0.000266977	4.55175e-05	0.000115883	0.000189688	3.54378e-05	2.30703e-05	6.95374e-05	0.0483326	0.0018274	8.39706e-05	0.00222769	0.00464549	3.7594e-05	0.000165874	0.030677	5.34631e-05	0.0384295	0.000221766	1.48221e-05	0.000230185	3.016e-05	0.0036284	0.00104145	0.00096368	0.00112597	0.00388877	1.54703e-05	0.0135694	0.0060375	1.72671e-05	0.0153452	0.0145039	0.00113654	1.21857e-05	3.31783e-05	1.4291e-05	0.028011	0.00139819	6.18583e-06	4.27347e-06	0.000286279	3.90653e-05	0.000516417	0.000381056	3.04262e-05	2.92173e-05
Batch13_389P	0.000866342	0.00670858	0.000196195	0.000363432	3.43211e-05	1.24087e-05	0.000105141	3.23591e-05	2.35162e-05	4.9991e-05	0.0482916	0.00311962	4.70362e-05	0.00254272	0.00642135	6.8523e-05	0.000134688	0.0232021	5.07293e-05	0.0491772	0.000116883	1.30714e-05	0.000178491	2.22506e-05	0.00580253	0.00121391	0.00106251	0.00102369	0.0033804	1.16304e-05	0.0178986	0.00881109	2.48605e-05	0.0165385	0.0198519	0.0011662	7.90926e-05	5.6879e-05	1.43838e-05	0.0236771	0.00455061	2.90126e-05	1.93166e-05	4.72838e-05	3.22685e-05	4.50572e-05	0.000358094	4.17111e-05	2.68044e-05
Batch13_277N	0.000899518	0.0022467	0.000218989	0.00013729	2.42301e-05	1.88167e-05	9.06028e-05	2.99387e-05	1.95237e-05	6.01935e-05	0.0403939	0.00196983	3.9052e-05	0.00327108	0.00479349	4.66372e-05	0.000150497	0.0440702	4.2596e-05	0.0468658	3.452e-05	7.93392e-06	0.000144436	1.58515e-05	0.003563	0.00109535	0.000656824	0.000343937	0.000673463	2.20428e-05	0.0133516	0.00518187	4.27166e-06	0.0235303	0.0132328	0.00138131	4.3556e-05	0.000108303	0.000106713	0.039075	0.00258209	6.16824e-05	1.29457e-05	2.1019e-05	4.18104e-05	7.19677e-05	0.000498226	3.62013e-05	2.42071e-05
Batch13_295N	0.000993911	0.00372165	0.00037574	0.000289942	3.14234e-05	3.73746e-05	0.00021246	6.07028e-05	1.69762e-05	5.60488e-05	0.0413015	0.00241864	3.9182e-05	0.00210161	0.00387603	6.24775e-05	0.000108113	0.0291422	5.58007e-05	0.0430877	8.87341e-05	2.08293e-05	0.000256886	3.00985e-05	0.00659487	0.0016868	0.00088417	0.000779501	0.0025377	1.86316e-05	0.0192108	0.0100871	2.62033e-05	0.0134085	0.0203435	0.00110475	4.03344e-05	5.23046e-05	1.2047e-05	0.0297017	0.00253251	9.16781e-06	4.7214e-06	5.6629e-05	2.38382e-05	6.23685e-05	0.000466838	1.95844e-05	2.17425e-05
Batch13_365P	0.00105489	0.0051729	0.000327669	0.000309551	4.30408e-05	0.000514106	0.000175007	2.95065e-05	2.48107e-05	7.07447e-05	0.0229102	0.00176035	4.58338e-05	0.00277123	0.00620487	5.06676e-05	0.000138792	0.0247116	4.17996e-05	0.0291928	6.81315e-05	5.49853e-06	8.01514e-05	9.45707e-06	0.00320098	0.000999058	0.00113124	0.000517228	0.00162839	1.44346e-05	0.0164815	0.00459767	2.05664e-05	0.0364383	0.0203044	0.000813977	5.0155e-05	7.49461e-05	1.51392e-05	0.0281015	0.00200428	6.48211e-05	2.00588e-05	5.79016e-05	6.94854e-05	9.34726e-05	0.000400986	3.56373e-05	2.11458e-05
Batch13_235N	0.00102386	0.00358888	0.001648	0.000242566	5.1454e-05	0.00396795	0.000520739	5.25725e-05	2.46906e-05	4.72832e-05	0.0566437	0.00213057	5.84304e-05	0.0015615	0.00162842	4.66714e-05	0.000101733	0.0284247	5.00523e-05	0.034775	7.56768e-05	5.16287e-06	0.000192212	3.97618e-05	0.00519087	0.000808416	0.00127638	0.000820888	0.00152136	2.77796e-05	0.0178435	0.0071254	2.39466e-05	0.0296736	0.014471	0.0012114	1.85572e-05	6.57454e-05	1.81995e-05	0.0193645	0.0012501	1.46127e-05	8.16146e-06	6.16173e-05	3.11368e-05	0.000847816	0.000300747	3.72112e-05	2.17562e-05
Batch13_329P	0.000831797	0.00335986	0.000132758	0.000273655	4.83278e-05	1.10299e-05	0.000128465	2.09039e-05	2.00937e-05	4.51977e-05	0.0335885	0.00204823	4.77991e-05	0.00340864	0.00645277	5.28158e-05	0.000151531	0.0344422	2.57963e-05	0.0380317	8.19109e-05	1.07477e-05	0.000232241	2.57628e-05	0.00388425	0.00117664	0.00115384	0.000448475	0.00137569	1.01946e-05	0.0128889	0.00449299	1.44052e-05	0.0194561	0.016431	0.00109822	6.12481e-05	2.14979e-05	8.08809e-05	0.030121	0.00121838	3.88922e-05	1.33448e-05	4.21526e-05	5.0318e-05	6.42316e-05	0.000360586	5.08228e-05	2.04473e-05
Batch13_335P	0.000956986	0.00271165	0.000325909	0.000213535	2.8698e-05	5.80801e-05	0.00013184	2.65472e-05	2.54134e-05	9.5331e-05	0.0814405	0.00180752	7.1566e-05	0.00224268	0.00366164	4.67669e-05	0.000129318	0.029097	7.06085e-05	0.0366911	0.000469298	6.8832e-05	0.000580024	4.18483e-05	0.00266027	0.00118671	0.000513767	0.00210368	0.00560597	1.321e-05	0.0114994	0.00547168	2.16966e-05	0.0450102	0.0152347	0.00137263	1.65226e-05	1.94684e-05	1.77937e-05	0.0309831	0.00146874	6.55515e-06	5.24276e-06	0.000142832	5.4611e-05	0.000120571	0.000245857	1.21837e-05	2.75679e-05
Batch13_241N	0.00129772	0.00515026	0.000824606	0.000278667	7.70223e-05	0.000371154	0.000499758	4.71366e-05	2.19873e-05	5.22377e-05	0.0846422	0.00301621	6.50246e-05	0.0021687	0.00501525	3.83517e-05	0.000138789	0.0236353	7.54841e-05	0.0491155	0.00051691	2.03454e-05	0.00041398	4.83886e-05	0.00407388	0.00213628	0.00142309	0.00179849	0.00709065	1.93369e-05	0.0159251	0.0071879	1.87369e-05	0.0164417	0.019882	0.00143077	3.07141e-05	4.842e-05	1.96266e-05	0.0329069	0.00151542	3.82175e-06	3.55911e-06	6.18929e-05	3.813e-05	0.000403871	0.000388517	4.68588e-05	2.00506e-05
Batch13_371P	0.000868154	0.00319699	0.000300011	0.00033612	2.27665e-05	6.05402e-06	9.98159e-05	2.1361e-05	2.29416e-05	4.81507e-05	0.0471286	0.00351256	6.10498e-05	0.00170296	0.00419935	5.11779e-05	0.000123364	0.0258402	3.59689e-05	0.0383689	0.000153928	9.85977e-06	0.000188237	2.17377e-05	0.00595198	0.000947704	0.000895705	0.000964582	0.00251153	9.52556e-06	0.0169966	0.00401489	1.00013e-05	0.0108127	0.0185904	0.000727795	2.18424e-05	4.17216e-05	1.77696e-05	0.0249037	0.00156263	0.000166322	4.25736e-05	7.68248e-05	0.000120243	0.000227554	0.000284434	2.89806e-05	1.84258e-05
Batch13_205N	0.000880472	0.00499079	0.00056993	0.000207518	5.44486e-05	0.000218693	0.000304014	4.53201e-05	1.62971e-05	7.45812e-05	0.0541797	0.00276831	5.93507e-05	0.00274472	0.00512459	6.27315e-05	0.000206647	0.0310891	5.99259e-05	0.043823	0.000231529	1.14798e-05	0.000196166	4.946e-05	0.00382	0.00126408	0.000747926	0.00162756	0.00579977	1.62138e-05	0.016107	0.00932197	2.85448e-05	0.0147106	0.0227035	0.00163945	6.47614e-05	0.00015634	2.05491e-05	0.0347734	0.00290838	2.73217e-05	2.21721e-05	9.24957e-05	2.59007e-05	0.00016145	0.000586143	1.36481e-05	3.05922e-05
Batch13_311P	0.000919672	0.00201383	9.39173e-05	0.000166969	1.9353e-05	1.18234e-05	0.00013424	2.48427e-05	2.56452e-05	7.67533e-05	0.0196935	0.00145977	5.92257e-05	0.00281011	0.00460815	4.40756e-05	0.000128272	0.0980067	6.3625e-05	0.0108241	3.2086e-05	7.91273e-06	0.000101551	1.73855e-05	0.00221604	0.000648085	0.000469548	0.000459514	0.00105182	7.46441e-05	0.0105907	0.005169	2.18483e-05	0.0210634	0.016308	0.00100802	0.000882687	5.67402e-05	0.000215351	0.0227226	0.000821888	3.2639e-05	1.27648e-05	4.37208e-05	3.17301e-05	8.37497e-05	0.00039413	7.93179e-05	4.91621e-05
Batch13_307N	0.000807137	0.00319667	0.000623281	0.000222493	4.41227e-05	3.46021e-05	0.00013432	2.72642e-05	1.53238e-05	0.000113598	0.0347203	0.00223491	6.52073e-05	0.00235652	0.00668927	5.0755e-05	0.000163573	0.0272913	4.5929e-05	0.0357648	0.000114352	1.35165e-05	0.000215765	2.95027e-05	0.00415168	0.00093391	0.000799673	0.000678874	0.00159836	1.55583e-05	0.0138448	0.00447733	8.80929e-05	0.0227261	0.0165923	0.000974275	1.91493e-05	2.78956e-05	1.7287e-05	0.0278894	0.00126121	0.000170656	0.000101525	0.000179976	5.30692e-05	7.52098e-05	0.000494885	2.25022e-05	2.07365e-05
Batch13_247N	0.00124208	0.00610783	0.000343264	0.000232593	5.57759e-05	0.000182653	0.000478685	7.39875e-05	2.20464e-05	8.07279e-05	0.0495426	0.00181335	6.5371e-05	0.00321885	0.0041601	4.90253e-05	0.000177438	0.0323505	5.73056e-05	0.0377414	0.000338621	1.83771e-05	0.000318496	6.67189e-05	0.00903193	0.00138545	0.000779507	0.00114094	0.00330735	1.39333e-05	0.0156011	0.00776831	1.00558e-05	0.0199407	0.0183477	0.00160598	3.85721e-05	7.10881e-05	2.1092e-05	0.0324872	0.00121003	3.73871e-05	1.40763e-05	3.49336e-05	3.63819e-05	0.000132731	0.000251735	2.38602e-05	2.00538e-05
Batch13_347P	0.00125411	0.00422747	0.000421554	0.000274474	3.09265e-05	0.000547821	0.000243466	7.58291e-05	2.767e-05	8.96175e-05	0.0459463	0.00187234	5.3482e-05	0.00314233	0.00553896	4.86844e-05	0.000187402	0.0332125	3.8866e-05	0.0361056	9.1477e-05	6.08589e-06	0.0001152	1.60051e-05	0.00321375	0.000764006	0.000560048	0.000953302	0.00305261	1.70212e-05	0.0176481	0.00367065	7.3261e-06	0.023706	0.0169616	0.00172509	2.42482e-05	3.12097e-05	8.61232e-06	0.0301728	0.00198757	3.32634e-05	6.53661e-06	5.0376e-05	1.7623e-05	2.00072e-05	0.000243666	2.05712e-05	2.45356e-05
Batch13_253N	0.00127204	0.00254452	0.000446868	0.000209167	2.31785e-05	5.68756e-05	0.000410818	4.71827e-05	2.45898e-05	0.000131106	0.0564241	0.00244553	7.52878e-05	0.00261392	0.00261588	3.14705e-05	0.000106808	0.0383212	6.65112e-05	0.0482403	0.000185846	1.5027e-05	0.000310376	2.45883e-05	0.0055699	0.00166147	0.000563604	0.00126363	0.00374126	2.35271e-05	0.014846	0.0081444	2.77956e-05	0.0113213	0.0136933	0.00174078	1.5263e-05	8.72147e-05	1.83919e-05	0.0308805	0.000890619	0.000110878	2.95989e-05	0.00113217	2.20713e-05	0.000292875	0.000254409	1.71824e-05	2.65436e-05
Batch13_353P	0.000897854	0.0045001	0.000473004	0.000266602	1.13083e-05	5.96632e-05	0.000147234	3.21049e-05	2.03133e-05	8.88199e-05	0.026979	0.00231368	5.92772e-05	0.0023388	0.00451102	3.3637e-05	0.000190274	0.0358653	3.96385e-05	0.031263	3.74117e-05	4.79545e-06	8.60931e-05	1.13525e-05	0.00571781	0.000665529	0.000946533	0.000668585	0.00233813	9.67475e-06	0.0149387	0.00594551	2.1511e-05	0.0389949	0.0174478	0.000988602	2.49788e-05	7.10287e-05	4.57397e-05	0.0289792	0.00170895	4.52522e-06	2.64371e-06	0.000383956	5.34887e-05	0.000122697	0.000395462	1.07889e-05	2.24893e-05
Batch13_223N	0.000948111	0.00391199	0.000525066	0.000246915	5.25895e-05	0.000111764	0.000193784	2.22572e-05	1.98269e-05	5.73462e-05	0.0474715	0.00185709	6.40095e-05	0.00223585	0.00321722	2.87184e-05	0.000145484	0.0259895	4.79563e-05	0.0430035	0.000142848	1.01887e-05	0.000224265	2.66664e-05	0.00546169	0.00134107	0.000810676	0.00115868	0.00331088	1.01664e-05	0.01711	0.00505936	2.22537e-05	0.0305565	0.0125973	0.00081436	9.43159e-06	3.9769e-05	2.11585e-05	0.0266925	0.00118868	3.96814e-05	2.31062e-05	0.000126568	6.81503e-05	0.0013754	0.000384565	1.28271e-05	2.28609e-05
Batch13_259N	0.0012751	0.00344013	0.000551496	0.000192872	5.27887e-05	5.94969e-05	0.000252189	3.23765e-05	2.40308e-05	8.79987e-05	0.0483125	0.00179461	8.31878e-05	0.00234215	0.00492679	4.90301e-05	0.000132328	0.0343128	4.29466e-05	0.0385773	0.000183568	1.23027e-05	0.000250765	2.99128e-05	0.00350603	0.00115515	0.000796212	0.00142598	0.00416507	2.32265e-05	0.017294	0.00691462	2.47702e-05	0.0248647	0.0168245	0.00136234	1.72026e-05	8.69719e-05	1.94294e-05	0.0328432	0.00131307	7.28807e-06	1.36168e-05	5.26421e-05	1.50748e-05	6.76011e-05	0.000266555	1.40961e-05	1.90286e-05
Batch13_305P	0.00106687	0.00394748	0.000222524	0.000357493	5.47208e-05	5.84143e-05	0.000186493	5.33214e-05	1.75377e-05	8.49356e-05	0.0401425	0.00265004	5.02689e-05	0.00208909	0.0044839	7.00468e-05	0.000131351	0.0398106	4.44288e-05	0.039444	0.000108098	1.19757e-05	0.000130655	1.56854e-05	0.0037	0.000744006	0.000904253	0.000925233	0.00260026	1.05387e-05	0.0184688	0.00700867	1.18406e-05	0.0103426	0.0185543	0.00114058	1.45838e-05	3.58538e-05	4.70141e-05	0.0307604	0.000831947	5.21839e-05	2.612e-05	7.55492e-05	5.05301e-05	0.000100715	0.000243111	1.46522e-05	1.53251e-05
Batch13_289N	0.000954977	0.00343927	0.000328893	0.00022622	3.58965e-05	1.62404e-05	0.000136354	3.82913e-05	1.96223e-05	4.56379e-05	0.0366203	0.00228048	4.97235e-05	0.00269758	0.00564775	6.76389e-05	0.000113043	0.0260107	5.34778e-05	0.0396232	6.09432e-05	8.98031e-06	0.000103286	3.17358e-05	0.00325588	0.00115564	0.000591976	0.000737641	0.00202858	2.10393e-05	0.0121899	0.0079378	1.85363e-05	0.0146076	0.0174021	0.00160055	2.69997e-05	6.58131e-05	1.00192e-05	0.0328565	0.00411405	2.11271e-05	7.1247e-06	0.000180727	0.000132606	0.00010043	0.000559206	1.98475e-05	2.33972e-05
Batch13_359P	0.00104665	0.00423874	0.000131019	0.000233781	2.0974e-05	2.03165e-05	0.000216309	3.85663e-05	2.13397e-05	5.47025e-05	0.0429742	0.00280878	5.19367e-05	0.0022236	0.00543361	3.56296e-05	0.000157489	0.0258303	5.59296e-05	0.0419156	0.000159739	8.39554e-06	0.000138787	1.88701e-05	0.00545193	0.00108075	0.00156025	0.00137391	0.00518592	1.42234e-05	0.0150625	0.00842084	1.23992e-05	0.0340281	0.0161249	0.000985929	1.27862e-05	3.72258e-05	1.04051e-05	0.0277648	0.00217556	5.53012e-05	3.50208e-05	4.61842e-05	6.42449e-05	9.71995e-05	0.000334136	1.75197e-05	1.98786e-05
Batch13_301N	0.0010918	0.00549922	0.000373351	0.000313711	4.04299e-05	3.71191e-05	0.00016659	2.91759e-05	1.59095e-05	9.51316e-05	0.0563479	0.00258313	4.44639e-05	0.0019097	0.00627479	4.3065e-05	0.000191448	0.0284785	4.50359e-05	0.0405434	0.000438685	2.63318e-05	0.000342826	4.18199e-05	0.00367839	0.000961563	0.00182504	0.00209209	0.0077196	1.60509e-05	0.0118234	0.00408558	3.63931e-05	0.0240878	0.0210943	0.00105589	4.235e-05	1.68859e-05	9.57947e-05	0.0304489	0.0014949	1.96913e-05	1.22815e-05	0.000155337	7.47706e-05	8.00535e-05	0.000453692	3.15413e-05	2.53644e-05
Batch14_372P	0.00137074	0.00245421	0.000357152	0.000290584	1.84463e-05	2.546e-05	0.000209682	4.29914e-05	2.35298e-05	9.92733e-05	0.0482397	0.0026482	8.33553e-05	0.00326803	0.00468523	7.30068e-05	0.000172749	0.0291791	6.74934e-05	0.04653	0.000210628	2.55555e-05	0.000309358	5.19279e-05	0.0025885	0.00113491	0.000732953	0.00133569	0.00467848	2.30108e-05	0.0192521	0.00766872	1.59463e-05	0.0130311	0.0176313	0.00182429	3.51788e-05	3.84603e-05	1.02254e-05	0.0314064	0.00370589	5.1816e-06	3.35945e-06	6.60805e-05	2.49062e-05	3.1691e-05	0.000493509	1.06068e-05	3.75691e-05
Batch14_302N	0.000873506	0.00462259	0.00061713	0.000373388	3.05688e-05	2.8621e-05	0.000319877	3.00046e-05	1.87236e-05	0.000115397	0.0351177	0.00206294	5.28357e-05	0.00211882	0.00616957	5.81428e-05	0.000128268	0.0186035	5.23265e-05	0.0383997	0.000160307	1.04767e-05	0.000168727	3.00187e-05	0.00504196	0.00630884	0.00130586	0.00139575	0.00494502	1.43608e-05	0.0156017	0.00528279	2.60064e-05	0.0313959	0.0191771	0.0010137	2.70203e-05	1.96185e-05	1.06928e-05	0.028781	0.00172447	1.67176e-05	5.16876e-06	5.63566e-05	6.99344e-05	9.12434e-05	0.000507247	7.08084e-06	1.62083e-05
Batch14_324P	0.000968537	0.00359297	0.000199161	0.000419468	2.04918e-05	6.95324e-06	0.000135888	3.2871e-05	2.17532e-05	8.482e-05	0.0453657	0.00197853	4.87481e-05	0.00172954	0.00423102	6.11262e-05	0.00012389	0.0417	4.1242e-05	0.0363156	0.000128518	1.15532e-05	0.000159687	2.30546e-05	0.00524058	0.00096533	0.000877113	0.000692527	0.00166084	1.2143e-05	0.0169955	0.00599582	2.09851e-05	0.037802	0.0155586	0.00125498	1.3684e-05	6.12509e-05	8.24583e-05	0.0245056	0.00114947	6.70079e-05	1.04743e-05	6.53447e-05	4.91757e-05	8.71674e-05	0.000282222	8.19742e-06	1.96524e-05
Batch14_348P	0.00115966	0.00179419	0.000176626	0.000409601	3.52058e-05	3.17388e-05	8.41029e-05	4.32838e-05	1.67555e-05	0.000118842	0.0339225	0.00171084	5.91103e-05	0.00202986	0.00368228	5.89692e-05	0.00012764	0.0154646	5.4567e-05	0.0341412	4.35565e-05	8.42559e-06	0.000108156	1.66003e-05	0.00595772	0.00106761	0.000804986	0.0011588	0.00249315	1.42886e-05	0.0102785	0.0104535	7.98151e-06	0.014334	0.0146408	0.000919104	2.57649e-05	0.000216844	7.45796e-06	0.030671	0.000670447	1.20137e-05	8.70715e-06	1.88686e-05	1.76642e-05	2.23776e-05	0.000274615	6.64155e-06	2.16218e-05
Batch14_396P	0.000703595	0.0024334	0.000188981	0.000262479	4.23088e-05	3.02285e-05	0.000122419	2.84351e-05	1.84752e-05	5.00567e-05	0.0344673	0.00170226	6.49149e-05	0.00189942	0.00495627	5.31701e-05	0.000142198	0.0276142	3.20874e-05	0.0377318	0.000133266	1.37178e-05	0.000193856	3.61133e-05	0.00362375	0.000693794	0.000850331	0.000935406	0.00369647	1.24475e-05	0.0153702	0.00365996	1.1856e-05	0.033988	0.0127392	0.00115816	2.26109e-05	5.99315e-05	1.07857e-05	0.0224648	0.00310963	3.56932e-05	1.68911e-05	3.93994e-05	2.84073e-05	5.29251e-05	0.000268532	2.06544e-05	1.89983e-05
Batch14_236N	0.00192583	0.00250894	0.000672009	0.00023418	7.08197e-05	9.94647e-05	0.000385668	3.81413e-05	1.72347e-05	4.34309e-05	0.0651694	0.00218239	6.52982e-05	0.00263678	0.00281139	6.55968e-05	0.000155538	0.0365331	5.78673e-05	0.0427793	0.000208765	1.71349e-05	0.000207653	3.10286e-05	0.00245095	0.00429744	0.000804002	0.00197322	0.00624385	1.74917e-05	0.015239	0.007723	1.81775e-05	0.0366842	0.0173062	0.00115102	2.66764e-05	4.16185e-05	2.51188e-05	0.0264488	0.00141381	4.89673e-06	4.7059e-06	0.000110427	4.01398e-05	0.000617856	0.000491737	1.289e-05	2.33585e-05
Batch14_308N	0.00122636	0.00380211	0.000211607	0.000300115	3.81643e-05	0.000125028	0.000249121	3.34702e-05	1.83598e-05	0.000102148	0.0484948	0.00286679	6.21664e-05	0.00287934	0.0049252	7.32577e-05	0.000127878	0.031685	6.09508e-05	0.045299	0.00029554	2.40848e-05	0.000233669	4.92768e-05	0.00504621	0.00161648	0.000986066	0.00139621	0.00414108	1.36218e-05	0.0108127	0.00512301	3.73805e-05	0.0111494	0.018619	0.000935833	2.27645e-05	7.66331e-05	2.73244e-05	0.0345309	0.000802148	0.000135606	0.000113319	4.57701e-05	9.10957e-05	9.43899e-05	0.000649259	8.30972e-05	2.86623e-05
Batch14_242N	0.0012035	0.00352186	0.000277034	0.000279399	3.57565e-05	5.84311e-05	0.000235838	2.79111e-05	2.3143e-05	6.89351e-05	0.0571372	0.00199548	6.59891e-05	0.00281836	0.00273635	4.37009e-05	0.000160547	0.0314883	5.47835e-05	0.0452402	0.000213459	2.72448e-05	0.000336441	8.23145e-05	0.0041059	0.00127029	0.000970408	0.00141283	0.00390107	1.46931e-05	0.0201147	0.00580496	9.54543e-05	0.0318502	0.012111	0.00121929	1.46394e-05	2.45767e-05	2.31711e-05	0.0272886	0.00145365	7.66809e-06	4.31028e-06	0.000149401	5.08875e-05	0.00078278	0.000388502	1.73368e-05	2.5869e-05
Batch14_290N	0.00113679	0.00475416	0.000349869	0.000251598	3.28143e-05	3.66713e-05	0.000259777	5.73017e-05	2.03592e-05	7.11405e-05	0.0395131	0.00280168	6.68792e-05	0.00260372	0.00499964	8.94584e-05	0.000141661	0.0196881	5.08005e-05	0.0561131	4.06968e-05	1.22057e-05	0.000117158	4.23564e-05	0.00570321	0.00154746	0.00118024	0.000507527	0.00102279	1.18343e-05	0.0137304	0.00825006	5.25071e-05	0.0296284	0.019684	0.00132047	2.59564e-05	7.11777e-05	1.49428e-05	0.0329334	0.00329841	3.45341e-05	8.88085e-06	0.000145253	4.4661e-05	0.000120686	0.000687575	1.25818e-05	1.69101e-05
Batch14_378P	0.00148087	0.00402981	0.000332148	0.000310443	1.80897e-05	2.68068e-05	0.000441805	4.74028e-05	1.93918e-05	9.20516e-05	0.0598504	0.00197437	6.91345e-05	0.00265005	0.00348404	7.79353e-05	0.000114677	0.0248467	5.9286e-05	0.0441349	0.000434787	3.74095e-05	0.000201909	4.60846e-05	0.00503059	0.00198636	0.000849664	0.00278769	0.00963817	2.09064e-05	0.0170199	0.0069786	4.20119e-05	0.041407	0.0207178	0.00142697	4.2956e-05	8.17253e-05	1.96674e-05	0.0279459	0.0047934	3.24418e-05	8.75038e-06	0.000457207	5.83202e-05	6.33993e-05	0.000363532	6.76112e-05	3.34297e-05
Batch14_390P	0.00115457	0.00213174	0.000610798	0.000305166	4.58211e-05	2.4911e-05	0.000106913	3.21225e-05	1.80058e-05	4.02866e-05	0.0450091	0.00176382	6.35428e-05	0.00211306	0.00362342	9.56856e-05	0.000143513	0.0262602	5.15428e-05	0.0466442	0.00010325	1.18816e-05	0.000155362	4.13367e-05	0.0032555	0.000708829	0.00126954	0.00151851	0.00627945	1.57096e-05	0.0157764	0.00737334	1.72697e-05	0.0345635	0.0113714	0.0012669	1.71241e-05	3.42282e-05	1.39005e-05	0.0241472	0.00173521	4.48294e-05	7.38124e-06	0.000110359	3.64449e-05	0.000111712	0.000448538	1.27478e-05	2.38479e-05
Batch14_224N	0.000841352	0.00304549	0.000349301	0.000238678	4.04207e-05	6.03921e-05	0.000307783	4.68287e-05	2.53432e-05	5.28005e-05	0.0641641	0.00240109	4.43416e-05	0.00192447	0.00413588	5.0337e-05	0.00013628	0.0229334	5.88082e-05	0.0436568	0.000182054	9.72903e-06	0.000160211	3.92023e-05	0.00573257	0.00103708	0.000979622	0.0014792	0.00449713	1.29752e-05	0.0152876	0.00894328	3.39161e-05	0.0198968	0.0174832	0.0015351	1.72759e-05	0.000177713	2.6087e-05	0.0240859	0.00186436	1.4921e-05	9.43146e-06	0.000134907	6.67809e-05	0.00284558	0.00050815	1.39536e-05	1.83162e-05
Batch14_254N	0.00102128	0.00660327	0.000452308	0.000228474	5.03366e-05	5.80049e-05	0.000532661	4.19846e-05	2.70959e-05	3.52005e-05	0.048248	0.00205773	3.78647e-05	0.00260385	0.00373473	3.97e-05	0.000130038	0.0292318	4.54839e-05	0.0519983	6.79814e-05	1.18441e-05	0.000155856	3.71471e-05	0.00655492	0.00130114	0.00146185	0.00115437	0.00247998	1.04847e-05	0.0175166	0.00691202	2.13863e-05	0.0214059	0.0175517	0.00133342	2.74931e-05	0.000118548	4.40251e-05	0.031086	0.00376256	5.83754e-06	4.51609e-06	0.00010479	3.20634e-05	0.000251754	0.000392916	1.41259e-05	2.28011e-05
Batch14_284N	0.00119629	0.00204339	0.000211329	0.000111709	3.93589e-05	3.25199e-05	0.000141119	3.67319e-05	2.03019e-05	7.40519e-05	0.0380674	0.00225631	5.42454e-05	0.00262888	0.00398397	6.53766e-05	0.000193846	0.0487968	5.57544e-05	0.0417686	7.27938e-05	1.73365e-05	0.000172843	4.88755e-05	0.0038117	0.000600645	0.000605737	0.000405221	0.000991546	3.23414e-05	0.0167867	0.00855655	2.24159e-05	0.0227222	0.0149603	0.00130047	2.73501e-05	6.04876e-05	0.000100239	0.0318687	0.00329954	7.26616e-05	1.91065e-05	6.446e-05	7.27053e-05	0.000127683	0.000569229	2.05213e-05	2.75228e-05
Batch14_272N	0.00111609	0.00225063	0.00103928	0.000297122	1.54761e-05	4.20956e-05	0.000331358	2.76093e-05	1.74084e-05	5.18541e-05	0.0671802	0.0016249	3.58239e-05	0.00284279	0.00295928	4.02568e-05	0.000170252	0.0244916	4.79099e-05	0.0536839	0.000230982	2.80424e-05	0.000381439	5.7873e-05	0.00567285	0.00162992	0.000778613	0.00141212	0.00296666	1.12327e-05	0.0154666	0.00524434	2.60702e-05	0.0218962	0.0144971	0.00131806	3.78524e-05	3.04702e-05	2.21774e-05	0.0296438	0.0030461	4.11751e-05	2.1297e-05	0.0001969	3.04992e-05	0.000150181	0.000566881	2.23389e-05	2.47643e-05
Batch14_296N	0.000958193	0.00545902	0.000351752	0.000311544	5.27221e-05	0.000295829	0.000374935	3.7578e-05	1.86299e-05	8.88093e-05	0.0824929	0.00294434	5.44188e-05	0.00202725	0.003647	4.23393e-05	0.000156003	0.0208836	5.5618e-05	0.0519826	0.000464106	6.53044e-05	0.000294101	6.16985e-05	0.00421262	0.00148337	0.000929985	0.00277497	0.00949424	1.27869e-05	0.0115465	0.0060643	2.40574e-05	0.0242434	0.0236385	0.00102531	1.93377e-05	7.30305e-05	8.91597e-06	0.0345998	0.00173308	2.86377e-06	2.60453e-06	7.2822e-05	5.71442e-05	0.000337249	0.000526184	9.12298e-06	2.56719e-05
Batch14_306P	0.000975612	0.00344033	6.66186e-05	0.000233616	3.26954e-05	6.44292e-06	0.000233959	4.20915e-05	1.81175e-05	7.53455e-05	0.0353603	0.00229165	4.75292e-05	0.00208663	0.00462434	4.86337e-05	0.000167012	0.0764891	4.66367e-05	0.0243916	8.77151e-05	1.42653e-05	0.000166061	4.75129e-05	0.00214016	0.000390847	0.000508813	0.000712074	0.00276083	2.2614e-05	0.0162439	0.00718315	1.35929e-05	0.00825966	0.0208578	0.00194707	7.21586e-05	9.17206e-05	7.40457e-05	0.0333337	0.00286237	8.15098e-05	7.78446e-05	6.35375e-05	2.78742e-05	2.75003e-05	0.000335265	1.63316e-05	2.37106e-05
Batch14_366P	0.000940635	0.00329613	0.000402288	0.000225179	2.48281e-05	1.02266e-05	0.000165321	2.5434e-05	2.85898e-05	6.54529e-05	0.0529612	0.00167523	5.54733e-05	0.00224342	0.00660829	7.30498e-05	0.00016704	0.0220019	3.79452e-05	0.0567514	0.000132501	1.50924e-05	0.00016165	4.17426e-05	0.00370492	0.0010079	0.000623466	0.00122953	0.002831	1.18354e-05	0.0129555	0.0075353	2.02706e-05	0.0305238	0.0128184	0.00136885	1.81367e-05	4.36066e-05	1.0749e-05	0.0334084	0.00345701	2.00519e-05	8.45104e-06	0.000154591	3.6548e-05	4.38427e-05	0.000299499	1.11885e-05	1.92094e-05
Batch14_336P	0.00118067	0.00514567	0.000363123	0.000372929	1.52378e-05	3.61302e-05	0.00014425	2.90283e-05	3.05915e-05	6.97491e-05	0.0419135	0.00313817	4.4582e-05	0.00246042	0.00618411	6.14954e-05	0.000146795	0.0335039	4.40703e-05	0.0445603	7.22649e-05	1.68443e-05	0.000197931	5.09876e-05	0.0030695	0.000741763	0.00083488	0.000482631	0.00103507	1.23897e-05	0.0164538	0.00601597	1.27387e-05	0.0488933	0.020631	0.00166175	6.821e-05	3.97552e-05	1.08027e-05	0.0334165	0.00257635	2.00688e-05	5.99996e-06	3.88041e-05	5.37626e-05	4.98299e-05	0.000491092	6.74955e-06	7.15908e-05
Batch14_266N	0.00109143	0.00416532	0.000456379	0.000137424	5.73442e-05	0.000116559	0.000349515	2.72601e-05	2.10381e-05	6.93504e-05	0.0567329	0.00183196	4.86603e-05	0.00239266	0.00222395	3.26259e-05	0.000210809	0.0290311	6.32338e-05	0.0438194	0.000516525	2.49196e-05	0.000323077	6.50806e-05	0.00300269	0.00123932	0.00057104	0.0045403	0.0160576	2.27571e-05	0.0159186	0.00476963	2.30179e-05	0.0267602	0.015134	0.000762627	8.1507e-06	3.55519e-05	1.884e-05	0.0299531	0.00242499	1.37522e-06	1.13889e-06	0.00015983	7.5571e-05	0.00253115	0.00044125	5.59918e-06	3.13131e-05
Batch14_330P	0.00107255	0.00570422	0.000646917	0.000365627	2.54286e-05	2.87909e-05	0.0002005	3.71823e-05	1.62604e-05	7.4672e-05	0.0497604	0.00207926	6.41837e-05	0.00212972	0.0057648	5.40071e-05	0.000126936	0.0218578	5.97609e-05	0.0424079	0.000242043	2.77368e-05	0.000207107	6.31287e-05	0.00367629	0.00149591	0.0011685	0.00198353	0.00544969	1.23178e-05	0.0140136	0.007342	1.57637e-05	0.0217905	0.0162279	0.00181428	4.82963e-05	7.42368e-05	1.09414e-05	0.029045	0.00204732	6.09598e-06	5.71491e-06	4.40763e-05	3.24957e-05	3.0324e-05	0.000465726	2.65606e-05	1.96744e-05
Batch14_360P	0.000943906	0.00270016	0.000265857	0.000305662	2.0621e-05	5.96921e-06	0.00015245	2.92866e-05	2.49355e-05	5.55697e-05	0.036192	0.00132614	4.26271e-05	0.00265481	0.00470254	7.14531e-05	0.000237551	0.0270722	3.32567e-05	0.0471995	4.52914e-05	1.19215e-05	0.000107328	3.30681e-05	0.00273256	0.00114492	0.000543159	0.000425646	0.00110768	1.37002e-05	0.015054	0.00765197	1.92451e-05	0.0198118	0.0117624	0.00107386	1.60536e-05	5.78384e-05	5.73086e-06	0.0345082	0.00267504	6.25582e-05	1.08005e-05	5.72173e-05	3.32613e-05	7.05248e-05	0.00038529	6.10996e-06	1.71286e-05
Batch14_260N	0.00115624	0.0048952	0.000397289	0.000248657	4.24233e-05	0.000101473	0.000305785	5.2223e-05	2.10791e-05	9.86062e-05	0.0538471	0.00248737	6.0271e-05	0.00325778	0.00595218	6.08788e-05	0.000126306	0.0281083	5.79848e-05	0.0470236	0.000420068	2.46664e-05	0.000213919	4.54647e-05	0.00527511	0.00154116	0.00115561	0.00277053	0.0107844	1.15318e-05	0.016481	0.0045233	3.88193e-05	0.0117352	0.0204941	0.00123805	1.75756e-05	2.93933e-05	2.63737e-05	0.0296795	0.00108185	4.73004e-06	3.70344e-06	0.000154392	4.1458e-05	0.000584303	0.000543372	1.34649e-05	2.4606e-05
Batch14_312P	0.00128296	0.00316168	0.000352398	0.000376248	2.27371e-05	1.50315e-05	0.000186942	1.94877e-05	2.08651e-05	7.65404e-05	0.0220544	0.00253948	4.87879e-05	0.00231282	0.00355516	5.47791e-05	0.000129515	0.0514478	4.88625e-05	0.0405106	6.41367e-05	1.50356e-05	0.000115391	3.49854e-05	0.00246583	0.000709344	0.000810401	0.000794488	0.00234204	1.55382e-05	0.018507	0.0074329	2.72897e-05	0.0446459	0.0172054	0.00157553	0.000120085	7.69105e-05	0.000149543	0.026947	0.00603235	6.5388e-06	4.78984e-06	6.52229e-05	2.64928e-05	2.6785e-05	0.000338554	4.55565e-05	3.08555e-05
Batch14_230N	0.00106926	0.00288125	0.000471428	0.000215925	4.18795e-05	6.74108e-05	0.00039902	2.86688e-05	2.18101e-05	5.77893e-05	0.0629875	0.00180202	5.11668e-05	0.00303523	0.00461598	4.17781e-05	0.000116645	0.0259306	4.76679e-05	0.0468115	0.000314961	2.5818e-05	0.000225195	5.10806e-05	0.00559648	0.00209533	0.000887042	0.0017769	0.00539555	1.26542e-05	0.0177045	0.00785806	4.10682e-05	0.0386002	0.0126965	0.0014176	8.41801e-05	5.00191e-05	3.63285e-05	0.02592	0.00204481	1.89752e-05	7.21791e-06	0.000189728	5.93317e-05	0.0011203	0.000493853	1.10123e-05	2.56797e-05
Batch14_248N	0.0009362	0.00497318	0.000765579	0.000316179	8.69092e-05	5.20307e-05	0.000509827	3.7205e-05	2.37342e-05	6.77417e-05	0.0524065	0.00203879	5.03576e-05	0.00177882	0.00445868	6.0586e-05	0.000132711	0.0214319	0.000110149	0.0456471	0.000159569	1.11951e-05	0.000224198	4.4879e-05	0.00625141	0.00135975	0.00156944	0.00139765	0.00436814	6.49104e-05	0.01886	0.00804819	1.69148e-05	0.0471676	0.0173166	0.00131766	0.000152905	6.03251e-05	1.72306e-05	0.0254024	0.00118951	9.35599e-06	5.4601e-06	5.27788e-05	4.80064e-05	0.000964761	0.000515572	1.10372e-05	8.98232e-05
Batch14_384P	0.000833798	0.00266562	0.000149196	0.000359392	4.98763e-05	5.91315e-05	0.00012935	4.17148e-05	2.0374e-05	6.47285e-05	0.0279428	0.0025357	4.06512e-05	0.00234467	0.00487961	5.4239e-05	0.000179885	0.0281552	4.23262e-05	0.0312373	4.81239e-05	9.70208e-06	0.000117492	3.46902e-05	0.00344451	0.000708068	0.000769788	0.000513024	0.00134621	1.23936e-05	0.0163194	0.00569871	1.56472e-05	0.0151044	0.0156182	0.00141792	3.44749e-05	7.48287e-05	1.67618e-05	0.0251862	0.00214747	4.26123e-05	2.60746e-05	5.61281e-05	1.89667e-05	5.33665e-05	0.000365255	1.43736e-05	2.71783e-05
Batch14_206N	0.00105109	0.0032126	0.00134134	0.000159731	5.54389e-05	2.73755e-05	0.000215746	3.71171e-05	2.07327e-05	6.18735e-05	0.0562452	0.00269251	7.99638e-05	0.00313159	0.00628368	6.11901e-05	0.000162078	0.0308826	6.79614e-05	0.0539358	0.000209196	1.05481e-05	0.000112072	1.43521e-05	0.00473235	0.0016642	0.000707401	0.00123592	0.00403085	1.75356e-05	0.0205144	0.00901019	3.73894e-05	0.0145303	0.0160023	0.00139505	1.3277e-05	0.000121035	2.33885e-05	0.0326107	0.00101791	3.6937e-05	3.4887e-05	0.000234467	3.09816e-05	0.000401805	0.000677447	6.47553e-06	2.3769e-05
Batch14_278N	0.000920964	0.002535	0.00016561	0.000141687	2.28971e-05	0.00173084	0.000162473	3.03803e-05	3.554e-05	6.63848e-05	0.0256014	0.00128589	4.5959e-05	0.00224089	0.00544993	6.31099e-05	0.000134788	0.0329782	3.99854e-05	0.0274641	2.67909e-05	1.11522e-05	0.000149499	3.0446e-05	0.00377462	0.000715781	0.000668096	0.000293077	0.00045801	1.15206e-05	0.0144306	0.00808446	6.32758e-06	0.0498199	0.00898564	0.00114765	2.37973e-05	0.000143529	7.77205e-05	0.0268746	0.00285479	4.68995e-05	3.53338e-05	7.15338e-05	4.37561e-05	0.000145206	0.000406361	1.31118e-05	2.23118e-05
Batch14_342P	0.000695421	0.00283078	8.59897e-05	0.00041469	3.2041e-05	0.000120793	0.00017827	3.54584e-05	1.77574e-05	6.33815e-05	0.0254597	0.00141065	5.50775e-05	0.00222781	0.00654537	6.37228e-05	0.000200295	0.0265446	0.000402141	0.0362961	3.89691e-05	1.21515e-05	0.000105282	2.39765e-05	0.00431911	0.000498001	0.000731396	0.000499069	0.00129735	0.000211365	0.0168234	0.00911422	1.00132e-05	0.0443233	0.0152622	0.00158212	0.000129416	2.39773e-05	5.65236e-06	0.0289006	0.00147601	1.67833e-05	9.21924e-06	2.22157e-05	2.41137e-05	8.95241e-06	0.000465838	5.77859e-06	6.592e-05
Batch14_218N	0.000806254	0.00392541	0.00061236	0.000207037	3.78852e-05	0.000182563	0.000197361	2.88918e-05	2.54523e-05	8.01938e-05	0.058911	0.00153025	4.96729e-05	0.00256438	0.00486751	3.72353e-05	0.000175375	0.0250053	4.37943e-05	0.0520992	0.00019751	1.49348e-05	0.000239508	3.5958e-05	0.00346338	0.00102331	0.000658799	0.00155333	0.00451856	1.37221e-05	0.013128	0.00577437	1.8027e-05	0.0193501	0.0156065	0.00155184	2.33373e-05	3.28214e-05	1.80004e-05	0.0337898	0.00152401	1.40284e-05	5.73204e-06	0.000138252	6.17422e-05	0.00219605	0.000695502	1.30961e-05	2.2922e-05
Batch14_212N	0.000877322	0.00585516	0.000550563	0.00028025	6.78313e-05	1.6983e-05	0.000285986	3.88371e-05	2.31543e-05	8.38981e-05	0.0630959	0.00264442	6.02682e-05	0.00228232	0.00374575	3.44041e-05	0.000174559	0.019717	4.68484e-05	0.0488976	0.000294158	1.5209e-05	0.000190195	3.6401e-05	0.00599221	0.00165868	0.00147562	0.00269351	0.00758694	1.20332e-05	0.0143948	0.00520905	2.75301e-05	0.0198082	0.0193175	0.00138848	2.03535e-05	8.09505e-05	1.79361e-05	0.0250441	0.0016226	1.17731e-05	4.23572e-06	0.000329464	5.4721e-05	0.00078861	0.000664184	7.08186e-06	2.67399e-05
Batch15_258P	0.00115039	0.00266683	0.000475133	0.000244144	3.44262e-05	3.05092e-05	0.000308242	4.46541e-05	1.32155e-05	8.11567e-05	0.0761583	0.00238423	5.77802e-05	0.00187485	0.00350501	7.42102e-05	0.00011499	0.0262737	5.81925e-05	0.0467303	0.000343279	2.29364e-05	0.000295121	3.71411e-05	0.00415641	0.00156054	0.000662932	0.00161753	0.00428646	1.08706e-05	0.0152496	0.00835348	8.46744e-06	0.0136493	0.0184098	0.00102171	9.4154e-06	9.64987e-05	1.0404e-05	0.0290379	0.000663077	2.48898e-05	5.1169e-06	5.42365e-05	2.49003e-05	7.3385e-05	0.000439739	9.37658e-06	1.79732e-05
Batch15_288P	0.00132582	0.00421955	0.000413844	0.000296195	2.64801e-05	5.76683e-05	0.000220426	3.92577e-05	1.69851e-05	6.80711e-05	0.0603691	0.00184073	4.44263e-05	0.00189892	0.00465555	5.47322e-05	0.000116516	0.0258246	4.63409e-05	0.0476812	0.000208634	1.54575e-05	0.00028562	4.25497e-05	0.00387691	0.00232232	0.000703385	0.00169267	0.00431069	2.73431e-05	0.0172493	0.0071364	2.53537e-05	0.0330774	0.0171841	0.00139702	0.000144153	5.75607e-05	1.61368e-05	0.0291889	0.00120982	4.16119e-06	2.50906e-06	0.000123723	1.94859e-05	6.29131e-05	0.000399844	3.32363e-05	2.37779e-05
Batch15_420P	0.00112206	0.00355725	0.000170545	0.000218905	1.63603e-05	2.63963e-05	0.000206403	3.49666e-05	1.3589e-05	6.18216e-05	0.0468024	0.00206949	5.0248e-05	0.00214663	0.00581786	4.74018e-05	7.84678e-05	0.0192567	4.45923e-05	0.0417215	0.000457284	5.7363e-05	0.000720065	8.98851e-05	0.00824533	0.00167514	0.00102881	0.00133347	0.00313891	1.07159e-05	0.01167	0.00656395	1.8936e-05	0.0199936	0.0130743	0.00108108	7.55091e-06	1.9584e-05	1.38464e-05	0.0339648	0.000778178	5.42437e-05	4.39456e-05	0.000241706	3.24376e-05	4.94357e-05	0.000465198	8.8544e-06	1.17185e-05
Batch15_278P	0.00101955	0.00460848	0.000273592	0.000451742	3.69793e-05	2.08686e-05	0.000113589	2.89998e-05	2.38074e-05	5.43142e-05	0.0340373	0.00181508	4.40022e-05	0.0021774	0.00744948	6.89275e-05	0.000146241	0.0212543	4.39625e-05	0.0354851	0.000160439	8.217e-06	0.000100863	2.66075e-05	0.0051288	0.00101626	0.000992127	0.000889252	0.00233743	1.5644e-05	0.0151316	0.00752477	1.32982e-05	0.0437846	0.0175325	0.00118125	1.25207e-05	4.71306e-05	6.42905e-06	0.0257084	0.00129843	2.64854e-05	1.37893e-05	5.22833e-05	2.16512e-05	8.32022e-05	0.0003235	1.50048e-05	1.80636e-05
Batch15_253P	0.00126957	0.00595777	0.00026977	0.00033554	0.000102138	5.55479e-05	0.000253255	3.55952e-05	1.82319e-05	5.4605e-05	0.0727158	0.00261868	6.01429e-05	0.00281021	0.00535292	7.16693e-05	9.17391e-05	0.0442514	8.28535e-05	0.0375076	0.000666548	3.04849e-05	0.00036425	6.28032e-05	0.00356365	0.00176967	0.000899486	0.00271438	0.0112572	2.5086e-05	0.016542	0.00930883	8.31195e-05	0.0117882	0.0199688	0.000889865	8.50081e-06	7.76392e-05	3.27911e-05	0.0297701	0.00126611	5.21809e-05	2.75143e-05	0.00110669	5.86943e-05	0.000489252	0.000707441	3.02257e-05	4.56111e-05
Batch15_430P	0.0014225	0.00375246	0.000400499	0.000152733	2.02292e-05	2.30733e-05	0.000166284	3.05466e-05	1.84616e-05	0.000155069	0.0690708	0.00295684	4.35199e-05	0.00114559	0.00656127	3.26268e-05	8.90553e-05	0.0202685	4.17084e-05	0.042531	0.000193614	2.15804e-05	0.000788203	5.6514e-05	0.00568354	0.00143667	0.000845383	0.00162914	0.00247944	1.27568e-05	0.0131618	0.00828728	4.98649e-05	0.0136582	0.0137244	0.00100878	4.65482e-05	6.50124e-05	1.82105e-05	0.0308883	0.000758001	2.81411e-05	1.80222e-05	0.000551917	1.78407e-05	4.16669e-05	0.000276542	2.10313e-05	1.49888e-05
Batch15_440P	0.00155685	0.00415151	0.000443593	0.000213519	4.75059e-05	0.000481712	0.000141794	4.68852e-05	1.20399e-05	5.78964e-05	0.0675448	0.00335708	3.17589e-05	0.00169399	0.00614711	5.73231e-05	0.000102783	0.0174209	5.23202e-05	0.042117	0.000815448	5.50361e-05	0.000575492	9.08781e-05	0.00376196	0.00135157	0.000994376	0.00247069	0.0072907	9.53643e-06	0.0115063	0.00962042	3.58777e-05	0.00917753	0.0150935	0.00079536	1.51512e-05	4.47195e-05	8.82616e-06	0.0300428	0.000733023	7.11026e-05	2.19093e-05	0.000393943	2.39034e-05	9.59447e-05	0.000440056	2.6205e-05	2.05918e-05
Batch15_415P	0.00121138	0.00432519	0.000381038	0.000200308	6.29814e-05	2.46799e-05	0.000313832	4.64348e-05	9.85668e-06	0.000158819	0.0325599	0.00349358	6.49802e-05	0.00249591	0.00634498	5.06417e-05	0.00011974	0.0245545	5.83613e-05	0.0336258	0.000478245	3.7282e-05	0.000461352	0.000107441	0.00520699	0.00122068	0.000982719	0.000824244	0.00322588	1.23057e-05	0.0137857	0.00684073	2.4542e-05	0.00754139	0.0206068	0.000631906	1.69026e-05	0.00010267	1.45555e-05	0.0292945	0.000847695	1.08942e-05	1.15865e-05	0.000351332	3.93272e-05	0.000175753	0.000279323	2.47385e-05	2.04707e-05
Batch15_331N	0.00111238	0.0070954	0.000157287	0.000590025	0.000202165	5.98892e-05	0.000316955	3.54409e-05	1.90853e-05	3.9616e-05	0.0394628	0.00251736	4.25482e-05	0.0023649	0.00465692	4.28377e-05	0.000125622	0.0181274	3.83946e-05	0.0409428	0.00019792	9.30497e-06	0.000164956	3.10525e-05	0.00396642	0.00153626	0.00113932	0.00095168	0.0025635	1.16828e-05	0.0108667	0.00595902	3.80357e-05	0.0306949	0.022505	0.000666856	0.000141435	7.00352e-05	1.69387e-05	0.0285721	0.00124522	4.9633e-05	1.51403e-05	0.000268909	1.68108e-05	7.1719e-05	0.00046234	2.59201e-05	2.24917e-05
Batch15_344N	0.00124835	0.00446571	0.000390676	0.000288742	6.79993e-05	3.99951e-05	0.000286175	3.07573e-05	1.42276e-05	6.83736e-05	0.085868	0.00259302	5.99123e-05	0.00179212	0.007502	6.8663e-05	8.07818e-05	0.0240545	6.74932e-05	0.0448176	0.000650774	3.59099e-05	0.000745	7.93133e-05	0.00495724	0.00218095	0.00124682	0.00471712	0.0114055	1.30843e-05	0.0117593	0.00490882	4.79414e-05	0.0409144	0.0153416	0.00091101	1.98898e-05	4.698e-05	1.95181e-05	0.0293254	0.000768841	5.24502e-05	5.73318e-05	0.000392154	1.62203e-05	3.0695e-05	0.000347302	3.01953e-05	1.74841e-05
Batch15_248P	0.00121414	0.00393326	0.000285103	0.000253787	6.59074e-05	4.59309e-05	0.000262147	4.38021e-05	1.6519e-05	6.58953e-05	0.0732499	0.00171469	5.24455e-05	0.00184038	0.00266837	5.56107e-05	0.000105229	0.0282919	5.77708e-05	0.0474855	0.000360011	2.00186e-05	0.000327257	5.99334e-05	0.00562973	0.00232037	0.000782737	0.00214488	0.00538979	1.60559e-05	0.0172634	0.00637199	1.55269e-05	0.0309917	0.0181894	0.00125875	1.97397e-05	3.71295e-05	1.20528e-05	0.0305647	0.00183599	3.29564e-05	1.57454e-05	9.16527e-05	4.46734e-05	0.000117791	0.000268864	2.06569e-05	2.20892e-05
Batch15_445P	0.00155859	0.00516259	0.000294062	0.000212188	2.65984e-05	3.54522e-05	0.00026241	4.36372e-05	1.97619e-05	0.000118091	0.0625321	0.00215795	5.94339e-05	0.00146529	0.00453177	4.85519e-05	0.000121454	0.029315	5.78245e-05	0.033003	0.000453035	5.21343e-05	0.000709939	0.000125132	0.00318527	0.00129647	0.00057552	0.00193333	0.00550742	2.02169e-05	0.0211164	0.00519282	3.95805e-05	0.0187061	0.0187146	0.00112649	3.9312e-05	5.49451e-05	3.16258e-05	0.0303659	0.00120101	5.4432e-06	2.19174e-06	0.000584804	3.00937e-05	2.44761e-05	0.00030679	4.07644e-05	1.47603e-05
Batch15_283P	0.00114704	0.0029281	0.00880233	0.000272662	2.9004e-05	7.91882e-06	0.000318791	3.21398e-05	1.40582e-05	8.86024e-05	0.0919546	0.0022381	5.98152e-05	0.00178953	0.00377739	5.67554e-05	0.000107631	0.0172618	6.2497e-05	0.0509813	0.000495427	1.39026e-05	0.000379408	3.70895e-05	0.00519709	0.00157999	0.000708237	0.00415639	0.0106416	1.84273e-05	0.0110218	0.00498108	2.04848e-05	0.0338654	0.0200773	0.000963846	0.000196692	0.000197405	5.34869e-05	0.0280972	0.00150406	8.80403e-05	2.45978e-05	9.05719e-05	4.93048e-05	6.91254e-05	0.000447208	6.17171e-05	4.84604e-05
Batch15_322N	0.00100157	0.00406958	0.000671854	0.00014391	0.000111066	0.000371532	0.000191854	3.38089e-05	2.13186e-05	0.000100007	0.068233	0.00145167	6.08639e-05	0.00345272	0.00978213	9.19421e-05	0.000113079	0.0332536	4.74189e-05	0.0510302	0.000727059	2.27625e-05	0.000331316	4.76496e-05	0.00241269	0.0012414	0.000512788	0.003066	0.0115662	2.17431e-05	0.00717744	0.00708114	7.12931e-05	0.0228417	0.0165756	0.00135691	0.000135022	6.23e-05	8.09721e-06	0.0365706	0.00105755	3.84651e-05	2.3256e-05	4.40189e-05	0.000222235	0.00020684	0.000727676	5.07496e-05	1.6455e-05
Batch15_273P	0.00139272	0.00535123	0.000424979	0.000465467	4.50349e-05	9.31733e-05	0.000143424	5.14394e-05	2.25875e-05	6.1669e-05	0.06086	0.00187544	6.15303e-05	0.00180801	0.00304069	5.44666e-05	0.000125939	0.0296201	5.62501e-05	0.0427333	0.000382496	2.17451e-05	0.000333436	6.12333e-05	0.0058971	0.00166625	0.00140805	0.00175103	0.0047833	1.55473e-05	0.0214247	0.00671793	0.00012355	0.0465365	0.0155126	0.000897699	1.24304e-05	5.75078e-05	1.89786e-05	0.0169117	0.00163765	4.06536e-05	1.34163e-05	0.00132702	4.46212e-05	0.000365584	0.000344178	3.70474e-05	3.13369e-05
Batch15_349N	0.00144879	0.00559408	0.000263491	0.000277668	6.54401e-05	3.78442e-05	0.000189618	4.07135e-05	1.25727e-05	0.000108861	0.0436782	0.00319834	7.465e-05	0.00257444	0.0069286	5.57935e-05	0.000170477	0.0257902	8.19145e-05	0.0396803	0.000465684	3.5812e-05	0.000376794	5.47764e-05	0.00574002	0.00222417	0.00115396	0.00147146	0.00539109	1.23235e-05	0.01158	0.00706161	3.79641e-05	0.0088355	0.0228639	0.000781402	3.25684e-05	3.72258e-05	2.73232e-05	0.0310655	0.00161518	1.41097e-05	6.34959e-06	0.0002947	4.60304e-05	0.000155828	0.000650247	2.13178e-05	1.80194e-05
Batch15_425P	0.00108907	0.00497402	0.00016179	0.00047277	5.89245e-05	0.000148691	0.00035377	5.52547e-05	2.9424e-05	7.4963e-05	0.0344485	0.00205831	5.56933e-05	0.00229143	0.00578614	5.25076e-05	0.000157028	0.0303057	4.33312e-05	0.0355505	9.73061e-05	6.9915e-06	0.000220805	3.27076e-05	0.00630016	0.00144028	0.00111934	0.000826978	0.0021008	1.7109e-05	0.0163322	0.00982224	4.42554e-05	0.0160638	0.0167763	0.00105856	9.22042e-05	7.24211e-05	1.98681e-05	0.0280426	0.00124131	2.03639e-05	1.01252e-05	0.000255728	2.38341e-05	4.7436e-05	0.000416728	2.76176e-05	1.80444e-05
Batch15_268P	0.00131341	0.00424787	0.000662964	0.000234861	0.000131658	7.26037e-06	0.000113559	4.5568e-05	1.80245e-05	5.15431e-05	0.0854475	0.00163806	5.35738e-05	0.00239803	0.00634473	8.8587e-05	0.000115773	0.0189963	6.63753e-05	0.054671	0.000447753	3.13401e-05	0.000263849	4.47097e-05	0.00326722	0.00156525	0.000452048	0.00222997	0.0057094	0.000252668	0.01416	0.0120432	0.000132562	0.0186695	0.0140924	0.00132236	0.000458683	9.60424e-05	3.85021e-05	0.0333197	0.00256459	4.50083e-05	1.09266e-05	0.00161991	6.2521e-05	0.00031817	0.000638637	2.47216e-05	4.14065e-05
Batch15_327N	0.00108685	0.00531987	0.000767983	0.000306837	8.87812e-05	0.000171085	0.000252367	3.6684e-05	1.52615e-05	0.000129309	0.0431155	0.00214358	6.18165e-05	0.00342467	0.00834301	7.62322e-05	0.00013383	0.0278551	4.57191e-05	0.0486718	0.00030819	2.09845e-05	0.000347123	3.63426e-05	0.00513077	0.00177976	0.00123163	0.00168542	0.00496429	1.90166e-05	0.0124374	0.00501158	5.02261e-05	0.0278947	0.019209	0.00120191	0.000274572	3.33721e-05	1.20577e-05	0.0271968	0.000564223	1.97863e-05	1.73281e-05	3.14706e-05	0.000199169	0.000199137	0.000432855	3.01275e-05	1.84929e-05
Batch15_408P	0.00129685	0.00412063	0.000166601	0.000250163	4.80211e-05	2.60608e-05	0.000167591	4.77513e-05	1.1725e-05	8.23918e-05	0.0488057	0.00242797	7.03626e-05	0.00172106	0.00649654	5.39524e-05	9.8682e-05	0.0175639	4.46771e-05	0.0409346	0.000721872	0.000104751	0.000895689	0.000208851	0.00679237	0.00133502	0.00110228	0.00163963	0.00578979	1.35408e-05	0.0125786	0.00860092	3.02216e-05	0.0358969	0.0125331	0.000625047	1.38132e-05	4.6041e-05	3.61674e-05	0.0287355	0.00067757	5.95085e-05	1.18393e-05	0.00048726	0.000108597	0.000253329	0.000963206	1.24893e-05	1.11515e-05
Batch15_403P	0.00122905	0.00344253	0.000382427	0.000215775	3.83873e-05	0.000149361	0.000326201	6.65886e-05	1.30604e-05	0.000180394	0.0871627	0.00357017	5.53173e-05	0.00130517	0.00428781	3.46915e-05	9.17632e-05	0.0421827	5.4811e-05	0.0304081	0.000503553	4.44033e-05	0.000613068	7.28013e-05	0.00408534	0.00212474	0.00112741	0.00251206	0.00593949	1.09165e-05	0.0162812	0.00998534	3.49494e-05	0.00938614	0.0158417	0.00112974	3.28641e-05	7.87511e-05	2.15188e-05	0.0175687	0.000310198	0.000174606	9.80097e-05	0.000201096	1.26206e-05	2.69837e-05	0.000371752	0.00130979	2.06053e-05
Batch15_435P	0.00132464	0.0051065	0.0350621	0.000268855	4.93875e-05	6.18853e-05	7.26216e-05	6.0216e-05	1.70621e-05	0.000102352	0.0448076	0.00221413	5.7613e-05	0.00135201	0.00878154	4.45282e-05	0.000117181	0.0266165	4.29945e-05	0.0309115	0.000247592	4.47188e-05	0.00114103	6.81465e-05	0.00284013	0.000954637	0.000562724	0.000797869	0.00208204	1.57202e-05	0.0149995	0.00906776	7.77508e-05	0.0192398	0.0171057	0.000917277	7.9431e-05	4.4616e-05	2.2851e-05	0.0334682	0.00068211	0.000137407	5.58445e-05	0.000263428	3.31352e-05	6.58594e-05	0.000521091	2.42018e-05	1.70494e-05
Batch15_339N	0.00123669	0.00462591	0.000764985	0.000380393	4.38459e-05	1.27009e-05	0.000238623	3.3259e-05	3.22438e-05	0.000113476	0.0376847	0.0025543	5.9447e-05	0.00182361	0.00696864	5.82804e-05	9.99854e-05	0.0260062	4.56027e-05	0.0362414	0.00020796	1.60697e-05	0.000333231	2.47697e-05	0.00509493	0.0016517	0.00125175	0.000947879	0.00284438	1.01955e-05	0.0190808	0.00503962	2.37762e-05	0.0427779	0.0198344	0.00122045	1.25391e-05	0.000186197	2.31749e-05	0.021865	0.000745765	0.000132747	0.000102338	0.000321176	4.38039e-05	5.65337e-05	0.000792908	2.61288e-05	1.46021e-05
Batch15_450P	0.0017321	0.0035766	0.00027829	0.000193879	6.09343e-05	2.03086e-05	0.00148522	4.46455e-05	1.45378e-05	6.94013e-05	0.0536975	0.00263321	6.8185e-05	0.00181342	0.00527402	3.64608e-05	8.74166e-05	0.0142524	3.54341e-05	0.0492407	0.000314362	6.29289e-05	0.000682481	0.000144144	0.00399843	0.00170217	0.00122425	0.00184291	0.00287843	1.43064e-05	0.0182169	0.00685668	2.80834e-05	0.035207	0.0147685	0.000772169	3.03691e-05	3.08621e-05	1.46828e-05	0.0227883	0.00107453	1.11901e-05	3.93989e-06	0.00029646	2.86579e-05	5.07993e-05	0.00024644	3.84993e-05	1.87154e-05
Batch16_284P	0.000830689	0.0017635	0.000144262	0.00025217	5.79606e-05	1.47635e-05	0.000101844	2.56044e-05	1.92612e-05	4.50285e-05	0.0484885	0.0013609	4.63776e-05	0.00228548	0.00613273	4.09169e-05	0.000125877	0.0209935	4.05835e-05	0.0391385	0.000315711	1.34113e-05	0.000121859	2.62116e-05	0.00518406	0.00152225	0.00109335	0.00192446	0.00544043	1.03802e-05	0.0160299	0.00388801	1.68569e-05	0.0343655	0.0105294	0.000802704	1.14811e-05	8.63132e-05	1.62249e-05	0.0265872	0.0010522	0.000110787	5.37238e-05	4.05967e-05	1.77887e-05	3.87499e-05	0.000162434	1.83231e-05	1.99448e-05
Batch16_259P	0.000859812	0.00653381	0.000153269	0.000506476	8.11138e-05	3.38095e-05	0.000212204	2.9138e-05	1.68842e-05	3.84827e-05	0.0511842	0.00214172	4.65129e-05	0.00264212	0.00557801	6.45796e-05	0.000121213	0.0257794	5.01295e-05	0.0369453	0.000612453	2.44909e-05	0.00034437	4.42817e-05	0.00981343	0.00154608	0.0011258	0.00198776	0.00847051	9.39015e-06	0.0158524	0.00816327	7.86771e-06	0.0197797	0.0133347	0.00115708	5.58206e-06	2.82204e-05	1.56149e-05	0.0241333	0.000700923	6.6862e-05	1.89728e-05	6.03428e-05	3.36527e-05	0.000202085	0.000482079	1.01083e-05	1.76032e-05
Batch16_264P	0.00102745	0.00251746	0.000180122	0.000411153	4.83198e-05	2.98583e-05	0.000131332	3.72161e-05	1.41647e-05	6.1387e-05	0.0360222	0.00187801	4.75146e-05	0.00208087	0.00460794	7.82503e-05	0.000101296	0.0330789	5.76653e-05	0.0282981	0.000107232	7.80875e-06	0.000197784	2.97035e-05	0.00471121	0.00108659	0.000785045	0.000778703	0.001624	1.36703e-05	0.0153361	0.010109	2.08281e-05	0.012223	0.0115011	0.000740454	5.31486e-05	6.56951e-05	4.79264e-05	0.0231652	0.000656451	0.000152467	4.52809e-05	4.75724e-05	0.000128116	0.000183869	0.000324595	4.26893e-05	2.8446e-05
Batch16_404P	0.000776206	0.00140667	7.20516e-05	0.000228446	1.35695e-05	3.18675e-05	0.000109036	2.85716e-05	1.21327e-05	6.81402e-05	0.019558	0.00155645	2.62065e-05	0.00242545	0.00890351	3.55741e-05	5.14693e-05	0.0199468	3.6488e-05	0.0308537	7.25027e-05	7.77145e-06	7.22842e-05	1.07046e-05	0.00518734	0.00118857	0.00107003	0.000354855	0.00108255	1.10709e-05	0.00979901	0.00628787	1.82326e-05	0.0156487	0.00770821	0.000239409	4.81351e-06	3.08938e-05	9.58692e-06	0.0256556	0.000650242	2.84399e-05	3.51518e-05	0.00130417	3.42167e-05	6.12932e-05	0.000408915	4.25685e-05	1.65802e-05
Batch16_279P	0.0012218	0.00410233	0.000179457	0.000288423	0.000124419	5.28855e-05	0.000168121	5.24623e-05	1.3996e-05	9.70809e-05	0.0475073	0.0020914	9.08978e-05	0.00201681	0.00637803	5.63582e-05	0.000175192	0.0276269	5.30072e-05	0.0421077	0.000316661	2.0168e-05	0.00018561	3.60714e-05	0.00597419	0.00148595	0.000914863	0.00123848	0.00309218	1.5197e-05	0.0146322	0.00856207	3.93561e-05	0.0209577	0.0162517	0.00107956	7.29801e-06	7.94713e-05	1.18965e-05	0.0260284	0.000768052	6.4836e-05	3.11054e-05	6.9417e-05	3.14951e-05	0.000128609	0.000520819	2.39946e-05	2.04965e-05
Batch16_345N	0.00118509	0.00713203	0.000344997	0.000239435	0.000115891	4.39389e-05	0.000281033	7.04605e-05	1.22059e-05	0.000125045	0.0380391	0.00283072	6.48549e-05	0.00264215	0.00933269	6.72604e-05	0.000135186	0.0192302	5.38145e-05	0.0340816	0.000205832	3.31999e-05	0.000342809	5.99165e-05	0.00753285	0.000904134	0.000896681	0.000499348	0.0018487	1.28048e-05	0.0128799	0.00614257	2.98104e-05	0.0195156	0.0215409	0.000896162	1.77521e-05	4.7046e-05	4.0805e-05	0.0271681	0.000822672	5.12699e-05	1.67855e-05	0.000419653	6.40145e-05	0.000276415	0.000731535	1.36463e-05	1.75746e-05
Batch16_289P	0.00103913	0.00502911	0.000149002	0.000257104	1.87226e-05	2.00071e-05	9.56657e-05	3.27852e-05	1.28471e-05	7.12407e-05	0.0319536	0.00348983	8.52858e-05	0.00231051	0.0047743	3.88589e-05	0.00011332	0.0260183	3.56499e-05	0.0357116	4.152e-05	3.98126e-06	7.71143e-05	2.09634e-05	0.00886039	0.00156586	0.000899879	0.000271247	0.000592466	1.12979e-05	0.0180328	0.00732126	5.99987e-06	0.0179342	0.0149951	0.000690369	7.72109e-06	7.74473e-05	9.37943e-06	0.0256075	0.000720302	2.21e-05	5.98815e-06	7.02847e-05	5.11577e-05	0.000358979	0.000284928	1.73378e-05	1.21666e-05
Batch16_441P	0.00123988	0.00519089	0.000391709	0.000152426	5.09454e-05	9.39942e-06	0.000165699	5.44238e-05	1.67077e-05	0.000108628	0.051269	0.00198307	8.46904e-05	0.0022429	0.00466811	4.99022e-05	0.000103523	0.0206355	3.78103e-05	0.0419864	0.000294916	3.22795e-05	0.000447105	6.40886e-05	0.00490802	0.00124105	0.000887324	0.00131409	0.00371088	1.8513e-05	0.0135399	0.0061493	2.01815e-05	0.0113552	0.0143369	0.000921139	0.000976614	6.24216e-05	2.72794e-05	0.0273952	0.00106721	2.68118e-05	6.41148e-06	0.000252281	7.07406e-05	9.83036e-05	0.000181619	1.98998e-05	2.14652e-05
Batch16_436P	0.00137294	0.0050446	0.000473052	0.000170041	4.49952e-05	5.86432e-05	0.000361784	5.39516e-05	2.0302e-05	0.00017807	0.0882406	0.00332642	6.0245e-05	0.00187509	0.00658395	4.21304e-05	0.00010245	0.0226609	6.46936e-05	0.0499178	0.000616141	3.34527e-05	0.000509554	4.46691e-05	0.00810978	0.00172156	0.00112015	0.00258709	0.00794614	1.83393e-05	0.0106155	0.0088314	2.62795e-05	0.0323286	0.0152997	0.000853234	3.10619e-05	9.92994e-05	1.50132e-05	0.0407702	0.000689186	6.13961e-05	2.3956e-05	0.000197421	3.45182e-05	8.81034e-05	0.000229717	1.8766e-05	1.57526e-05
Batch16_328N	0.000854577	0.00385197	0.000397177	0.000153955	2.95145e-05	2.47141e-05	0.000298383	3.37548e-05	1.14751e-05	0.00012068	0.137414	0.00169851	5.44646e-05	0.00240651	0.00385537	4.20031e-05	9.46202e-05	0.0287364	5.72193e-05	0.0284845	0.000687361	0.000104625	0.000913646	0.000126604	0.00284694	0.00113283	0.000771064	0.00336384	0.00931462	1.78153e-05	0.00816364	0.00422585	1.21711e-05	0.0231812	0.0145931	0.000886699	0.000170918	1.87068e-05	1.2772e-05	0.0238993	0.000587771	4.4042e-06	2.80023e-06	2.81639e-05	0.00016298	0.000175565	0.000214948	4.35706e-05	2.18803e-05
Batch16_340N	0.000976463	0.00556327	0.000617715	0.000338872	2.36272e-05	7.26291e-05	0.000182448	4.31038e-05	1.91292e-05	8.30954e-05	0.0299544	0.00230631	9.47189e-05	0.00175653	0.00672991	5.81332e-05	0.000113363	0.0215758	3.43986e-05	0.0310168	0.000467967	7.3355e-05	0.000396756	6.99421e-05	0.00635262	0.0016671	0.00134927	0.000653143	0.00234491	1.23254e-05	0.0105977	0.00457188	2.0306e-05	0.0118353	0.0167197	0.000596864	9.19856e-06	7.47327e-05	1.44863e-05	0.0289233	0.00126919	0.000196341	3.40821e-05	0.000138415	4.51203e-05	7.7451e-05	0.000622465	2.26348e-05	1.3087e-05
Batch16_451P	0.00103468	0.00540171	0.000321695	0.000162253	3.72114e-05	2.64171e-05	0.000189007	3.48939e-05	1.78683e-05	0.000110882	0.047104	0.00456914	5.69186e-05	0.00145945	0.00711135	6.00777e-05	0.000121285	0.0195049	4.52867e-05	0.0460358	0.000512407	4.29715e-05	0.000405874	7.15938e-05	0.00492046	0.00109927	0.000857344	0.00107603	0.00340781	1.62604e-05	0.0136886	0.00726949	2.1756e-05	0.0116047	0.0158203	0.000902564	6.568e-06	1.73452e-05	2.06941e-05	0.0308864	0.000802522	9.48379e-06	9.94672e-06	0.000600004	0.000169386	0.000162654	0.000394205	4.71144e-05	1.42785e-05
Batch16_416P	0.00164927	0.00306992	0.00021376	0.000197289	2.78278e-05	1.60775e-05	0.000160348	5.08313e-05	1.82128e-05	0.000184139	0.0624976	0.00181288	6.82255e-05	0.00189898	0.00587799	5.44523e-05	6.49471e-05	0.0243781	4.35328e-05	0.0387603	0.000431887	9.16151e-05	0.00102032	0.000171202	0.00657972	0.00133698	0.00102971	0.0018539	0.00410425	1.73602e-05	0.0174261	0.00813236	2.39867e-05	0.0375991	0.0147605	0.000760943	1.53409e-05	1.97182e-05	1.04883e-05	0.0266714	0.00125072	2.33035e-05	1.72189e-05	0.0004984	1.60476e-05	3.8054e-05	0.000287235	4.74687e-05	2.54145e-05
Batch16_421P	0.00119647	0.00381376	0.000462204	0.000172184	3.8229e-05	4.83053e-05	0.000358759	4.79168e-05	1.56582e-05	0.000105041	0.0650883	0.00236127	5.75269e-05	0.00144213	0.00267321	3.84476e-05	0.000100409	0.0201715	4.50424e-05	0.0405301	0.000356045	6.40092e-05	0.000594543	0.000104303	0.0061574	0.00147584	0.000819755	0.00183625	0.00407608	1.68057e-05	0.0207756	0.00752996	8.65377e-06	0.0358524	0.0159595	0.00104083	1.4809e-05	8.80402e-05	1.80402e-05	0.0251132	0.000810413	0.000118697	4.45451e-05	0.000165351	3.25193e-05	0.000186184	0.000351946	2.2524e-05	1.83704e-05
Batch16_323N	0.00115135	0.00609201	0.000330904	0.000170679	9.8108e-05	3.63422e-05	0.000145109	3.65653e-05	1.96878e-05	0.000129099	0.0392093	0.00188733	5.33154e-05	0.00324369	0.00762835	8.92802e-05	0.000113734	0.0268021	6.09531e-05	0.0446126	0.000447476	3.04734e-05	0.000301499	4.47175e-05	0.00297278	0.0010009	0.000903145	0.00162341	0.00591285	2.36074e-05	0.0118146	0.00662398	2.02207e-05	0.0200893	0.0192228	0.00118324	0.000282658	3.78276e-05	1.05805e-05	0.0261639	0.000684486	5.19844e-05	7.57626e-06	2.48958e-05	0.000164345	0.000214085	0.000606617	0.000139337	4.07406e-05
Batch16_409P	0.00143607	0.00709271	0.000307616	0.000160576	4.63237e-05	8.85835e-05	0.000386884	9.62822e-05	2.13744e-05	0.000156265	0.0380487	0.00165321	5.95843e-05	0.00257746	0.00863031	8.5118e-05	0.000103319	0.0196682	7.97439e-05	0.036613	0.000794314	9.81724e-05	0.000984786	0.00012375	0.00362961	0.00127315	0.000830212	0.00178909	0.00840481	1.95503e-05	0.0197369	0.0119756	1.5905e-05	0.0189399	0.0198101	0.00118849	2.25671e-05	5.52768e-05	1.56024e-05	0.0327475	0.0014274	5.81604e-05	2.49393e-05	0.000258196	4.10177e-05	8.33926e-05	0.000362954	2.0665e-05	2.28677e-05
Batch16_254P	0.00117351	0.00434914	0.000221351	0.000158841	2.30967e-05	6.27589e-06	0.000156965	5.58511e-05	1.38267e-05	8.26244e-05	0.0625158	0.0028721	5.54165e-05	0.0028162	0.00256751	7.86851e-05	0.000122104	0.0319064	8.51558e-05	0.0513388	0.000232258	2.44839e-05	0.000239567	5.56158e-05	0.00382065	0.00153786	0.000723475	0.00199693	0.00617039	1.81551e-05	0.0146497	0.00609714	0.0001173	0.0157789	0.0193135	0.00112109	7.48816e-05	4.12586e-05	3.88447e-05	0.0301028	0.00674489	1.7956e-05	6.71429e-06	0.00139695	4.06133e-05	0.000287178	0.000377273	6.29318e-05	6.03158e-05
Batch16_431P	0.000876981	0.00181426	7.60021e-05	0.000215398	6.20905e-05	2.57189e-05	3.82455e-05	2.50072e-05	2.05802e-05	9.90401e-05	0.0243721	0.00177176	5.66878e-05	0.002463	0.0129416	4.15247e-05	5.65791e-05	0.0236432	2.94442e-05	0.0480509	4.37093e-05	4.1721e-06	0.000107901	9.08704e-06	0.00468737	0.000701124	0.000491448	0.000462515	0.000819615	2.06842e-05	0.00763287	0.00651799	2.25298e-05	0.0375144	0.00803643	0.000683507	7.09886e-05	3.02134e-05	2.07551e-05	0.0331315	0.00150931	2.48812e-05	1.1347e-05	0.000322763	9.72261e-05	7.57601e-05	0.000518782	5.97809e-05	1.59469e-05
Batch16_350N	0.00103323	0.00708691	0.000288494	0.00040348	6.59669e-05	7.29778e-05	0.000386993	4.2512e-05	1.80132e-05	7.9586e-05	0.0385878	0.00302505	6.51678e-05	0.00182609	0.00785194	5.69261e-05	0.00021935	0.0260559	5.08506e-05	0.0382557	0.000373603	4.18091e-05	0.00036514	5.4678e-05	0.00422194	0.00118444	0.00192565	0.00112348	0.00458119	1.82494e-05	0.012797	0.00744384	3.23124e-05	0.0330613	0.0208563	0.000848091	1.23281e-05	2.57757e-05	1.67256e-05	0.0274558	0.00104567	2.28323e-05	4.54847e-06	0.000380228	4.09898e-05	0.000128712	0.00061003	3.34005e-05	1.98682e-05
Batch16_249P	0.00124874	0.00715031	0.00018519	0.000215008	6.67991e-05	4.54281e-05	0.000301147	4.28083e-05	2.21583e-05	0.000120754	0.0558052	0.00237741	4.18785e-05	0.00206583	0.00606257	5.3269e-05	0.000118726	0.0212216	7.91248e-05	0.043228	0.000322829	2.84375e-05	0.000448117	5.90904e-05	0.0024814	0.00103797	0.000773072	0.00180297	0.00498666	1.97937e-05	0.0104604	0.00620884	7.07985e-05	0.0167833	0.0217475	0.00103592	3.6256e-05	6.99947e-05	2.61863e-05	0.0320929	0.00300081	9.00555e-06	5.4672e-06	0.000830529	5.7248e-05	0.000213435	0.000531626	3.78842e-05	3.71588e-05
Batch16_446P	0.00101254	0.00424151	0.000275747	0.000217173	1.9901e-05	3.9462e-05	0.000201901	4.0105e-05	1.60453e-05	8.86528e-05	0.0565894	0.00285179	5.67922e-05	0.00223162	0.00706699	5.70482e-05	7.62266e-05	0.0224058	4.60882e-05	0.0408419	0.000514707	5.33824e-05	0.000406879	4.50155e-05	0.00408495	0.00139729	0.000985681	0.00140698	0.00382088	4.92138e-06	0.012636	0.00625602	4.18928e-05	0.0107438	0.0173479	0.000991832	5.75153e-05	2.85243e-05	1.78172e-05	0.0259552	0.000754416	3.36107e-05	6.48865e-06	0.000630308	3.46416e-05	3.92767e-05	0.000340031	3.77443e-05	2.15412e-05
Batch16_332N	0.000625111	0.00447617	4.63726e-05	0.000443098	5.66468e-05	2.16476e-05	0.000164494	1.78187e-05	2.78307e-05	2.93806e-05	0.0248493	0.00119107	3.87506e-05	0.00195768	0.0078374	5.9553e-05	0.000210661	0.0212574	2.73992e-05	0.0291514	5.3239e-05	3.33604e-06	9.80592e-05	1.50488e-05	0.00441545	0.000682948	0.000848707	0.000491888	0.00143561	1.18005e-05	0.0136587	0.00725402	1.3283e-05	0.0447536	0.0104817	0.000544752	6.63749e-06	0.00012871	1.07226e-05	0.0203852	0.000652444	7.80015e-05	4.57297e-05	4.55548e-05	1.50955e-05	4.59755e-05	0.000361255	9.71004e-06	1.51529e-05
Batch16_426P	0.00106165	0.00401267	0.000386229	0.000166453	3.45404e-05	1.25177e-05	0.000213461	4.26243e-05	1.97468e-05	6.2808e-05	0.0502016	0.00175942	6.23813e-05	0.00172809	0.00568971	4.18284e-05	0.0001186	0.0254627	4.28306e-05	0.0397164	0.000437039	3.51773e-05	0.000573944	6.43246e-05	0.00404962	0.00123442	0.00077727	0.00190537	0.0065889	1.22225e-05	0.0152954	0.00713483	1.90401e-05	0.0183686	0.0161231	0.000825625	7.80444e-06	4.49343e-05	1.93167e-05	0.0310367	0.00144793	3.4476e-05	2.27992e-05	0.000255661	2.47483e-05	3.33097e-05	0.000629377	1.69237e-05	1.55948e-05
Batch16_274P	0.00097643	0.00514482	0.000173398	0.000468103	7.75355e-05	7.5944e-06	0.000333466	4.30246e-05	1.2677e-05	5.51386e-05	0.0867142	0.00244679	4.73138e-05	0.00202678	0.00459629	6.88029e-05	0.00010018	0.0351262	6.22608e-05	0.0385147	0.000572236	6.09483e-05	0.000490494	7.76438e-05	0.00338018	0.00149573	0.00099388	0.00198719	0.00657421	1.4815e-05	0.0195117	0.00698759	1.21681e-05	0.0149914	0.0182538	0.00111547	5.56088e-06	8.22664e-05	1.32829e-05	0.0262674	0.000773224	5.65839e-05	2.34441e-05	8.19114e-05	2.6205e-05	0.000436061	0.000481236	2.54537e-05	1.74786e-05
Batch17_442P	0.00130747	0.00459361	0.000165338	0.000219297	5.55216e-05	3.69607e-05	0.000396375	8.91023e-05	1.78528e-05	0.000115487	0.0551163	0.00329694	7.22586e-05	0.00128546	0.00805903	0.000110269	8.39605e-05	0.0327539	6.60959e-05	0.0327988	0.000202167	3.66626e-05	0.000390669	0.000112988	0.00368609	0.0011985	0.000870942	0.00131525	0.00240547	2.69532e-05	0.0198602	0.0122443	3.24401e-05	0.0340571	0.0180533	0.00107417	1.62263e-05	2.87206e-05	1.29951e-05	0.0263143	0.00068557	3.6347e-05	1.60684e-05	0.0002275	2.1753e-05	5.3553e-05	0.000692645	1.62522e-05	2.46357e-05
Batch17_388N	0.000915557	0.00554348	0.000376492	0.000206233	5.09003e-05	2.8042e-05	0.000292488	3.7932e-05	2.01675e-05	6.29247e-05	0.0630788	0.00219301	4.4823e-05	0.00218663	0.00528672	4.67495e-05	0.00015984	0.0262906	5.03086e-05	0.04308	0.000227907	1.78523e-05	0.000282032	4.51479e-05	0.00538146	0.00134678	0.00070575	0.00176877	0.00579251	1.6348e-05	0.0128009	0.00627927	1.28051e-05	0.0209619	0.0163097	0.000680211	9.60039e-06	3.77926e-05	1.47469e-05	0.0290437	0.00120072	6.36416e-06	1.86476e-06	7.79119e-05	9.02718e-05	0.0014431	0.000404991	1.03463e-05	2.06876e-05
Batch17_324N	0.000956951	0.00463504	0.00063585	0.000298801	4.10127e-05	1.611e-05	0.000534987	2.93611e-05	2.41878e-05	0.000124926	0.0416819	0.00195919	5.09826e-05	0.00294783	0.00875461	4.55419e-05	0.000194968	0.0177926	4.15316e-05	0.0463612	0.000215274	2.7663e-05	0.000261991	4.44234e-05	0.00562504	0.00124341	0.00125186	0.00122854	0.00343091	1.18042e-05	0.00959528	0.00489714	6.07503e-05	0.0213888	0.0190898	0.00103757	7.89455e-05	4.20107e-05	8.04651e-06	0.0287247	0.00045494	2.65887e-05	1.26442e-05	2.51564e-05	0.00020686	0.000200574	0.000411423	4.28787e-05	1.81585e-05
Batch17_341N	0.0012686	0.0047547	0.000292553	0.000396932	0.000126489	1.95599e-05	0.000148782	4.20779e-05	1.65863e-05	9.65005e-05	0.0345502	0.00287082	7.0239e-05	0.00195556	0.00499427	5.73471e-05	0.000143212	0.0222922	3.49346e-05	0.0357578	0.000109779	1.33864e-05	0.000227102	4.18537e-05	0.00502943	0.00105131	0.00110748	0.000892435	0.00315923	9.04294e-06	0.0188006	0.00762832	3.87559e-05	0.0227507	0.0215439	0.000729668	3.99785e-06	2.99049e-05	1.37232e-05	0.0282068	0.000642161	6.66987e-05	2.11736e-05	0.000152108	4.83144e-05	0.000103172	0.000852972	1.43101e-05	1.37794e-05
Batch17_270P	0.0011721	0.00341947	0.000184193	0.000261452	5.81614e-05	1.30731e-05	0.000148663	4.39403e-05	1.659e-05	0.000193221	0.0394472	0.00179408	4.70372e-05	0.00215007	0.00627256	6.75204e-05	0.000150324	0.0259298	5.2104e-05	0.0502407	7.92457e-05	4.71661e-06	0.000122051	2.29538e-05	0.00579044	0.00190969	0.000704091	0.000956552	0.00231362	1.79852e-05	0.0181744	0.00806039	1.13267e-05	0.0194815	0.0149204	0.00114738	1.30606e-05	4.44975e-05	1.68766e-05	0.0270277	0.00047529	6.98453e-06	2.79515e-06	4.60671e-05	3.54702e-05	6.61704e-05	0.000476527	1.10337e-05	2.02775e-05
Batch17_405P	0.00120567	0.00465477	0.000248965	0.000188667	3.8066e-05	1.3334e-05	0.000406498	6.82432e-05	1.59274e-05	9.87157e-05	0.0509682	0.00240716	6.52677e-05	0.00249999	0.0107902	5.59513e-05	0.000119535	0.0179255	4.86835e-05	0.0476068	0.00041047	5.04907e-05	0.000599187	0.00010319	0.00475629	0.00101475	0.000542362	0.00126961	0.00418569	1.28181e-05	0.0131393	0.00683846	1.91104e-05	0.0345985	0.0156886	0.00126471	8.13953e-06	4.89717e-05	1.97736e-05	0.0294128	0.00139886	8.1124e-05	2.66474e-05	0.000207475	3.91048e-05	0.000104994	0.000631875	2.36988e-05	2.01338e-05
Batch17_452P	0.00116496	0.00200063	0.000466226	0.000182519	0.000134609	2.56242e-05	0.000151442	4.68804e-05	1.26194e-05	0.000114452	0.0507408	0.00370457	5.34159e-05	0.00133775	0.00395528	9.50427e-05	8.56591e-05	0.0268921	5.13454e-05	0.0340391	0.000191225	3.48204e-05	0.000523476	9.74477e-05	0.003352	0.000956905	0.000920472	0.000735165	0.0016972	1.41604e-05	0.0168745	0.00725618	3.28719e-05	0.0178778	0.0181726	0.00069998	9.59763e-06	1.77525e-05	1.64782e-05	0.0226372	0.000390928	1.15988e-05	2.23923e-05	0.000234517	0.000101638	0.00014195	0.000427247	2.42439e-05	2.43271e-05
Batch17_336N	0.000876855	0.00508466	0.00047791	0.000425168	6.27378e-05	2.5667e-05	0.000127002	2.9153e-05	1.54031e-05	6.48615e-05	0.0367977	0.00192475	5.98744e-05	0.00249459	0.00667322	4.55646e-05	0.000203666	0.0186155	3.7069e-05	0.0338583	0.000190149	2.45791e-05	0.000191228	4.5252e-05	0.00491825	0.00130882	0.00179345	0.00136811	0.0046015	7.69964e-06	0.0111002	0.00668013	3.27376e-05	0.0274552	0.0162043	0.000758146	1.242e-05	6.17572e-05	1.11813e-05	0.0228013	0.00113746	4.98843e-05	3.587e-05	0.000315849	4.28481e-05	0.000146721	0.000671061	2.17812e-05	1.5058e-05
Batch17_390N	0.00101558	0.00471549	0.000464392	0.000302619	0.000136587	9.17873e-05	0.000406774	4.45859e-05	1.55423e-05	1.7013e-05	0.0373286	0.00212535	5.31544e-05	0.00247389	0.00174717	2.66761e-05	0.000145805	0.0265824	4.64223e-05	0.02615	0.000146294	2.02372e-05	0.000364422	7.11208e-05	0.00378744	0.00133004	0.000938819	0.000996929	0.00453057	1.44539e-05	0.0138192	0.00753039	2.4985e-05	0.0097513	0.0180026	0.00126679	4.11072e-06	0.000100914	2.48224e-05	0.0238286	0.00151024	1.05412e-05	1.02018e-05	9.3543e-05	3.51543e-05	0.000453659	0.000499933	2.04399e-05	2.36056e-05
Batch17_255P	0.000966741	0.00378065	0.000249571	0.000294072	6.12026e-05	3.0385e-05	0.000129565	2.83089e-05	2.64143e-05	2.38565e-05	0.0546784	0.0021761	4.47593e-05	0.00197663	0.00287863	5.51613e-05	0.000108385	0.019542	5.06933e-05	0.0412168	0.000137437	1.00141e-05	0.000116711	4.19337e-05	0.00458296	0.00142005	0.000753528	0.00102201	0.00285699	1.59819e-05	0.013702	0.00919815	5.26263e-05	0.0297806	0.0135633	0.000876839	9.18428e-06	6.13336e-05	1.75136e-05	0.0273872	0.00143726	1.55209e-05	4.51471e-06	0.000708675	5.56075e-05	0.000573193	0.000340281	2.57099e-05	3.13605e-05
Batch17_417P	0.00145303	0.00561612	0.000112495	0.000246804	4.15321e-05	2.12578e-05	0.000230386	7.88571e-05	1.31118e-05	9.77136e-05	0.079885	0.00303549	8.1096e-05	0.0012645	0.00557425	4.69851e-05	7.07429e-05	0.0158341	4.68348e-05	0.0421779	9.21398e-05	1.31105e-05	0.000288266	5.49254e-05	0.00775109	0.00163763	0.00219859	0.00130318	0.00214936	1.44307e-05	0.0155649	0.00937974	3.65843e-05	0.0175503	0.0245489	0.000511644	6.90815e-05	2.2196e-05	2.15244e-05	0.0179815	0.000652928	4.22051e-05	3.88719e-05	0.000280412	2.18723e-05	0.000130755	0.000270013	3.94063e-05	1.78153e-05
Batch17_250P	0.00100057	0.00280019	0.000194707	0.000327436	3.77141e-05	6.5141e-06	0.000132635	2.76164e-05	1.3895e-05	3.2569e-05	0.0612043	0.00176287	3.70328e-05	0.00201251	0.00375389	4.52043e-05	0.000157364	0.0338755	3.78808e-05	0.0542779	0.000206879	2.16034e-05	0.000234283	7.19439e-05	0.00331436	0.00446979	0.00104604	0.00143532	0.0043638	1.59487e-05	0.0196255	0.00593275	4.9903e-05	0.0124265	0.0144569	0.000753816	8.4576e-06	5.32662e-05	1.76235e-05	0.0342951	0.00205334	8.21156e-05	1.87054e-05	0.000397165	4.70588e-05	0.000190888	0.000493327	2.65306e-05	2.53371e-05
Batch17_280P	0.0011241	0.00433333	0.000121885	0.000254447	0.000145322	4.74164e-05	0.000119676	4.74408e-05	1.4271e-05	6.4616e-05	0.0140735	0.000128387	4.2548e-05	0.00218273	0.00771998	0.000109613	0.000203537	0.0302822	5.57444e-05	0.0142546	4.05182e-05	2.89632e-06	4.70159e-05	1.55085e-05	0.00158936	0.000361663	0.000589983	0.000235769	0.000594352	1.54763e-05	0.0220905	0.00900874	1.8066e-05	0.0155417	0.0184593	0.00160299	3.53137e-05	6.15623e-05	1.60701e-05	0.0242833	0.00148707	5.71164e-05	6.1181e-06	6.61767e-05	2.99748e-05	8.87125e-05	0.000514804	7.67728e-06	1.56923e-05
Batch17_437P	0.00117787	0.00448754	0.000639106	0.000285662	1.80473e-05	1.33376e-05	0.000165172	5.56591e-05	1.46346e-05	8.18098e-05	0.0561795	0.00198224	5.32827e-05	0.00104758	0.00508755	4.56723e-05	0.00010274	0.015434	4.33299e-05	0.0357469	0.000119844	2.5598e-05	0.000246357	6.28722e-05	0.00387551	0.00104755	0.000733542	0.00120785	0.002741	1.01388e-05	0.0151866	0.0073346	1.28632e-05	0.0429932	0.0138525	0.000772004	8.27231e-05	2.34809e-05	1.01066e-05	0.0228617	0.00070586	1.38513e-05	4.47841e-06	8.27904e-05	5.50603e-05	4.4331e-05	0.000284129	1.12417e-05	1.20301e-05
Batch17_275P	0.00104972	0.00454175	0.000598232	0.000337086	4.98174e-05	3.50542e-05	0.000148529	3.66704e-05	1.31459e-05	5.63917e-05	0.0565349	0.0019035	3.48143e-05	0.001933	0.00522772	4.23991e-05	0.000155079	0.0148976	4.66095e-05	0.0395228	0.000476962	4.24653e-05	0.00033559	5.11304e-05	0.00407247	0.00163294	0.00123823	0.00278451	0.0105987	1.37022e-05	0.0162334	0.00569098	3.17512e-05	0.032623	0.0181354	0.000783719	1.02809e-05	2.71108e-05	2.08684e-05	0.0236961	0.00051953	4.56885e-06	5.93041e-06	0.000211712	5.46144e-05	0.000232839	0.00056321	2.4185e-05	1.69415e-05
Batch17_333N	0.001024	0.00477595	0.000173298	0.000326062	0.000164981	1.17422e-05	0.00014352	3.13618e-05	1.7208e-05	4.56912e-05	0.0562438	0.00292578	4.99813e-05	0.00193621	0.00414316	2.87482e-05	9.20128e-05	0.0161929	5.08837e-05	0.0377988	0.000111149	9.8101e-06	0.000225218	3.52217e-05	0.00646551	0.00180659	0.000921945	0.00139855	0.00339673	1.51722e-05	0.0142234	0.00790441	1.81491e-05	0.0204515	0.0176117	0.000647389	1.21663e-05	8.58869e-05	1.60179e-05	0.018695	0.000543122	1.12805e-05	9.21319e-06	0.000133442	1.49217e-05	2.09131e-05	0.000742917	1.82812e-05	2.2071e-05
Batch17_432P	0.00113669	0.00427295	0.000342944	0.000256876	2.20194e-05	4.11628e-06	0.000220806	5.13074e-05	1.42737e-05	4.90253e-05	0.0488776	0.00179385	7.18457e-05	0.00207043	0.00824832	3.2653e-05	9.31558e-05	0.0228059	2.95804e-05	0.0385842	0.000128345	1.89719e-05	0.000310921	4.48187e-05	0.00406656	0.00113845	0.000570224	0.00126248	0.00283195	1.00072e-05	0.0159241	0.00649937	1.6824e-05	0.039244	0.0126834	0.00088065	7.52631e-06	2.56016e-05	1.95873e-05	0.0263817	0.000806056	2.01153e-05	1.24121e-05	0.0001779	2.53794e-05	6.32174e-05	0.00035935	1.37649e-05	1.41803e-05
Batch17_422P	0.00156539	0.0049865	0.000542326	0.000160513	3.56434e-05	0.000170376	0.000177847	5.25614e-05	1.17461e-05	0.000105435	0.061838	0.00304876	7.64186e-05	0.00138682	0.00881973	5.29848e-05	0.000100002	0.0214142	4.54494e-05	0.0415362	0.000356964	6.10003e-05	0.0005891	9.85005e-05	0.00421591	0.00114923	0.000737744	0.0018665	0.0045266	2.3457e-05	0.0132229	0.00823793	2.2625e-05	0.0111587	0.0195082	0.00116172	2.46253e-05	2.14581e-05	1.4858e-05	0.0259723	0.00072054	0.000418806	0.001129	0.000319063	2.43247e-05	7.17241e-05	0.00046583	1.81587e-05	1.61087e-05
Batch17_389N	0.000966919	0.00722194	0.000941534	0.000412814	6.23666e-05	3.93448e-05	0.000205527	3.27e-05	1.54272e-05	3.31721e-05	0.0602541	0.00214965	3.31153e-05	0.00266402	0.00288484	3.71791e-05	0.000151038	0.018702	5.30067e-05	0.0385115	0.000154999	1.84687e-05	0.000232413	8.4786e-05	0.00260992	0.00172166	0.00213892	0.00152743	0.00478272	2.17684e-05	0.0132425	0.00713348	2.67829e-05	0.0215456	0.01945	0.000789756	1.66636e-05	3.10767e-05	1.41917e-05	0.0277565	0.00225064	9.28047e-05	5.02778e-05	6.14505e-05	3.45687e-05	0.000504278	0.000536067	1.80222e-05	1.19166e-05
Batch17_265P	0.0017526	0.00466183	0.000334982	0.000180044	3.12613e-05	8.48808e-05	0.000147532	2.90312e-05	2.81748e-05	0.00012162	0.0958733	0.00317233	6.40153e-05	0.0015834	0.0067264	5.02513e-05	0.000125811	0.0189314	4.68782e-05	0.0482193	0.000109792	1.60488e-05	0.000302126	5.20444e-05	0.00217376	0.00157188	0.000901189	0.0015111	0.00420864	1.29035e-05	0.015569	0.00345586	1.27846e-05	0.014902	0.0222327	0.000897324	2.77897e-05	2.22751e-05	7.27016e-06	0.0293826	0.000974715	2.77026e-06	4.36743e-06	2.44533e-05	6.09096e-05	2.81566e-05	0.000236092	6.5937e-05	1.9106e-05
Batch17_285P	0.00102797	0.0029664	0.000277149	0.000398981	1.38452e-05	1.92294e-05	7.56478e-05	1.84583e-05	1.35198e-05	3.77696e-05	0.0382346	0.00215688	4.84868e-05	0.00230706	0.00485833	5.82531e-05	8.39739e-05	0.024349	3.7023e-05	0.037311	0.000110428	5.01955e-06	0.000164902	2.07949e-05	0.00394677	0.00134776	0.000781297	0.000513143	0.00139994	1.40509e-05	0.0160946	0.00775317	8.16225e-06	0.0237312	0.0139346	0.000969536	5.80571e-06	3.87653e-05	1.14431e-05	0.0236528	0.000426826	6.0507e-05	1.07872e-05	3.00561e-05	4.48694e-05	4.43956e-05	0.000229548	2.85991e-05	1.20848e-05
Batch17_346N	0.00109655	0.00432513	0.000648186	0.000313217	2.93523e-05	8.46405e-05	0.000196876	4.22834e-05	1.23803e-05	5.38191e-05	0.0295263	0.00196067	5.77454e-05	0.00231328	0.00510111	5.33519e-05	9.26725e-05	0.020284	3.60998e-05	0.0297638	0.000183798	3.64097e-05	0.000382276	7.24053e-05	0.00379309	0.00113882	0.00108571	0.000709025	0.0027822	1.28163e-05	0.0195111	0.00374627	6.75323e-05	0.0270932	0.0165892	0.000676438	1.60045e-05	8.79787e-05	1.42286e-05	0.0220794	0.00107475	9.29086e-05	4.67813e-05	0.000331919	2.38554e-05	5.65475e-05	0.000614637	1.26619e-05	1.10786e-05
Batch17_447P	0.00110587	0.00444379	0.000358656	0.000346383	4.49322e-05	2.18425e-05	0.000234531	2.9442e-05	1.30346e-05	8.29821e-05	0.0316991	0.00204247	4.64754e-05	0.00169612	0.00866262	7.0432e-05	0.00011303	0.0159619	5.01463e-05	0.0369198	0.000172995	2.03156e-05	0.000297006	5.72445e-05	0.0058545	0.00112701	0.00111624	0.000838543	0.00222492	1.43514e-05	0.0115745	0.00765155	2.8417e-05	0.0274372	0.0170902	0.00103227	4.49535e-05	5.23286e-05	1.843e-05	0.0264802	0.000616018	2.7468e-05	2.57934e-05	0.000259245	3.794e-05	4.12361e-05	0.00048302	3.32511e-05	1.21548e-05
Batch18_400N	0.00131282	0.00485567	0.000463639	0.000448923	0.000104104	0.000129175	0.00026326	4.92899e-05	2.25541e-05	4.62795e-05	0.044387	0.00220989	6.52954e-05	0.00203599	0.00323798	5.2013e-05	0.0001431	0.0301063	5.91906e-05	0.0359401	0.000670116	0.000105744	0.00126674	0.000249153	0.00505707	0.00082943	0.000951562	0.00128824	0.00382682	1.33734e-05	0.0198876	0.00600122	4.14197e-05	0.0369085	0.0165054	0.00100543	6.31751e-06	6.58958e-05	2.1927e-05	0.0366531	0.00247485	1.50178e-05	7.18436e-06	0.000132979	0.000122275	0.00104516	0.000570044	1.48173e-05	2.02852e-05
Batch18_394N	0.00100186	0.00257758	0.000265815	0.000286156	2.45131e-05	1.74683e-05	0.000220658	3.395e-05	1.736e-05	4.58067e-05	0.0681111	0.0023898	4.38341e-05	0.00222665	0.00202832	5.44793e-05	0.000252503	0.0377974	4.69058e-05	0.037092	0.000411706	8.93721e-05	0.000646504	0.000141322	0.00304016	0.00119126	0.000640756	0.00205911	0.00579834	2.01124e-05	0.0207027	0.00660901	2.20153e-05	0.0187443	0.015933	0.00109322	3.05211e-05	0.000101205	2.27943e-05	0.0242484	0.00447726	4.05219e-05	1.47914e-05	0.000103547	2.63708e-05	0.000193321	0.000650888	1.78512e-05	2.47337e-05
Batch18_395N	0.0012301	0.00740202	0.000338126	0.000326468	3.59697e-05	4.1264e-05	0.000566836	4.48328e-05	1.74703e-05	3.67715e-05	0.0515884	0.00215466	5.53054e-05	0.00300958	0.00471427	6.68772e-05	0.000187806	0.0197806	5.25491e-05	0.0355689	0.000528299	0.000131206	0.00105859	0.000249383	0.00272502	0.00147355	0.00125978	0.00108611	0.0042506	1.28161e-05	0.0129074	0.00532422	6.59376e-05	0.028186	0.0186512	0.000720132	1.20498e-05	6.01416e-05	2.60766e-05	0.0233479	0.0038594	7.89979e-05	3.8788e-05	0.000106314	0.000112275	0.000886367	0.000532445	1.6484e-05	2.57058e-05
Batch18_397N	0.00121298	0.00345014	0.000348744	0.000267258	2.27097e-05	4.1813e-05	0.000402106	5.8394e-05	2.18322e-05	4.54986e-05	0.0444978	0.00169723	4.18792e-05	0.00212133	0.00229539	2.52547e-05	0.000112543	0.0188756	3.80955e-05	0.0390835	0.000568569	0.000154105	0.00126403	0.000144339	0.00301015	0.0017671	0.000659703	0.00112674	0.00345386	1.05485e-05	0.0151869	0.00590185	1.0866e-05	0.0360695	0.0130463	0.000863278	5.64978e-06	3.96446e-05	1.50832e-05	0.0265387	0.00191879	4.22993e-05	3.89761e-05	7.00386e-05	5.5063e-05	0.0005479	0.000322299	8.05845e-06	1.28792e-05
Batch18_392N	0.00105965	0.00398279	0.000251265	0.000366196	8.28947e-05	2.29698e-05	0.000235768	4.56305e-05	2.09012e-05	4.25931e-05	0.0415602	0.00251723	5.77826e-05	0.00272621	0.00135545	3.40409e-05	0.000254116	0.0236094	4.55517e-05	0.0332873	0.000286984	4.99081e-05	0.000884829	0.000114405	0.00332448	0.00144577	0.00126113	0.0014588	0.00432751	1.1171e-05	0.0138657	0.00525733	5.12951e-05	0.0147944	0.0160272	0.000725483	5.89574e-05	7.20571e-05	3.00289e-05	0.0248321	0.00201477	1.8153e-05	1.72791e-05	0.000133102	5.18335e-05	0.00145366	0.000456127	2.96549e-05	2.32654e-05
Batch18_337N	0.00132293	0.00523704	0.000945214	0.000462824	4.49409e-05	5.67567e-05	0.000193511	3.94431e-05	1.48603e-05	7.94563e-05	0.0372155	0.00210973	7.37373e-05	0.00168662	0.00682575	7.03261e-05	0.000269263	0.0264733	4.73157e-05	0.0267037	0.000552745	9.17496e-05	0.000576854	9.71024e-05	0.00386276	0.00138966	0.00256591	0.00140422	0.00434742	1.48249e-05	0.013941	0.00820874	3.53046e-05	0.0296773	0.0170399	0.000800982	1.55279e-05	5.62585e-05	1.64398e-05	0.0257945	0.00167827	0.000179298	8.04698e-05	0.000274464	3.96517e-05	0.000158033	0.000946614	1.84602e-05	1.81716e-05
Batch18_418P	0.00129206	0.00426964	9.31484e-05	0.000406568	6.5418e-05	0.000157201	0.000147344	5.72211e-05	1.24453e-05	5.36148e-05	0.0286269	0.00263873	7.26267e-05	0.00193023	0.00786486	7.18131e-05	0.000197906	0.0238877	4.61742e-05	0.0280524	0.000263144	6.22411e-05	0.000573119	0.000114214	0.00448301	0.00469707	0.00150999	0.000539263	0.00154175	1.56281e-05	0.0137339	0.00894796	3.47716e-05	0.0154521	0.0146954	0.000792127	2.16114e-05	0.000452467	3.14522e-05	0.0259226	0.000854044	0.000271861	0.000194958	0.00029035	2.68878e-05	0.000131404	0.000829005	2.64952e-05	1.95341e-05
Batch18_251P	0.00145268	0.00542158	0.000196326	0.00033926	6.5912e-05	1.73244e-05	0.000124673	4.07342e-05	1.21565e-05	6.87475e-05	0.050678	0.00188428	5.74817e-05	0.00245867	0.00567796	7.1699e-05	9.01679e-05	0.0366231	4.84444e-05	0.0330506	0.000798627	9.3998e-05	0.000578858	8.14268e-05	0.00383327	0.0015346	0.00110563	0.00163907	0.00608553	1.57025e-05	0.0211533	0.0104324	1.5081e-05	0.00871842	0.0153849	0.00121651	1.17433e-05	4.32245e-05	2.04589e-05	0.0264804	0.00100498	8.32437e-05	2.02082e-05	0.000180545	4.96818e-05	0.000308753	0.000462861	2.33111e-05	2.87676e-05
Batch18_266P	0.00118865	0.0041698	0.000474404	0.000201761	5.57529e-05	3.77491e-05	0.00011217	3.00469e-05	2.09207e-05	6.782e-05	0.0432051	0.00200385	6.337e-05	0.00323824	0.00565522	7.5121e-05	0.00014882	0.0380222	5.29403e-05	0.0407031	0.000270666	2.71281e-05	0.000364076	4.09973e-05	0.00290828	0.000894289	0.000693695	0.000796153	0.00336342	1.22723e-05	0.0171304	0.00736104	1.50788e-05	0.0220784	0.0154521	0.00125242	0.000141652	5.85588e-05	1.40012e-05	0.0355721	0.00110497	0.000208623	8.8355e-05	4.06792e-05	3.84502e-05	9.15897e-05	0.00052362	0.000138381	2.25769e-05
Batch18_256P	0.00120377	0.00660293	0.000210938	0.000326701	2.63209e-05	0.000110063	0.000282687	3.28045e-05	1.63691e-05	3.65809e-05	0.126384	0.00253569	4.34604e-05	0.00183388	0.00478174	6.56841e-05	0.00012423	0.0252255	4.41966e-05	0.0518772	0.000481078	8.19756e-05	0.000757673	0.000117054	0.00369213	0.0016	0.000823753	0.00260796	0.00376012	1.03494e-05	0.0141249	0.00680418	5.43386e-05	0.0447528	0.0141892	0.000903615	1.67222e-05	6.1093e-05	2.27896e-05	0.0243099	0.00155154	3.66795e-05	1.08342e-05	0.000526608	4.19524e-05	0.000573165	0.000196237	2.06385e-05	4.04175e-05
Batch18_411P	0.00100559	0.00220498	0.000518167	0.00018045	2.28894e-05	1.5838e-05	7.60994e-05	3.03873e-05	1.45075e-05	9.5481e-05	0.0783662	0.00197214	4.50581e-05	0.00122801	0.00820133	1.70776e-05	7.02276e-05	0.0182572	3.11354e-05	0.0408161	9.24716e-05	3.2687e-05	0.000360732	6.34162e-05	0.00303224	0.000789036	0.000640429	0.000756161	0.00125091	1.00741e-05	0.00845512	0.00542299	3.92867e-05	0.0309498	0.00763974	0.00027616	1.68885e-05	7.37582e-05	1.90043e-05	0.0286045	0.000787799	9.01051e-06	4.16153e-06	0.000224799	1.5864e-05	7.45071e-05	0.00016531	1.73242e-05	1.71794e-05
Batch18_261P	0.000958166	0.0102073	0.000244297	0.000326154	1.54007e-05	1.28844e-05	0.000276246	6.24112e-05	1.78934e-05	0.000101254	0.0949731	0.00342156	2.52926e-05	0.0015447	0.00148004	3.6706e-05	0.000103627	0.0118178	4.30249e-05	0.0643793	0.000288737	4.50592e-05	0.000721376	9.75026e-05	0.0103187	0.00439793	0.00210256	0.00390805	0.00613129	1.639e-05	0.00965929	0.00329507	6.19419e-06	0.0787953	0.0181204	0.00153309	0.000116616	2.97779e-05	2.39883e-05	0.028229	0.00575649	2.2936e-05	5.07328e-06	8.45295e-05	2.93512e-05	7.20855e-05	0.000212999	2.08713e-05	1.73086e-05
Batch18_401N	0.00138504	0.00464791	0.00059968	0.000200859	3.74706e-05	5.46674e-05	0.000631061	6.31777e-05	1.89277e-05	3.94932e-05	0.0393712	0.00202407	5.82485e-05	0.00248965	0.00351972	3.2161e-05	0.0001286	0.0272274	6.01096e-05	0.0317159	0.000705668	0.000137005	0.000928825	0.000145597	0.00331879	0.00102254	0.000657044	0.00100481	0.00422345	1.6293e-05	0.017741	0.00808322	2.24885e-05	0.0206715	0.0151545	0.00066564	1.01462e-05	4.10845e-05	2.50222e-05	0.0277487	0.00263348	3.69124e-05	1.16119e-05	0.000587494	5.39157e-05	0.000625972	0.000367899	5.14506e-06	1.96279e-05
Batch18_391N	0.00101748	0.00580908	0.000290568	0.000430868	3.15861e-05	6.1232e-05	0.000304159	5.14519e-05	2.13851e-05	2.59129e-05	0.0409292	0.00292427	6.83231e-05	0.00246992	0.00113021	3.73418e-05	0.000232178	0.0311467	5.24771e-05	0.0290848	0.000210375	5.67067e-05	0.000535055	0.000114709	0.00380492	0.00114496	0.00109224	0.000863352	0.00297361	1.36941e-05	0.0174882	0.0074297	5.32919e-05	0.0110979	0.0207093	0.000797226	8.56339e-05	7.46851e-05	4.18574e-05	0.0207332	0.00257583	1.11091e-05	4.90431e-06	0.000180905	7.41508e-05	0.000844871	0.000391908	3.93311e-05	4.14975e-05
Batch18_396N	0.0012414	0.0035685	0.000573561	0.000164996	8.63651e-05	4.93879e-05	0.000386062	6.64826e-05	1.21806e-05	3.27231e-05	0.0557324	0.00272533	4.05224e-05	0.00241048	0.00316308	5.90734e-05	0.000189501	0.0253326	5.46365e-05	0.0427694	0.000832577	0.000238319	0.00142447	0.000337395	0.00419662	0.00144669	0.000972588	0.00167761	0.00549487	1.39398e-05	0.0170632	0.00897955	6.18933e-05	0.0128871	0.0176509	0.000680755	1.5821e-05	0.000139595	2.44383e-05	0.028547	0.00240092	0.000136164	3.80063e-05	0.000133728	0.000138866	0.000574985	0.000511217	1.22158e-05	1.85351e-05
Batch18_401P	0.00119982	0.00243855	0.00021734	0.000523622	0.000233909	0.000776464	0.000138331	5.44365e-05	2.44054e-05	0.000126014	0.0517876	0.00165252	6.79201e-05	0.00214974	0.00759056	5.05368e-05	5.08246e-05	0.0230191	3.88795e-05	0.0460531	0.000107596	5.33043e-05	0.000479199	0.00019058	0.00439064	0.000979262	0.000677399	0.00132541	0.00312381	2.60175e-05	0.0129272	0.00714163	8.42917e-05	0.0485542	0.00824789	0.00108667	5.17806e-05	9.09957e-05	2.43969e-05	0.0251032	0.0025099	0.000156575	9.14161e-05	0.00101589	1.91998e-05	8.91091e-05	0.000407499	1.82175e-05	2.84252e-05
Batch18_276P	0.00138244	0.00419629	0.000193337	0.000298841	7.78216e-05	0.000116811	0.000268356	3.80019e-05	1.75478e-05	6.5779e-05	0.059074	0.00255905	4.88643e-05	0.00181871	0.00460896	6.47351e-05	5.79581e-05	0.0280705	6.74182e-05	0.0474248	0.000160748	3.19458e-05	0.000446844	9.84235e-05	0.00674939	0.00201154	0.00110589	0.00134438	0.00264635	1.45185e-05	0.020775	0.0123798	2.07988e-05	0.0418307	0.0151279	0.00105583	9.9749e-06	3.99392e-05	1.64418e-05	0.0262645	0.00106311	9.11917e-05	2.78372e-05	8.38856e-05	3.02846e-05	0.000108024	0.000411961	1.25204e-05	1.99725e-05
Batch18_433P	0.00135799	0.00479293	0.000611382	0.000423479	5.83206e-05	0.000138446	0.000537151	3.83748e-05	1.55997e-05	9.54619e-05	0.0420275	0.00259957	6.75464e-05	0.0028706	0.00664254	5.05112e-05	0.000122324	0.0294014	5.19687e-05	0.037448	0.00031089	7.89213e-05	0.000686341	0.000134736	0.00372693	0.00208074	0.00111817	0.00106747	0.00377163	1.09397e-05	0.0166047	0.0063627	1.70529e-05	0.0145067	0.0176882	0.00115995	1.41732e-05	7.31572e-05	2.11473e-05	0.0317603	0.000801429	1.04681e-05	3.0687e-06	0.000133838	3.63039e-05	7.73179e-05	0.000614555	2.17797e-05	1.65619e-05
Batch18_393N	0.00112902	0.00488483	0.000383013	0.000317929	6.55639e-05	2.89832e-05	0.000468174	3.33288e-05	1.27663e-05	7.11029e-05	0.0464632	0.00204701	5.65853e-05	0.00222497	0.00203906	3.02329e-05	0.00016664	0.0213986	6.474e-05	0.0432092	0.00039822	8.00255e-05	0.000785521	0.000167647	0.00348318	0.00126766	0.000904853	0.00132035	0.00398801	1.35328e-05	0.0149555	0.0049094	4.47881e-05	0.031784	0.0172224	0.000662122	3.04865e-05	6.57419e-05	2.71818e-05	0.027722	0.00213402	1.33335e-05	1.26177e-05	8.2416e-05	8.64965e-05	0.000729859	0.000436038	1.93365e-05	2.34036e-05
Batch18_347N	0.00127825	0.00440519	0.00025864	0.000501566	5.97707e-05	8.90628e-05	0.000257231	4.49082e-05	1.09224e-05	5.46791e-05	0.0330465	0.00210098	6.81548e-05	0.00169891	0.00558038	6.19541e-05	9.054e-05	0.0242063	6.12186e-05	0.0347177	0.000222078	5.526e-05	0.000568559	8.83996e-05	0.00460069	0.00117558	0.00113659	0.000637334	0.00207521	8.38773e-06	0.0166088	0.00533415	1.05965e-05	0.0152361	0.0190406	0.000806669	5.60888e-06	7.90941e-05	4.71095e-05	0.0274159	0.000783314	3.69047e-05	1.36042e-05	0.000455755	6.53164e-05	0.00105101	0.000507865	1.27766e-05	1.16304e-05
Batch18_453P	0.00152772	0.00373335	0.000306126	0.000161837	4.3264e-05	1.88914e-05	0.000249713	4.41228e-05	1.55543e-05	0.000104094	0.04173	0.00266343	5.55633e-05	0.0021891	0.00551178	2.84582e-05	0.000101052	0.0246227	4.527e-05	0.0359268	0.000531003	0.000124117	0.00136142	0.00014607	0.0042552	0.00121949	0.000830411	0.00155333	0.0035926	1.93736e-05	0.0173626	0.00662387	5.21346e-05	0.0119446	0.0179091	0.00102287	0.000176359	7.13594e-05	4.57114e-05	0.0225017	0.00078681	0.000296054	7.87883e-05	0.0008203	5.92876e-05	6.44336e-05	0.000275522	1.89524e-05	2.00947e-05
Batch18_399N	0.00120338	0.00369964	0.000294447	0.000184645	3.18303e-05	0.000222458	0.000319722	6.30698e-05	2.027e-05	6.08785e-05	0.0497882	0.00156986	6.11324e-05	0.00301266	0.003679	3.49583e-05	0.000166675	0.0204191	5.12889e-05	0.0413046	0.000388799	0.00012321	0.00104793	0.000164584	0.00475648	0.00146172	0.00104312	0.00133608	0.00425594	1.54142e-05	0.0172535	0.00547404	2.6732e-05	0.0215638	0.0150665	0.0007733	4.28436e-05	4.42178e-05	1.92239e-05	0.0302212	0.00229086	8.60168e-05	1.43237e-05	7.16503e-05	9.79878e-05	0.000571692	0.000240019	5.18981e-06	1.62864e-05
Batch18_334N	0.0010767	0.00573098	0.000157096	0.000590456	7.57522e-05	7.17204e-05	0.000243699	2.73993e-05	5.40971e-05	4.58325e-05	0.0441743	0.00234387	6.30788e-05	0.00174575	0.00471321	4.428e-05	0.000156813	0.018296	5.33216e-05	0.0437201	0.000359036	3.34631e-05	0.000481494	8.11897e-05	0.0041808	0.00106483	0.000923201	0.0013629	0.003445	1.45608e-05	0.0110784	0.00418061	2.95859e-05	0.0253019	0.0178091	0.000674912	4.0964e-05	0.000186931	2.24352e-05	0.0223449	0.00159003	0.0001521	8.18875e-05	0.000298493	1.88649e-05	0.000232475	0.000355049	3.18284e-05	2.56077e-05
Batch18_398N	0.00128623	0.00606445	0.0007297	0.000320815	6.3884e-05	4.97702e-05	0.000349795	5.45837e-05	1.60879e-05	1.60377e-05	0.0465816	0.00175849	5.92588e-05	0.00247698	0.00237412	2.82497e-05	0.000100808	0.0240422	5.13e-05	0.0300352	0.00102922	0.000281834	0.00127028	0.000393685	0.00664113	0.00168193	0.00109058	0.00195635	0.0088958	1.4554e-05	0.015997	0.0057896	3.27764e-05	0.0232559	0.0146797	0.000657805	4.81695e-06	5.38102e-05	2.30149e-05	0.0233625	0.00159785	2.40941e-05	2.33143e-05	0.000115181	0.000137865	0.00164769	0.000281996	6.05627e-06	1.01443e-05
Batch18_406P	0.00122281	0.00499396	0.00041775	0.000308774	4.10536e-05	1.09763e-05	0.000287763	3.9112e-05	2.1134e-05	8.88386e-05	0.0527013	0.00210273	6.17411e-05	0.0020903	0.00608692	3.85967e-05	9.51066e-05	0.0302637	4.89078e-05	0.0362996	0.000759489	0.000171563	0.00085409	0.000129311	0.00302769	0.00164661	0.00068648	0.00338989	0.0138109	9.36679e-06	0.0136119	0.00913464	1.49395e-05	0.0289316	0.0153259	0.000885543	1.82648e-05	2.35017e-05	1.95661e-05	0.0297669	0.000902645	2.8422e-05	2.75068e-05	9.50632e-05	4.14373e-05	4.52532e-05	0.000405722	1.43822e-05	1.95407e-05
Batch18_428P	0.00132604	0.00609869	0.000347537	0.000211652	2.40249e-05	1.07635e-05	0.000234133	5.04852e-05	1.60173e-05	9.81761e-05	0.0510772	0.00317351	5.72482e-05	0.00208173	0.00695318	6.23314e-05	0.000141461	0.0234022	5.10245e-05	0.0444726	0.000358979	7.32655e-05	0.000849872	0.000134407	0.00437474	0.00142245	0.000968106	0.00191424	0.00612652	1.21702e-05	0.0161678	0.00696832	1.77886e-05	0.0234732	0.02148	0.00125287	2.41343e-05	7.6108e-05	2.77742e-05	0.0248712	0.000776468	3.72776e-05	1.15742e-05	0.000297966	3.39504e-05	5.67069e-05	0.000528266	2.37363e-05	1.64449e-05
Batch18_286P	0.00103446	0.00458722	0.000212178	0.000402312	2.08031e-05	1.94928e-05	0.000209022	3.57939e-05	1.71298e-05	4.24758e-05	0.0371072	0.00259738	5.02844e-05	0.0025033	0.00552059	6.55524e-05	0.000113506	0.0246245	4.72254e-05	0.0275229	0.000330851	2.37574e-05	0.000369524	2.733e-05	0.00544817	0.00422513	0.00123581	0.000755249	0.00276268	1.28548e-05	0.0169539	0.00565016	1.2608e-05	0.0135495	0.0161413	0.00088112	6.85237e-06	3.85089e-05	1.59088e-05	0.0214861	0.00077104	5.84925e-05	1.84114e-05	7.56144e-05	4.27842e-05	0.000118784	0.000217566	1.2503e-05	1.93462e-05
Batch18_281P	0.00172303	0.00233536	0.000292943	0.000101038	4.59479e-05	6.43886e-05	0.000346604	4.95434e-05	2.38369e-05	0.000101875	0.0880252	0.00178551	8.83881e-05	0.00281542	0.00344495	0.000138385	5.47927e-05	0.0378473	9.53808e-05	0.049097	0.000672115	0.000183499	0.00062955	0.000155588	0.00378693	0.00338236	0.000699317	0.00253494	0.00802308	3.64537e-05	0.0154161	0.00922364	5.99998e-05	0.0256821	0.0155467	0.00116635	0.000819193	0.000225929	0.00013493	0.031441	0.00437497	6.70128e-06	4.18041e-06	0.000186309	6.52341e-05	0.00138079	0.00104978	0.000186573	0.000230676
Batch18_448P	0.00141014	0.00533468	0.000399836	0.000294592	1.90204e-05	1.59095e-05	0.000276715	6.3712e-05	9.80831e-06	0.000100486	0.0422176	0.00198568	6.92994e-05	0.0022783	0.00614704	4.9692e-05	7.38865e-05	0.0196856	4.8696e-05	0.0374407	0.000657582	0.00024346	0.00116769	0.000237347	0.00346888	0.00153488	0.00102885	0.00122898	0.00364419	1.1503e-05	0.0139194	0.00703212	2.69408e-05	0.0188404	0.0185175	0.0013467	1.22552e-05	3.27464e-05	1.75021e-05	0.0258116	0.00112358	0.000151603	7.91294e-05	0.000285103	4.46229e-05	3.44581e-05	0.000554343	1.67568e-05	1.87438e-05
Batch18_325N	0.00121906	0.00436992	0.000583406	0.000281383	5.19016e-05	1.59298e-05	0.000280626	2.94913e-05	1.48403e-05	7.3018e-05	0.0377042	0.00148327	6.04661e-05	0.00396833	0.00729709	6.30979e-05	0.000135028	0.0202407	4.48263e-05	0.0474653	0.000271588	3.41469e-05	0.000331553	6.60737e-05	0.00324239	0.00239335	0.00128683	0.00134054	0.00337125	1.29869e-05	0.0133972	0.00553838	2.67219e-05	0.0292705	0.0173523	0.00123566	0.000112642	2.08822e-05	1.11957e-05	0.0242696	0.000809655	0.000136959	9.54241e-05	5.32139e-05	0.000204257	0.000430868	0.000434968	4.73347e-05	2.92809e-05
Batch18_402N	0.00117066	0.00373359	0.000498897	0.000279428	6.98193e-05	9.52592e-05	0.000271493	0.000270028	1.90587e-05	4.95819e-05	0.0439253	0.00176929	5.61818e-05	0.00245928	0.0033292	3.79219e-05	0.000115569	0.0217359	6.2232e-05	0.0357758	0.000297714	0.000100239	0.000581985	0.000198231	0.00339492	0.00120448	0.000931848	0.0010666	0.00286541	1.4928e-05	0.0179964	0.00755679	6.08114e-05	0.0363972	0.0130871	0.000682592	6.74556e-06	6.86059e-05	1.99441e-05	0.024488	0.00207053	0.000127755	2.2283e-05	0.00222502	0.000104711	0.000706886	0.000338003	7.63344e-06	1.3394e-05
Batch18_342N	0.00129159	0.00307263	0.000289475	0.000292496	2.24494e-05	4.99751e-05	0.00015539	2.88281e-05	1.87976e-05	6.97923e-05	0.0407381	0.00292833	7.17153e-05	0.00224332	0.00618201	5.86242e-05	9.53252e-05	0.0205959	4.71524e-05	0.044274	0.000441379	0.000160234	0.0011245	0.000106783	0.00273429	0.00227641	0.00109581	0.00131389	0.00335312	1.08181e-05	0.0148787	0.00686035	5.7808e-05	0.0284805	0.0152317	0.00106347	1.31465e-05	3.79889e-05	3.61813e-05	0.0292931	0.00143228	7.08956e-05	4.38995e-05	0.000465223	2.56781e-05	0.000100829	0.000451732	2.64235e-05	2.17674e-05
Batch18_423P	0.00123699	0.00385024	0.00031333	0.000274548	5.27264e-05	1.19897e-05	0.000201622	4.85852e-05	1.54317e-05	7.29998e-05	0.0703645	0.00252208	7.14798e-05	0.00123246	0.0076559	6.21467e-05	8.69396e-05	0.0328492	3.18505e-05	0.0331863	0.000678499	0.00020914	0.00127778	0.000322405	0.00237658	0.00116417	0.000813076	0.00155589	0.00488498	8.75162e-06	0.0154817	0.00740371	1.12308e-05	0.0246892	0.01579	0.000696515	1.11445e-05	3.46032e-05	1.3808e-05	0.0270039	0.000980636	4.77326e-05	1.40576e-05	0.000179161	3.74074e-05	0.000134006	0.000763493	1.07201e-05	2.13969e-05
Batch18_443P	0.00116365	0.00391829	0.00061182	0.000232503	3.15183e-05	1.31705e-05	0.00013872	5.36516e-05	1.69889e-05	7.17315e-05	0.0290177	0.00249087	6.38887e-05	0.00188179	0.0101844	5.9217e-05	7.04141e-05	0.0232626	4.22394e-05	0.0427879	0.000128681	3.54257e-05	0.000442572	0.000142912	0.0041217	0.00107463	0.00103022	0.000695776	0.00188841	2.09731e-05	0.0188627	0.00925788	3.65715e-05	0.0124577	0.0153433	0.000883177	1.92557e-05	1.83367e-05	2.59087e-05	0.0289924	0.00199146	1.44384e-05	8.49136e-06	0.000311692	7.18662e-05	4.93893e-05	0.000652395	4.46399e-05	2.28918e-05
Batch19_338N	0.00115765	0.00363672	0.000259131	0.000376458	5.69556e-05	1.25852e-05	0.000897645	2.82864e-05	1.20027e-05	8.94182e-05	0.0401134	0.00228824	6.56485e-05	0.00201971	0.00655666	6.04384e-05	8.48974e-05	0.0176581	5.80196e-05	0.038501	7.29524e-05	1.72826e-05	0.000183797	4.68611e-05	0.00414638	0.00157066	0.000985493	0.000680603	0.00137296	1.58667e-05	0.0105057	0.00494264	1.38143e-05	0.0242432	0.0175078	0.000843336	0.000446562	7.01607e-05	1.9616e-05	0.0238258	0.000826672	6.73072e-05	4.1032e-05	0.000218106	3.03422e-05	4.73674e-05	0.000505621	3.48807e-05	0.000715203
Batch19_343N	0.00120216	0.00572554	0.00109276	0.000386357	5.18584e-05	8.62802e-05	0.000334008	6.08247e-05	1.46096e-05	8.33072e-05	0.048828	0.00267109	7.70566e-05	0.00191084	0.00652345	3.58877e-05	0.00012378	0.019097	8.21254e-05	0.0442919	0.000380009	3.9534e-05	0.000584787	0.000115186	0.00657698	0.00168964	0.0019678	0.00105845	0.00393106	1.55741e-05	0.0127987	0.00610859	7.81413e-06	0.0334059	0.0199314	0.000811489	0.000255926	4.61383e-05	1.78335e-05	0.0263013	0.000558401	4.69618e-05	1.62761e-05	0.000165552	6.97356e-05	0.000129801	0.000873773	2.88263e-05	0.000361261
Batch19_272P	0.0012514	0.00366189	0.000120051	0.000324224	2.70846e-05	4.5678e-05	0.000146859	2.72616e-05	1.83551e-05	4.27437e-05	0.0436476	0.00163252	4.29832e-05	0.00246981	0.00252092	4.95106e-05	0.00014248	0.0238208	5.78106e-05	0.033098	9.41197e-05	9.75644e-06	0.000134312	4.00659e-05	0.00613233	0.00206852	0.00110236	0.000936919	0.00163247	1.62129e-05	0.0166149	0.00674336	4.99785e-05	0.0240373	0.0136804	0.00113098	1.29508e-05	0.000100267	3.46109e-05	0.0228624	0.00149697	4.60497e-05	2.97801e-05	0.000806758	5.51738e-05	0.000400116	0.000347974	2.9698e-05	4.27886e-05
Batch19_252P	0.000967168	0.0033575	0.000219033	0.000156178	4.67782e-05	5.9771e-05	0.000208462	4.36676e-05	1.84975e-05	8.67644e-05	0.0558674	0.00204054	6.46609e-05	0.00289085	0.00409617	5.91926e-05	9.20727e-05	0.0371276	8.42182e-05	0.03993	0.000223102	1.42855e-05	0.000175228	3.37129e-05	0.0133654	0.0013079	0.000948214	0.000677414	0.00296053	1.99816e-05	0.0157757	0.0108936	3.28135e-05	0.00915643	0.0141368	0.00104573	0.000707422	4.88942e-05	2.19917e-05	0.0327046	0.000897382	4.53425e-05	5.13517e-05	0.00021816	0.000113395	0.000411326	0.000680135	3.44483e-05	0.000990444
Batch19_411N	0.00117254	0.00606128	0.000657228	0.000253103	8.23677e-05	3.88035e-05	0.00039475	4.0584e-05	1.69512e-05	9.34916e-05	0.0937294	0.00241291	7.23323e-05	0.00196126	0.00318949	4.71325e-05	7.81007e-05	0.0161514	8.83497e-05	0.0406762	0.000921944	5.85712e-05	0.000808587	0.000101657	0.00831074	0.00189204	0.0012325	0.00350661	0.00986678	1.87199e-05	0.0162914	0.00649963	1.66568e-05	0.0557017	0.0135609	0.00105231	1.14214e-05	4.16849e-05	1.94352e-05	0.0257356	0.00146922	2.59667e-06	1.49177e-06	9.94559e-05	4.96054e-05	0.000366927	0.000307057	1.77853e-05	1.74648e-05
Batch19_330N	0.000861833	0.00508244	8.01409e-05	0.000614939	0.000141864	5.77049e-05	0.000153407	3.31326e-05	1.55587e-05	5.30506e-05	0.0329471	0.0017135	4.57452e-05	0.00230812	0.0056764	5.13844e-05	0.000114664	0.0189438	4.60212e-05	0.0271508	0.0001619	1.38952e-05	0.000233623	3.57456e-05	0.00655804	0.0011313	0.00161646	0.000652091	0.00191865	9.8229e-06	0.0123994	0.00645897	8.99757e-06	0.0236628	0.0133305	0.000545436	4.21177e-06	7.8862e-05	1.33955e-05	0.0229348	0.000530727	6.01623e-05	1.74066e-05	9.83432e-05	6.53166e-05	0.00026006	0.000458588	1.76193e-05	1.61465e-05
Batch19_282P	0.000834186	0.00169559	0.000191143	0.000263384	2.94465e-05	7.07569e-06	0.000130208	3.1444e-05	1.68428e-05	6.59151e-05	0.0493629	0.00156141	5.48242e-05	0.00245199	0.0043427	5.53488e-05	0.000122601	0.0302389	5.22903e-05	0.033765	7.71595e-05	6.11663e-06	0.000163074	2.03639e-05	0.00537479	0.00166261	0.000646474	0.000916806	0.00201442	3.60977e-05	0.0133473	0.0063382	3.01751e-05	0.0292922	0.0144469	0.00101081	0.000500419	0.000122795	6.98777e-05	0.0235906	0.00197513	4.064e-05	7.24078e-06	5.69556e-05	2.12271e-05	8.34469e-05	0.00035595	0.000117238	0.000208305
Batch19_414P	0.00125019	0.0026229	7.44899e-05	0.000231648	4.79171e-05	3.35515e-05	0.000207312	3.98526e-05	1.7978e-05	0.000102558	0.0543507	0.00186327	5.35598e-05	0.00158979	0.00566515	6.08809e-05	7.73399e-05	0.0349466	5.51885e-05	0.0218068	0.000398732	3.1846e-05	0.000292412	4.66288e-05	0.00283965	0.00153697	0.00124017	0.00155477	0.00262284	8.94858e-06	0.015958	0.00946512	1.97727e-05	0.00841582	0.0141933	0.000942864	1.17375e-05	0.000605173	2.08737e-05	0.0295497	0.000405666	7.32256e-05	6.79985e-05	0.000237279	3.60655e-05	0.000169248	0.000201593	3.0427e-05	3.01125e-05
Batch19_404N	0.00114101	0.00397186	0.000201201	0.000126694	0.000108055	1.92884e-05	0.000112671	2.43655e-05	2.26651e-05	5.94281e-05	0.0742016	0.00230839	5.07879e-05	0.00219104	0.00481885	2.55897e-05	0.00012121	0.0271134	6.95512e-05	0.0454548	0.00065967	5.8134e-05	0.000646337	0.000154623	0.00288671	0.00125454	0.000619897	0.00246334	0.00746576	2.1456e-05	0.0175831	0.00716453	1.04239e-05	0.0431332	0.0113519	0.00085201	3.03036e-06	5.57963e-05	2.47276e-05	0.0321836	0.0013228	8.00448e-06	1.439e-05	0.000108971	0.000132042	0.000830043	0.000356325	9.11334e-06	2.10876e-05
Batch19_321N	0.000957289	0.0036505	0.000380174	0.000184932	3.93406e-05	4.97971e-05	0.000150756	2.77561e-05	2.09692e-05	0.000126018	0.0427893	0.00173473	5.87433e-05	0.00377094	0.0081132	0.000110358	0.00014033	0.0289468	6.28e-05	0.0445634	0.000138459	1.16745e-05	0.000175697	3.30149e-05	0.00368021	0.00164701	0.000698467	0.00128541	0.00352871	2.76191e-05	0.0111888	0.00574294	1.14744e-05	0.0190693	0.0145785	0.00118951	0.000180485	3.56191e-05	9.9415e-06	0.0323397	0.000868374	6.39562e-06	6.46572e-06	2.90879e-05	0.000253323	0.000318725	0.000533147	7.6182e-05	4.85606e-05
Batch19_419P	0.0014546	0.00350724	0.000282486	0.000295571	4.36836e-05	4.17265e-05	0.000273212	8.18664e-05	1.84659e-05	0.000158023	0.0453245	0.00339888	6.75142e-05	0.00180971	0.00804444	6.72584e-05	6.00719e-05	0.0258593	7.61748e-05	0.0351124	0.000549137	4.59724e-05	0.000338498	5.08387e-05	0.00495042	0.001369	0.000937456	0.00123681	0.00272143	3.06407e-05	0.0181772	0.00909525	1.30987e-05	0.0219991	0.020061	0.000763514	2.98301e-05	0.000105768	2.36771e-05	0.0192005	0.000400175	2.74582e-05	3.80677e-05	0.000271563	2.58071e-05	8.70773e-05	0.000294891	1.70783e-05	1.87195e-05
Batch19_412N	0.00111963	0.00436966	0.000686889	0.000287093	3.34787e-05	8.52777e-05	0.000264766	3.24307e-05	1.91837e-05	0.000106109	0.0483489	0.00149305	5.28023e-05	0.00276515	0.00455934	2.03588e-05	0.000109273	0.0193662	6.17431e-05	0.0381646	0.000265995	3.32315e-05	0.000561907	7.88187e-05	0.00378852	0.00112894	0.000631342	0.0015641	0.00409177	1.30847e-05	0.011805	0.00492742	3.52455e-05	0.0294781	0.0155758	0.000814297	7.61272e-06	3.57431e-05	1.75543e-05	0.0316265	0.00101907	4.14862e-06	3.59216e-06	7.06306e-05	5.56448e-05	0.000490566	0.000269069	1.18497e-05	1.14301e-05
Batch19_402P	0.00120945	0.00326603	0.000146798	0.000313173	1.84104e-05	1.80522e-05	0.000211972	5.18376e-05	1.56787e-05	0.000103169	0.0537059	0.00227573	6.07842e-05	0.00114674	0.00759156	5.14374e-05	0.000135664	0.0338035	6.88872e-05	0.0219108	0.000333887	2.70532e-05	0.000227798	5.52147e-05	0.00261329	0.000934545	0.000840357	0.00130342	0.00412829	1.70769e-05	0.0178768	0.0101488	4.74335e-05	0.0265228	0.0145327	0.00129832	2.05587e-05	4.94918e-05	4.55325e-05	0.0259211	0.000634069	1.58349e-05	5.96389e-06	0.000663518	3.30295e-05	7.59431e-05	0.000500957	4.17524e-05	1.6209e-05
Batch19_429P	0.00156093	0.00301866	0.000229899	0.000177813	8.27687e-05	1.06175e-05	0.000229845	7.41604e-05	1.36552e-05	9.13837e-05	0.0397627	0.00251231	7.29113e-05	0.00279371	0.00486983	3.95658e-05	7.01602e-05	0.0316537	7.15329e-05	0.0300111	0.000310908	4.59739e-05	0.000491065	0.000108676	0.00258394	0.00127161	0.00090484	0.00107159	0.00247468	3.41915e-05	0.0194132	0.00811319	1.5554e-05	0.0177649	0.0198479	0.00104559	2.34936e-05	3.25471e-05	6.83322e-05	0.029847	0.000612311	1.76258e-05	5.32323e-06	0.000246977	6.32105e-05	0.000181656	0.000629023	0.000262183	4.04597e-05
Batch19_267P	0.00168885	0.00625435	0.000157874	0.000276978	7.3173e-05	0.000126347	0.000406731	7.34393e-05	2.53171e-05	0.00010632	0.0649785	0.00414818	4.8786e-05	0.00291794	0.00537182	5.88723e-05	0.000141043	0.0276439	7.36631e-05	0.0426211	0.000125063	1.24299e-05	0.000102675	2.33516e-05	0.0054137	0.00154984	0.00118746	0.00131532	0.00331655	1.96729e-05	0.0176482	0.0112346	8.28072e-06	0.0115297	0.029002	0.00157588	1.81147e-05	0.000237009	1.1334e-05	0.0302013	0.000465005	1.87499e-06	2.22149e-06	3.34894e-05	2.05753e-05	3.94776e-05	0.000357062	1.92709e-05	2.25048e-05
Batch19_444P	0.00127249	0.00225212	8.86006e-05	0.000852024	3.6962e-05	1.74275e-05	0.000364036	2.62999e-05	1.2607e-05	4.7444e-05	0.0382622	0.00147422	3.55055e-05	0.00249908	0.00767684	8.42908e-05	2.40298e-05	0.0146436	4.46286e-05	0.0351561	7.80516e-05	1.7707e-05	0.000315689	5.1588e-05	0.00387039	0.00107802	0.0010654	0.000685084	0.000835804	2.30789e-05	0.00927024	0.00740991	9.23524e-06	0.0104022	0.0122168	0.00104274	5.99948e-06	1.68829e-05	1.3112e-05	0.0248469	0.000842418	2.93264e-05	1.24225e-05	0.000140453	5.75545e-05	6.9938e-05	0.000454347	2.75858e-05	1.09643e-05
Batch19_410N	0.00126198	0.00660195	0.000761059	0.000211296	3.6405e-05	0.000128591	0.00197282	8.02569e-05	1.74203e-05	9.11107e-05	0.0613144	0.00191576	6.25382e-05	0.00251516	0.00393285	4.22054e-05	0.000133743	0.0182629	8.94863e-05	0.0443997	0.000535474	6.97354e-05	0.000570567	9.87343e-05	0.00458209	0.00236834	0.00112948	0.00112167	0.00315745	1.12625e-05	0.0135972	0.00950799	5.17022e-05	0.0338767	0.0194922	0.000970265	1.76472e-05	0.000181388	1.98444e-05	0.0257202	0.0020592	1.05306e-05	2.34054e-05	0.000666512	2.20308e-05	6.08554e-05	0.000449404	7.65648e-06	3.34828e-05
Batch19_405N	0.000821429	0.00368394	0.000397808	0.000231998	4.6751e-05	0.000153983	0.000321645	5.12065e-05	1.88501e-05	6.7636e-05	0.0573299	0.00190365	4.7393e-05	0.00206534	0.00359961	6.08486e-05	0.000102619	0.0247328	6.20557e-05	0.0324659	0.0002962	5.37358e-05	0.000388601	0.000119296	0.00281573	0.000948418	0.000485866	0.00144226	0.00415417	2.51593e-05	0.0129927	0.010596	4.84886e-05	0.018069	0.0144377	0.000925969	1.03631e-05	4.08909e-05	2.18881e-05	0.0376738	0.0034875	8.34227e-05	6.75227e-05	0.000106397	0.000105861	0.00129619	0.000447006	2.16273e-05	2.31138e-05
Batch19_406N	0.00110098	0.00510264	0.000385934	0.000425594	9.1508e-05	6.63972e-06	0.000468445	8.83036e-05	1.71033e-05	4.68097e-05	0.0728739	0.00222491	4.70643e-05	0.00280869	0.00243641	4.64139e-05	0.000102534	0.0209329	7.69266e-05	0.0466744	0.000330711	3.76249e-05	0.000523281	0.000112567	0.00634304	0.00207817	0.00145103	0.00186361	0.00447118	1.66316e-05	0.0203807	0.0073862	4.48395e-05	0.0141653	0.0200879	0.000757467	4.16784e-06	0.000174652	2.2176e-05	0.0224155	0.00171704	1.68095e-05	1.05523e-05	0.000157659	5.38627e-05	0.000402161	0.000327803	2.01289e-05	1.30776e-05
Batch19_409N	0.000879393	0.00371646	0.000821426	0.000212551	3.6932e-05	2.9187e-05	0.000212551	5.03473e-05	1.57426e-05	2.47067e-05	0.0795987	0.00179799	4.19177e-05	0.00171194	0.00397804	2.58151e-05	0.000103822	0.0266372	5.87452e-05	0.0355483	0.000398959	6.09772e-05	0.00049041	0.000136003	0.00212697	0.0013741	0.00067552	0.00173793	0.00447677	1.08272e-05	0.0139525	0.00466544	2.28141e-05	0.0388514	0.00996828	0.00045715	3.65249e-06	2.58294e-05	3.81782e-05	0.0286978	0.00198314	2.5826e-05	2.02543e-05	0.000174259	7.0202e-05	0.000997168	0.000275708	5.78272e-06	1.26939e-05
Batch19_403N	0.00100293	0.00459653	0.000242214	0.000229218	7.88474e-05	2.57342e-05	0.000203615	3.41291e-05	2.02281e-05	6.91372e-05	0.0723057	0.00261792	4.59411e-05	0.00257656	0.00329447	4.23784e-05	0.000130011	0.0178712	5.29792e-05	0.0427146	0.000940797	0.000137529	0.000667263	0.000206981	0.0039569	0.00314756	0.000906441	0.0028468	0.0065235	3.06426e-05	0.0132253	0.00584417	3.31118e-05	0.0143028	0.0142882	0.000640817	9.96098e-06	4.50024e-05	1.7685e-05	0.0283399	0.00124785	1.29101e-05	4.88921e-06	6.52879e-05	0.000139138	0.00115107	0.000339652	3.41471e-06	2.45423e-05
Batch19_326N	0.00150182	0.00556158	0.000277882	0.000171093	3.52382e-05	0.000138143	0.000206247	7.29311e-05	2.24856e-05	0.000124247	0.0590993	0.0019912	8.17341e-05	0.00345727	0.00677892	0.000112678	0.000145492	0.0311504	5.8973e-05	0.0531857	0.000254763	1.9614e-05	0.000226656	3.7651e-05	0.00232916	0.00143976	0.000686964	0.00218203	0.00673656	2.06788e-05	0.0119249	0.00762377	7.28646e-06	0.0120105	0.0257449	0.00144981	0.000106652	8.90243e-05	1.17335e-05	0.0334147	0.000996901	4.95974e-05	4.84585e-05	2.52224e-05	0.000303539	0.000335819	0.000582125	2.99861e-05	3.06999e-05
Batch19_407P	0.0014954	0.00424661	0.000594002	0.00020804	2.96657e-05	5.02699e-05	0.00035174	5.35913e-05	2.00694e-05	0.00013816	0.0434033	0.00216714	5.07087e-05	0.00175114	0.00667729	3.20428e-05	8.08533e-05	0.0245711	6.35667e-05	0.0315587	0.000514908	3.20684e-05	0.000242605	2.16338e-05	0.00551854	0.00130907	0.000783727	0.00204954	0.00618678	1.41646e-05	0.0170017	0.0044243	2.61107e-05	0.00718877	0.0195543	0.00107142	2.73276e-05	2.72148e-05	2.25264e-05	0.0209915	0.00031767	7.20944e-05	4.05805e-05	0.000437478	1.58442e-05	8.92869e-06	0.000138589	2.03827e-05	2.13724e-05
Batch19_348N	0.000951944	0.00442726	0.000415307	0.000389463	5.62781e-05	2.36033e-05	0.000205377	3.19514e-05	1.30834e-05	9.02693e-05	0.0333051	0.00256638	4.90146e-05	0.00191693	0.00761182	3.65751e-05	0.000120627	0.0208444	4.2273e-05	0.0353523	0.000220338	2.33366e-05	0.000288423	4.56961e-05	0.00621573	0.00187094	0.00126238	0.000608171	0.00168419	2.38313e-05	0.0145111	0.00571039	2.14629e-05	0.0337606	0.0174548	0.000938078	2.91482e-05	3.59754e-05	1.57573e-05	0.0263953	0.000574935	1.41184e-05	9.45516e-06	0.000157362	4.82212e-05	7.56313e-05	0.000358511	2.6221e-05	5.17285e-05
Batch19_287P	0.0011434	0.00410054	0.000273139	0.000251082	2.98066e-05	9.56915e-05	0.000242758	3.19315e-05	1.52907e-05	4.95745e-05	0.0395185	0.00175044	6.41577e-05	0.00245358	0.00627674	7.2464e-05	0.000168279	0.032422	5.58348e-05	0.0335971	3.23586e-05	4.30294e-06	0.000125774	1.49093e-05	0.00389614	0.000778138	0.000460721	0.000341758	0.000638872	1.78678e-05	0.0141853	0.00814441	9.24142e-06	0.0222896	0.0157188	0.000870679	5.93436e-06	0.00011289	2.5097e-05	0.0291154	0.000986543	5.00247e-05	2.06357e-05	0.000104949	5.83596e-05	0.000235728	0.0003162	4.86735e-05	1.80585e-05
Batch19_290P	0.00091446	0.00425403	0.000152267	0.000240355	7.44347e-05	1.7828e-05	0.000335464	3.29337e-05	2.08876e-05	2.90429e-05	0.0417618	0.00206452	4.29509e-05	0.00230776	0.00525468	3.82814e-05	0.000105432	0.0231932	4.10936e-05	0.0351072	6.21883e-05	6.91945e-06	0.000246421	2.49061e-05	0.00537248	0.00143847	0.000704706	0.000468294	0.000917625	1.25935e-05	0.0164543	0.00476627	1.7804e-05	0.0283655	0.017632	0.00106234	1.13505e-05	8.20221e-05	1.8118e-05	0.022348	0.000809944	1.43533e-05	8.83127e-06	6.15342e-05	3.34104e-05	0.000138392	0.000253973	8.29271e-06	1.49699e-05
Batch19_257P	0.000875207	0.00418005	0.000305466	0.000311077	2.6967e-05	0.000110312	0.000287315	3.45423e-05	3.87448e-05	6.24184e-05	0.0592474	0.0019387	3.8719e-05	0.00272305	0.00489811	4.14281e-05	0.000118396	0.0218556	4.48611e-05	0.0447203	0.000699095	4.04321e-05	0.000183161	2.74909e-05	0.00538335	0.00273033	0.00111964	0.00178468	0.00670942	1.39932e-05	0.0136188	0.0035979	7.27987e-06	0.011095	0.0150544	0.000847053	1.65237e-05	9.78008e-05	2.07565e-05	0.0292498	0.000848438	3.26348e-05	1.5298e-05	5.89685e-05	3.49983e-05	0.000155028	0.000216732	2.66727e-05	3.36592e-05
Batch19_408N	0.00123663	0.0063628	0.000465535	0.000306843	6.98553e-05	0.000105912	0.000446908	5.31572e-05	2.11332e-05	7.65896e-05	0.0624828	0.00260082	5.90545e-05	0.00212997	0.0047687	5.28064e-05	0.000165369	0.0264884	4.88587e-05	0.0357132	9.96145e-05	8.99674e-06	0.00021731	3.73084e-05	0.00414774	0.000970536	0.000612968	0.000969923	0.0023955	3.07653e-05	0.0184297	0.00761471	4.44107e-05	0.0333806	0.0196067	0.00147957	3.77624e-06	5.23614e-05	2.54194e-05	0.0314016	0.00143358	1.10782e-05	6.82508e-06	7.93385e-05	7.44413e-05	0.000488599	0.000281798	5.32009e-05	1.39012e-05
Batch19_424P	0.00132215	0.00375702	0.000421987	0.000238666	7.39303e-05	7.60337e-05	0.000288706	4.21693e-05	1.35457e-05	9.21365e-05	0.0424806	0.00253695	6.29783e-05	0.00209863	0.00617865	2.62981e-05	0.000107861	0.0221041	6.8804e-05	0.0314161	0.000488881	5.11954e-05	0.000526223	0.000106714	0.00547706	0.001776	0.00115866	0.000963563	0.0033166	1.15399e-05	0.0150675	0.00618333	2.00304e-05	0.0163249	0.020386	0.000735374	6.01213e-05	3.53816e-05	2.02126e-05	0.0268109	0.000605634	0.000163009	0.000101263	0.000559399	8.40046e-05	0.000349992	0.000494562	4.48289e-05	1.91078e-05
Batch19_454P	0.00129153	0.00163386	0.000220089	9.62666e-05	4.16732e-05	4.98035e-05	0.000159252	4.15782e-05	1.67887e-05	0.000102246	0.0572334	0.00215061	5.66218e-05	0.00151851	0.0068227	5.62653e-05	0.000111941	0.0270219	4.53188e-05	0.0466311	0.000374753	5.48006e-05	0.00056369	0.000101018	0.0040051	0.00111221	0.000665841	0.00145647	0.00407087	2.43176e-05	0.0144234	0.00867276	3.12257e-05	0.0246508	0.0127765	0.000819174	8.28746e-05	3.49148e-05	2.84086e-05	0.0326538	0.000889928	6.52571e-05	5.45156e-05	0.000303543	0.000164892	0.000152924	0.000539577	4.59007e-05	1.74215e-05
Batch19_434P	0.00109048	0.00306995	0.000744767	0.000213795	6.88763e-05	3.32595e-05	0.000255011	3.3607e-05	1.53575e-05	9.41498e-05	0.0509566	0.00252704	5.58168e-05	0.00181608	0.0090827	8.17179e-05	9.14896e-05	0.0295022	4.67368e-05	0.0402724	0.00028496	7.9274e-05	0.000678057	0.000182166	0.00437216	0.00159691	0.00103291	0.00107659	0.00300997	1.34207e-05	0.0165345	0.00851991	1.13625e-05	0.0247487	0.0147233	0.00109023	7.67902e-05	2.82012e-05	1.62061e-05	0.0288089	0.000721485	1.01328e-05	5.89433e-06	0.000115169	3.28302e-05	5.61568e-05	0.000371757	1.638e-05	1.2799e-05
Batch19_407N	0.00105444	0.00670039	0.00053537	0.000284976	3.92652e-05	4.42566e-05	0.000308978	4.55215e-05	2.22869e-05	4.77698e-05	0.0492786	0.00134471	5.90405e-05	0.00255344	0.00490048	3.77347e-05	0.000144519	0.0277188	5.81078e-05	0.0335495	0.000491742	5.14898e-05	0.000532391	0.000120062	0.00424762	0.0011656	0.000726598	0.00186717	0.00657228	1.85534e-05	0.0158306	0.00552228	1.162e-05	0.0319325	0.0130185	0.000574546	2.85007e-05	2.53731e-05	1.66451e-05	0.0288763	0.00153326	6.62593e-05	2.401e-05	7.66467e-05	0.000117407	0.000857283	0.000309237	1.18739e-05	3.60978e-05
Batch20_511P	0.00122994	0.00414336	0.000587013	0.000155343	2.80834e-05	2.60783e-05	0.000256524	4.20287e-05	2.44484e-05	7.25009e-05	0.0791212	0.00220281	5.04416e-05	0.00146976	0.00579166	4.37622e-05	0.000157688	0.0244297	4.66287e-05	0.0536973	0.000147727	3.61314e-05	0.000184888	4.29682e-05	0.00319322	0.00116735	0.000772975	0.00149685	0.00287246	1.46967e-05	0.00959529	0.00985646	1.37645e-05	0.021951	0.016097	0.00131696	0.000239907	2.52356e-05	1.50354e-05	0.032641	0.00423788	5.90015e-06	9.82124e-06	0.000132162	5.36531e-05	4.15181e-05	0.000280437	8.77409e-06	2.52931e-05
Batch20_366N	0.00158014	0.00557283	0.0004955	0.000229352	6.18962e-05	4.86427e-05	0.00020154	4.11154e-05	1.53848e-05	0.000132607	0.0813127	0.00300341	5.73062e-05	0.0023572	0.00490318	1.8533e-05	0.000106564	0.0222092	5.26223e-05	0.0418437	0.000528205	5.36942e-05	0.000414408	6.82678e-05	0.0043848	0.00175564	0.00115336	0.00194774	0.00628057	1.12348e-05	0.0151718	0.00361301	7.85174e-05	0.00937383	0.0154875	0.000845075	1.10012e-05	6.95372e-05	2.28052e-05	0.03089	0.00109317	4.22058e-06	8.073e-06	0.000906762	3.18665e-05	6.17003e-05	0.000336411	7.905e-06	2.44289e-05
Batch20_524P	0.00130124	0.00476432	0.000329681	0.000241383	1.45402e-05	4.62585e-05	0.000296569	2.17479e-05	2.37044e-05	5.18297e-05	0.0597532	0.00287881	5.75589e-05	0.00209795	0.00497989	6.35188e-05	0.000126196	0.0274408	5.10829e-05	0.0379181	0.00018242	2.55668e-05	0.000208504	5.07932e-05	0.00411244	0.00157688	0.00118094	0.00160928	0.00487739	1.36633e-05	0.0150169	0.00675266	1.82878e-05	0.00821678	0.0156346	0.00111836	7.12392e-05	2.05744e-05	1.54163e-05	0.0291261	0.00119586	3.85222e-06	2.78638e-06	0.000113511	2.98508e-05	5.75977e-05	0.000319864	7.97931e-06	2.15212e-05
Batch20_364N	0.0014599	0.0040481	0.000527781	0.000257744	7.60297e-05	4.51428e-05	0.00145571	3.88247e-05	9.96854e-06	9.42334e-05	0.0675749	0.00282282	6.51249e-05	0.00245331	0.00533523	2.95901e-05	0.000120437	0.0292131	4.28599e-05	0.0415162	0.00104104	8.38395e-05	0.00046112	0.00014718	0.00317668	0.00167316	0.00100332	0.00253932	0.00998493	1.3053e-05	0.0180654	0.00638858	3.67806e-05	0.0122813	0.0130908	0.000867852	1.00584e-05	5.84427e-05	1.52331e-05	0.0271563	0.000838097	0.000157764	3.95583e-05	0.000212054	3.38834e-05	1.55208e-05	0.00040001	3.15636e-06	1.64577e-05
Batch20_356N	0.00109287	0.0065426	0.000572485	0.000358065	0.00013093	3.38129e-05	0.000286182	4.29821e-05	1.06327e-05	4.67049e-05	0.0375603	0.00194185	5.87762e-05	0.00243848	0.00276493	5.55283e-05	0.000156431	0.0246749	4.62642e-05	0.0418102	0.000157676	2.6891e-05	0.000277652	5.18259e-05	0.00266568	0.00115549	0.000932849	0.000823127	0.00254104	1.08649e-05	0.0145864	0.00891032	5.92867e-05	0.0120087	0.0146766	0.000757934	4.03496e-05	7.43515e-05	2.22767e-05	0.0304472	0.00222242	9.25229e-06	1.30626e-05	8.73407e-05	5.01142e-05	0.000222515	0.00046119	3.19157e-06	1.64769e-05
Batch20_521P	0.00142047	0.00550559	0.000397049	0.000236884	2.45988e-05	4.75726e-05	0.000217429	5.20449e-05	2.38324e-05	7.50349e-05	0.0340364	0.0021249	6.23133e-05	0.00314212	0.00557883	0.000104382	0.000124967	0.0213006	4.63995e-05	0.0449255	4.61261e-05	1.23609e-05	0.000121027	3.44824e-05	0.00520656	0.00156776	0.000936741	0.000526664	0.00138646	1.73304e-05	0.0142413	0.00891484	2.37487e-05	0.0261002	0.0163024	0.00139869	6.86007e-05	3.4387e-05	1.74082e-05	0.0326449	0.00294734	4.42869e-06	3.34482e-06	0.000150474	4.32072e-05	4.69757e-05	0.000416754	1.16215e-05	2.5155e-05
Batch20_359N	0.00113624	0.00536656	0.000601483	0.000258789	3.1325e-05	2.72509e-05	0.000180473	3.99298e-05	1.57189e-05	9.28238e-05	0.0505325	0.00277771	6.1769e-05	0.00216532	0.00582138	3.04759e-05	0.000120028	0.0220672	5.7473e-05	0.0458766	0.000391264	2.04489e-05	0.00018008	3.70106e-05	0.00354397	0.00145677	0.00150859	0.00213886	0.00810934	1.15354e-05	0.0127019	0.0069597	3.31208e-05	0.0188621	0.0193853	0.00101298	3.7855e-05	2.29755e-05	1.80565e-05	0.0305772	0.00435774	1.10072e-05	6.20744e-06	0.000210453	4.94316e-05	0.000110303	0.000426588	4.94896e-06	2.12651e-05
Batch20_525P	0.0012938	0.00462549	0.000552869	0.000262628	6.74898e-05	4.35935e-05	0.000776051	3.44798e-05	1.70129e-05	5.66774e-05	0.0283384	0.00188724	5.1092e-05	0.00248126	0.00480918	2.90575e-05	0.00014189	0.0274192	3.50369e-05	0.0340347	8.73798e-05	1.7542e-05	0.000153046	2.49071e-05	0.00263185	0.00136955	0.000828815	0.000878396	0.00249747	1.19476e-05	0.0160091	0.00809358	3.61725e-05	0.0117533	0.0158852	0.00124919	6.60329e-05	6.01976e-05	1.0989e-05	0.0268542	0.00213223	4.76219e-05	4.03596e-05	0.000114291	2.57079e-05	2.81734e-05	0.000349105	9.73486e-06	2.15104e-05
Batch20_520P	0.00121427	0.00381559	0.000305074	0.000259973	4.36479e-05	4.1042e-05	0.000228764	3.37488e-05	1.37537e-05	0.000102892	0.0326949	0.0017309	6.18105e-05	0.00320213	0.00440808	3.53781e-05	9.448e-05	0.0285922	4.62166e-05	0.0372853	0.000142405	2.74253e-05	0.000160314	3.95823e-05	0.002428	0.00102186	0.000802643	0.000972042	0.00334713	1.18775e-05	0.0167927	0.0066519	2.74366e-05	0.0117828	0.0133252	0.00161541	3.64362e-05	0.000194544	1.85421e-05	0.027608	0.00225693	1.23516e-05	1.67418e-05	9.92899e-05	2.63244e-05	7.57243e-06	0.000312133	7.186e-06	2.05581e-05
Batch20_363N	0.00152778	0.00485459	0.000380738	0.000234743	2.56645e-05	3.38535e-05	0.000246058	3.19537e-05	7.42875e-06	8.50996e-05	0.0446088	0.00277452	7.32208e-05	0.00304085	0.00501801	2.98972e-05	0.000191714	0.0217398	5.78948e-05	0.0402415	0.000252662	2.48287e-05	0.000286867	6.25293e-05	0.00250562	0.00267835	0.000672966	0.000716721	0.00207707	1.0077e-05	0.0132363	0.00577599	9.17658e-05	0.0147865	0.015972	0.000667215	2.32417e-05	4.54545e-05	3.84903e-05	0.026752	0.00233827	1.10895e-05	1.4508e-05	0.000368756	4.10909e-05	0.00012273	0.00032032	2.39667e-05	2.17183e-05
Batch20_503P	0.00138651	0.00221149	0.000106424	0.000344054	4.34548e-05	6.15282e-06	0.000120997	3.36134e-05	2.06755e-05	0.000129233	0.0315251	0.00294108	4.80047e-05	0.00139155	0.00323838	2.86752e-05	0.000102867	0.0158304	4.09375e-05	0.0486838	5.44742e-05	2.76712e-05	0.000239356	4.33554e-05	0.00235868	0.00102615	0.000445526	0.00083108	0.000983117	3.15513e-05	0.0126843	0.00406679	8.45344e-06	0.00924535	0.0134865	0.00156003	3.22864e-05	1.78978e-05	1.15499e-05	0.0241012	0.000811419	1.19965e-05	4.16422e-06	2.67195e-05	3.23861e-05	1.66078e-05	0.000142545	1.91161e-05	2.42171e-05
Batch20_508P	0.00148069	0.00384097	0.000480356	0.000218149	4.80492e-05	1.73864e-05	0.000190088	3.29477e-05	1.44762e-05	6.34067e-05	0.0365325	0.00190701	6.86728e-05	0.00189039	0.00542719	3.84804e-05	0.000150851	0.0196665	4.02961e-05	0.0419667	4.30879e-05	1.10002e-05	0.000137173	3.95317e-05	0.00387213	0.000964665	0.000714398	0.000725384	0.00148624	1.7566e-05	0.0139726	0.00888552	1.39172e-05	0.022199	0.0176575	0.00105967	4.22018e-05	2.98016e-05	1.49462e-05	0.0300652	0.00154237	4.50367e-06	5.37923e-06	9.02984e-05	4.07486e-05	2.2018e-05	0.000422087	0.000854479	2.12602e-05
Batch20_357N	0.00115852	0.00609008	0.000897972	0.000268333	7.50086e-05	0.00126847	0.000266082	6.4444e-05	1.10394e-05	1.6301e-05	0.0691964	0.00241615	4.49556e-05	0.00193347	0.00381123	6.15337e-05	0.000119228	0.0232415	5.87449e-05	0.054506	0.000856539	8.06797e-05	0.00040602	9.95313e-05	0.00446449	0.00167388	0.00119608	0.00298665	0.0140286	1.87526e-05	0.0139337	0.00812129	2.48384e-05	0.0152247	0.0172618	0.000787193	5.83879e-06	3.01329e-05	1.04417e-05	0.0292655	0.00170782	3.75811e-05	3.56706e-05	5.22092e-05	5.83556e-05	0.00010092	0.000508737	2.0782e-06	1.79146e-05
Batch20_362N	0.00132175	0.00607801	0.000573971	0.000248005	3.2914e-05	2.56733e-05	0.000273739	5.05617e-05	1.71347e-05	0.000126151	0.0532672	0.002593	5.10403e-05	0.00169854	0.005729	3.55547e-05	0.000150584	0.0277776	6.55929e-05	0.0363352	0.000345734	2.13548e-05	0.000208644	3.07848e-05	0.00387611	0.00119033	0.000944865	0.00141022	0.00524078	1.34647e-05	0.0144611	0.00862491	5.473e-05	0.00584457	0.0182963	0.000866439	2.68755e-05	1.42859e-05	1.75092e-05	0.0340853	0.001964	4.15207e-06	1.97686e-06	0.000503603	8.04481e-05	0.000145361	0.000433571	1.14091e-05	3.04356e-05
Batch20_522P	0.0011882	0.00301405	0.000381379	0.000205161	3.53735e-05	2.20204e-05	0.000164362	3.99787e-05	2.43336e-05	6.93548e-05	0.0460123	0.00323749	4.14908e-05	0.00154553	0.00453895	0.000118721	9.90014e-05	0.0342488	4.69882e-05	0.0359252	0.000271675	4.44883e-05	0.000358865	6.41275e-05	0.00290741	0.00112628	0.000581291	0.0018951	0.00920631	2.18858e-05	0.0143998	0.00831233	1.96141e-05	0.0146296	0.0172334	0.00144358	4.15588e-05	2.57027e-05	2.27832e-05	0.0295312	0.00337744	2.08599e-05	9.10158e-06	0.000206262	4.62423e-05	5.85017e-05	0.000373384	3.99551e-05	2.87802e-05
Batch20_355N	0.00112657	0.00508256	0.000197245	0.000159157	6.75895e-05	4.07539e-05	0.00026726	4.58393e-05	2.34339e-05	3.87856e-05	0.0425723	0.00215772	3.80286e-05	0.00266393	0.00335549	4.30939e-05	0.000143609	0.0250121	6.07761e-05	0.0483	0.000260698	2.17162e-05	0.000178356	4.41346e-05	0.00671987	0.00167406	0.00101959	0.00139186	0.00466301	1.5758e-05	0.0154697	0.00564414	2.17708e-05	0.0160293	0.0190908	0.000803388	1.87911e-05	9.43423e-05	1.96026e-05	0.0287298	0.00308766	0.000117093	4.45561e-05	9.42087e-05	6.93559e-05	0.000632715	0.000432745	4.48674e-06	1.92604e-05
Batch20_367N	0.00116342	0.00727619	0.00077757	0.000172061	2.80546e-05	0.00018033	0.000373232	4.96522e-05	1.15457e-05	0.000102884	0.0756894	0.0022843	4.97184e-05	0.00207443	0.00418322	2.98138e-05	6.25602e-05	0.0243657	5.95156e-05	0.0430844	0.000587258	4.81518e-05	0.000217271	7.30946e-05	0.00601416	0.00157525	0.000880739	0.00178257	0.00713905	1.50186e-05	0.0125897	0.00666929	2.16102e-05	0.00981026	0.0167564	0.000796696	2.62534e-05	3.29883e-05	2.22546e-05	0.0322195	0.00419939	1.67615e-05	1.27531e-05	0.000240601	3.27939e-05	4.4962e-05	0.000435044	6.26417e-06	2.27566e-05
Batch20_505P	0.00141057	0.00308402	0.000281819	0.000185958	3.90638e-05	2.45059e-05	0.000297741	4.86829e-05	3.16002e-05	0.00014008	0.0390283	0.00216506	3.72775e-05	0.00202704	0.00557959	4.8622e-05	0.000168131	0.0287966	6.21251e-05	0.0407268	7.02772e-05	1.50435e-05	0.000202574	4.96771e-05	0.00360974	0.000824168	0.000764904	0.000854834	0.00214364	2.09653e-05	0.021222	0.00768578	2.59774e-05	0.030389	0.0166906	0.00105796	3.69939e-05	3.67942e-05	2.5509e-05	0.0321835	0.00142685	1.2758e-05	6.27045e-06	0.000300256	6.9632e-05	4.47457e-05	0.000422007	2.31036e-05	3.17982e-05
Batch20_358N	0.00143405	0.00718695	0.000579125	0.000165086	5.38616e-05	5.61803e-05	0.000270216	2.79478e-05	1.61827e-05	0.000101042	0.0594051	0.00303317	7.58821e-05	0.00210209	0.0056031	6.07239e-05	0.000140361	0.027405	5.50421e-05	0.0351015	0.000774538	5.80839e-05	0.000293618	4.80361e-05	0.00321832	0.00160715	0.00102142	0.00236292	0.0122616	1.19865e-05	0.0157337	0.00679145	4.17579e-05	0.0199173	0.0166818	0.000965351	2.11067e-05	6.6107e-05	2.10094e-05	0.0297013	0.000966574	1.81506e-05	8.08667e-06	0.000506459	6.27018e-05	0.000200363	0.000252089	8.52832e-06	2.47743e-05
Batch20_514P	0.00131414	0.00546764	0.000536788	0.000215376	2.5539e-05	2.20771e-05	0.00019598	5.45993e-05	3.20461e-05	0.000100796	0.0732349	0.00161427	4.80445e-05	0.00129359	0.00542936	4.0059e-05	0.000113393	0.0231277	3.70876e-05	0.0472118	6.17382e-05	3.40211e-05	0.000316754	7.47933e-05	0.0026571	0.00348492	0.000695794	0.00139397	0.00188567	1.7928e-05	0.0161449	0.0074995	2.17404e-05	0.0334666	0.0139673	0.00131093	6.01323e-05	3.4313e-05	8.63882e-06	0.0324138	0.002447	2.47164e-05	9.37044e-06	0.000163041	5.55689e-06	6.31327e-06	0.000239446	4.29374e-06	2.33447e-05
Batch20_513P	0.00111798	0.00656693	0.000315495	0.000265279	4.03022e-05	0.000736261	0.000261844	4.40256e-05	1.81268e-05	6.36417e-05	0.0508483	0.00181404	6.63159e-05	0.00188139	0.00331876	3.17078e-05	9.90104e-05	0.0298643	6.13932e-05	0.0425966	0.000144995	5.78281e-05	0.000279635	9.01254e-05	0.00259656	0.000872699	0.000478027	0.000419555	0.00117601	1.88058e-05	0.0139878	0.00524446	2.32561e-05	0.0218655	0.0178763	0.000859059	6.46343e-05	1.99966e-05	1.48637e-05	0.0202703	0.00237397	1.94118e-05	1.14567e-05	0.000160366	0.000381693	2.7443e-05	0.000422688	8.34004e-06	7.28628e-05
Batch20_509P	0.00103711	0.00318813	0.00036711	0.000194542	0.000172406	1.37444e-05	0.000150741	4.62849e-05	1.8651e-05	9.97548e-05	0.0309009	0.00324578	5.9524e-05	0.00262177	0.00656737	4.54397e-05	0.0001529	0.0238483	4.50257e-05	0.0446498	6.2709e-05	1.6837e-05	0.000144313	3.42568e-05	0.00485215	0.00105253	0.000888353	0.000812886	0.00195973	1.85904e-05	0.0119861	0.00807342	2.87516e-05	0.0146789	0.0140435	0.0013014	7.9839e-05	1.57307e-05	1.0939e-05	0.0328742	0.00131645	1.14569e-05	3.04259e-06	0.000119116	1.93902e-05	2.12247e-05	0.000472452	5.82195e-06	2.723e-05
Batch20_504P	0.00142954	0.00268782	0.000162657	0.000164447	5.5339e-05	4.57268e-05	0.000196524	4.8506e-05	2.22416e-05	0.000108673	0.0729755	0.00268573	5.19752e-05	0.00124073	0.00495883	4.12101e-05	9.41646e-05	0.0241834	4.73653e-05	0.0439398	4.45319e-05	1.68299e-05	0.000166945	3.91803e-05	0.00368974	0.00114319	0.000900835	0.00138973	0.00305321	1.75534e-05	0.0153118	0.00872843	2.18617e-05	0.0130113	0.0158825	0.00102604	5.76462e-05	1.65381e-05	2.08528e-05	0.0331346	0.00187151	9.98182e-06	6.01665e-06	0.00017843	0.000109732	4.04486e-05	0.000334278	2.62469e-05	2.68447e-05
Batch20_360N	0.00151237	0.00611092	0.00061144	0.00037297	2.96161e-05	3.68863e-05	0.000182447	4.85345e-05	1.27653e-05	0.000105015	0.0639056	0.00206152	5.44622e-05	0.00243511	0.00436617	4.99757e-05	0.000103216	0.0192762	5.9066e-05	0.0411731	0.000611685	0.000123218	0.00051284	0.000180893	0.00482427	0.00199625	0.00407634	0.00249024	0.00871801	1.46668e-05	0.0143503	0.00496241	7.06859e-05	0.0154677	0.019431	0.00069415	2.0839e-05	6.56506e-05	2.69903e-05	0.0282582	0.00179916	2.05446e-05	1.7167e-05	0.000579324	5.32289e-05	9.18187e-05	0.000384125	7.27112e-06	2.74354e-05
Batch20_517P	0.001248	0.00428094	0.000567737	0.000183489	1.6917e-05	2.56758e-05	0.000150071	3.94775e-05	2.35662e-05	5.08321e-05	0.074663	0.00199627	3.51128e-05	0.0018491	0.00563854	3.80652e-05	0.000128156	0.0151353	3.2541e-05	0.0457773	6.79333e-05	3.28923e-05	0.000281048	5.70346e-05	0.00271683	0.00103293	0.000523285	0.0020193	0.00541428	2.16164e-05	0.0114832	0.00743714	1.32548e-05	0.0254076	0.0149649	0.00151747	5.3401e-05	2.02085e-05	7.64228e-06	0.03416	0.00325381	5.91662e-06	2.1331e-06	0.000144113	3.38236e-05	2.34648e-05	0.000345805	1.12967e-05	1.97718e-05
Batch20_361N	0.00133779	0.00659935	0.000719037	0.000275176	6.30461e-05	4.70884e-05	0.000292735	8.78408e-05	1.00987e-05	7.30279e-05	0.058249	0.00218025	7.79387e-05	0.00248743	0.00463672	3.98358e-05	0.00012855	0.0223608	5.67149e-05	0.041892	0.000264338	4.59402e-05	0.000330055	0.000100046	0.00307464	0.000872554	0.00091408	0.0010554	0.00385825	1.45143e-05	0.0136753	0.00605311	3.00358e-05	0.0151413	0.0161366	0.000606273	1.11202e-05	3.89786e-05	2.5015e-05	0.0315739	0.00165754	2.06754e-06	3.05687e-06	0.000623822	7.82844e-05	0.000330982	0.000495426	1.06796e-05	2.95117e-05
Batch20_365N	0.00123632	0.00496921	0.000567126	0.000338266	0.000105663	4.8536e-05	0.000170823	3.57221e-05	2.04029e-05	9.54851e-05	0.0588885	0.00203109	6.39396e-05	0.00304826	0.00450049	3.12491e-05	0.000143219	0.0192792	5.2693e-05	0.0465515	0.000321465	2.60046e-05	0.000275462	4.46222e-05	0.00610706	0.00284571	0.00113907	0.00161094	0.00475727	1.43785e-05	0.0125918	0.00369558	3.9057e-05	0.0103713	0.014901	0.00132443	1.72954e-05	8.95896e-05	1.63985e-05	0.0316566	0.0040889	6.94589e-06	1.1351e-05	0.000241409	3.95723e-05	9.15583e-05	0.000304003	5.31984e-06	2.20375e-05
Batch20_518P	0.0010588	0.0034179	0.000402203	0.000207883	3.70748e-05	2.21158e-05	0.000271771	4.81757e-05	1.26049e-05	0.000129653	0.0463576	0.00327812	6.33879e-05	0.00186459	0.007049	4.72066e-05	0.000123172	0.0300571	4.64151e-05	0.0419356	0.000113129	3.34415e-05	0.000279409	6.65456e-05	0.00441488	0.00103232	0.000796059	0.00121805	0.0022143	1.54381e-05	0.0132822	0.010052	9.83224e-06	0.00941579	0.0155257	0.00130292	4.17209e-05	2.10163e-05	8.57763e-06	0.0345819	0.00345779	5.89976e-05	2.14699e-05	0.000124255	2.24393e-05	1.34884e-05	0.000327185	1.58898e-05	2.64382e-05
Batch20_516P	0.00113081	0.00286281	0.000215241	0.000111434	2.25468e-05	1.89593e-05	0.000188867	3.92343e-05	1.04708e-05	6.18489e-05	0.0247082	0.00280713	5.36404e-05	0.00202544	0.0042897	2.88999e-05	0.000125821	0.0254635	4.39708e-05	0.0318398	6.93083e-05	1.34336e-05	9.65285e-05	2.58225e-05	0.0034588	0.00191652	0.00067047	0.000311293	0.00095659	1.36521e-05	0.0151833	0.00710404	2.1557e-05	0.00640004	0.0119281	0.00121916	0.000277389	2.08852e-05	1.34613e-05	0.0259471	0.00225884	6.74704e-06	3.83461e-06	0.000109876	2.86225e-05	5.31193e-05	0.00029969	3.89775e-06	1.94928e-05
Batch20_523P	0.00116401	0.00416321	0.000685439	0.000252652	0.000106909	1.10398e-05	0.000189603	3.00101e-05	1.45554e-05	5.44647e-05	0.0508106	0.00200718	5.33797e-05	0.00121439	0.00509254	4.02224e-05	0.000134888	0.0159886	3.8855e-05	0.0422363	0.000133026	2.06946e-05	0.00022924	5.82767e-05	0.00199045	0.00119244	0.000609278	0.00142455	0.00431029	1.22813e-05	0.0119991	0.00653928	6.19054e-05	0.0215728	0.014024	0.00128036	2.6539e-05	5.9959e-05	1.92052e-05	0.0281025	0.00301979	5.00583e-05	2.81203e-05	0.00030737	2.00676e-05	3.97413e-05	0.000412368	3.80153e-06	2.35215e-05
Batch20_506P	0.00108428	0.00253546	0.000283637	0.00032054	2.59129e-05	4.40484e-05	0.00025638	4.44019e-05	2.54048e-05	8.66653e-05	0.0305352	0.0024059	5.12199e-05	0.00191195	0.00667999	6.5936e-05	0.000121167	0.0233894	4.11609e-05	0.0339843	5.92592e-05	1.46519e-05	0.000156182	2.54919e-05	0.00362725	0.00128354	0.000985741	0.000924312	0.00285101	1.64895e-05	0.0124404	0.0106735	1.78271e-05	0.0165043	0.0135704	0.00109317	5.23209e-05	0.000109913	1.4655e-05	0.0251395	0.00158467	2.55135e-05	1.02314e-05	8.67754e-05	4.75876e-05	1.73657e-05	0.000377932	7.16515e-05	2.51135e-05
Batch20_507P	0.00138324	0.00818968	0.000417521	0.000241345	7.30677e-05	1.75454e-05	0.000255525	4.06111e-05	2.19978e-05	0.000104979	0.0382947	0.00195999	5.88043e-05	0.00234988	0.0062539	8.39607e-05	0.000116504	0.0216572	3.65098e-05	0.039812	2.87388e-05	1.55638e-05	0.000151925	4.35917e-05	0.00454697	0.00118228	0.00109168	0.000891785	0.00126694	1.64857e-05	0.0118885	0.00869714	2.6045e-05	0.0275285	0.0153349	0.00122108	5.92993e-05	0.000104156	1.65984e-05	0.0279095	0.00125196	2.29026e-05	6.39189e-06	0.000109538	5.5287e-05	1.49836e-05	0.000246458	2.01422e-05	2.48378e-05
Batch20_502P	0.00229649	0.0028024	5.47461e-05	0.000213278	2.06405e-05	2.23579e-05	0.000255873	5.99016e-05	2.53037e-05	0.000175165	0.0686059	0.00343545	6.37028e-05	0.00089896	0.00176564	2.80961e-05	0.000104144	0.0207205	6.13524e-05	0.0561818	9.55879e-05	3.45562e-05	0.000196688	4.33981e-05	0.00543832	0.00254858	0.000845507	0.00290386	0.00328133	3.2805e-05	0.0140518	0.00395596	1.77069e-05	0.0182709	0.0182559	0.000570253	5.89437e-05	3.56369e-05	8.76696e-05	0.0203943	0.000518465	5.86625e-05	8.78059e-05	0.000102857	6.19664e-05	3.89864e-05	0.000108688	2.88339e-05	3.38597e-05
Batch20_515P	0.00121441	0.00378573	0.000125278	0.000115435	9.67046e-05	5.14046e-05	0.000134311	2.91218e-05	1.34684e-05	4.20224e-05	0.0340093	0.00276227	4.9675e-05	0.00190367	0.00440516	3.20341e-05	0.000119909	0.0306157	4.10966e-05	0.0346797	9.02717e-05	2.19119e-05	0.000191814	4.19294e-05	0.00341193	0.000942429	0.000724722	0.000891263	0.00332267	1.676e-05	0.0136066	0.00773146	1.74901e-05	0.00785644	0.0181417	0.00124168	4.80602e-05	3.7784e-05	2.68254e-05	0.0323286	0.00186128	1.552e-05	3.77625e-06	0.000144389	6.12744e-05	3.51148e-05	0.000409889	1.15224e-05	2.8116e-05
Batch20_512P	0.00133576	0.00491116	0.000294383	0.000297676	4.19774e-05	3.60774e-05	0.000360723	3.107e-05	1.5905e-05	6.81771e-05	0.0761211	0.00238041	6.09166e-05	0.00158709	0.00646913	4.51902e-05	0.00013082	0.0203359	3.6345e-05	0.0413242	0.000233182	3.70359e-05	0.000392037	0.000102085	0.00203704	0.0011988	0.000561254	0.00166472	0.00428612	1.34282e-05	0.0130062	0.00746215	3.08682e-05	0.0184455	0.016696	0.00132369	5.08385e-05	2.73511e-05	1.34169e-05	0.031546	0.0049471	1.11881e-05	1.05998e-06	0.000177343	3.7765e-05	3.8735e-05	0.000413021	1.10608e-05	2.02966e-05
Batch20_500P	0.00143113	0.00330612	0.000495039	0.000320667	3.50786e-05	5.42464e-06	0.000182278	2.49983e-05	1.81845e-05	8.73505e-05	0.0329565	0.00237402	5.55813e-05	0.0015303	0.00516788	3.52604e-05	9.06171e-05	0.0157958	4.08393e-05	0.0477976	3.53997e-05	1.67358e-05	0.000162709	3.76986e-05	0.00256593	0.000919073	0.000600594	0.000845596	0.00141045	1.19345e-05	0.0173031	0.00236306	1.38829e-05	0.0486706	0.0168631	0.00100916	3.55162e-05	1.16614e-05	1.52502e-05	0.0329183	0.00143645	4.01308e-06	3.73793e-06	5.58346e-05	4.62659e-05	2.33643e-05	0.000141092	8.29635e-06	2.56178e-05
Batch21_368N	0.00118491	0.00387224	0.00139531	0.000270585	2.85394e-05	7.56854e-05	0.000615008	4.40291e-05	1.68421e-05	9.70376e-05	0.0413843	0.00166122	3.71625e-05	0.00263612	0.00460744	4.8429e-05	0.000100297	0.0169603	5.08948e-05	0.043696	0.000195394	2.28641e-05	0.000201393	3.96122e-05	0.00402286	0.00177893	0.00106102	0.00147118	0.00354843	1.42774e-05	0.0164229	0.00519969	7.05154e-05	0.0199552	0.010512	0.00110247	1.32113e-05	4.74789e-05	1.91973e-05	0.0281596	0.00217444	3.05839e-05	5.56556e-05	0.000396249	1.79012e-05	2.66053e-05	0.000405195	1.25709e-05	2.49197e-05
Batch21_531P	0.00135697	0.00275263	0.000669215	0.000222632	2.52497e-05	2.37189e-05	0.000180402	4.14017e-05	1.91507e-05	7.77319e-05	0.0692903	0.00295305	4.00544e-05	0.00157352	0.00447921	5.44644e-05	0.000195731	0.0158032	4.31389e-05	0.04631	8.5837e-05	2.19743e-05	0.000206202	4.00983e-05	0.00433314	0.00094501	0.000775859	0.000812783	0.000902963	0.000141124	0.016871	0.00901305	3.18713e-05	0.00663837	0.0126923	0.000926135	0.000531522	0.000127864	1.40503e-05	0.0247773	0.00363944	2.45324e-05	9.54382e-06	0.000113228	2.04976e-05	7.83474e-06	0.000190012	3.11099e-05	2.76642e-05
Batch21_539P	0.00141781	0.0043415	0.000303087	0.000332455	6.25624e-05	9.06364e-06	0.00015667	3.91467e-05	2.57146e-05	0.000101744	0.0680132	0.00267133	4.46441e-05	0.00124055	0.00457599	4.43288e-05	0.000113073	0.0263273	4.29634e-05	0.0414068	0.00017579	2.16856e-05	0.000316512	6.75569e-05	0.00411103	0.00144778	0.00161865	0.00237395	0.00545601	2.80911e-05	0.0214447	0.00439391	1.85037e-05	0.0150264	0.0194752	0.00110578	5.11035e-05	1.86713e-05	9.85047e-06	0.0263815	0.0014599	7.93354e-06	2.15968e-06	6.07808e-05	1.98054e-05	2.74635e-05	0.000255293	1.89312e-05	2.40677e-05
Batch21_375N	0.0013028	0.00386826	0.000598679	0.00019231	2.75333e-05	4.50934e-05	0.000146436	4.90609e-05	1.68908e-05	2.15219e-05	0.0359378	0.00180719	4.95968e-05	0.00179572	0.00459287	9.50508e-05	0.000319377	0.0167389	6.86889e-05	0.056677	0.000332579	2.06294e-05	0.000137365	4.98124e-05	0.00393858	0.000971125	0.000705793	0.00193767	0.00934213	1.75147e-05	0.0144734	0.011824	4.18477e-05	0.0215416	0.0185408	0.000565527	0.000157658	0.000102626	1.65373e-05	0.0317694	0.00332396	0.000141013	0.000132143	0.000299457	5.29336e-05	0.000216829	0.000852914	2.08878e-05	2.0449e-05
Batch21_547P	0.00119551	0.00478567	7.63569e-05	0.000187709	0.00108701	4.08052e-05	0.000133788	3.82436e-05	1.55303e-05	5.71487e-05	0.0230439	0.00297224	3.74535e-05	0.00240826	0.00683497	4.63471e-05	0.000158926	0.0414766	3.81644e-05	0.0235626	0.000174947	1.34038e-05	0.00016314	3.80939e-05	0.0023494	0.000727867	0.000993853	0.00178104	0.00678704	1.06033e-05	0.0131659	0.0113809	3.21881e-05	0.0106142	0.0148657	0.000924529	9.37823e-06	5.75449e-05	1.2635e-05	0.0274262	0.000602074	8.96203e-06	9.41132e-06	0.000134043	8.82105e-05	7.09498e-05	0.00038218	1.35362e-05	1.89453e-05
Batch21_376N	0.00127162	0.00515331	0.000593567	0.000319707	9.70794e-05	5.60704e-05	0.000309574	5.34529e-05	1.48935e-05	4.44533e-05	0.0651156	0.00193426	4.86152e-05	0.00197045	0.00390273	3.65552e-05	0.000186791	0.0221361	5.73363e-05	0.059222	0.000246137	3.22631e-05	0.00024738	6.69494e-05	0.00490645	0.00452365	0.00113909	0.00168492	0.00464009	1.55848e-05	0.0157593	0.00704056	2.28977e-05	0.0410582	0.0174304	0.00103953	1.0287e-05	8.52263e-05	1.58119e-05	0.0314907	0.00202667	3.23283e-06	4.66709e-06	5.78425e-05	6.37276e-07	0.000132586	0.000562491	1.2482e-05	1.68714e-05
Batch21_528P	0.0011896	0.0041555	0.00069632	0.000306279	1.45543e-05	2.41932e-05	0.000192128	3.42272e-05	2.82314e-05	9.88004e-05	0.0544383	0.00240334	4.36216e-05	0.00159898	0.00703647	4.88142e-05	0.000105094	0.0175565	4.13174e-05	0.0504743	0.000217874	3.52247e-05	0.000222867	4.11589e-05	0.00257933	0.00117545	0.000717253	0.00229215	0.00560842	2.07581e-05	0.012099	0.00710617	3.04957e-05	0.015699	0.014635	0.00188042	7.16556e-05	3.85354e-05	9.75742e-06	0.0307128	0.00211401	1.25794e-05	9.25626e-06	0.000257097	9.5233e-06	7.62839e-06	0.000272925	2.46789e-05	2.52417e-05
Batch21_549P	0.0012013	0.00443517	0.000253745	0.000454541	2.97816e-05	6.66005e-06	0.000597523	4.69631e-05	1.03253e-05	9.85239e-05	0.033285	0.00198257	3.66687e-05	0.00169477	0.00804888	2.48854e-05	0.000184071	0.0182224	5.47946e-05	0.0519664	5.57876e-05	9.72508e-06	0.000108084	2.10193e-05	0.00389571	0.000772162	0.000575435	0.00102055	0.00254183	1.50154e-05	0.0123479	0.0069361	3.23166e-05	0.0142681	0.0133895	0.00104703	1.40767e-05	1.68701e-05	2.20025e-05	0.0329597	0.00206285	4.94786e-05	1.11459e-05	0.000219991	1.99694e-05	1.72499e-05	0.000325131	1.80273e-05	2.09279e-05
Batch21_548P	0.00130644	0.00618715	0.000129449	0.000113756	8.51505e-05	4.28854e-05	0.000166712	6.89403e-05	2.43901e-05	8.45157e-05	0.0482732	0.00264807	5.35807e-05	0.0016195	0.00594227	7.94481e-05	0.000157982	0.0223687	4.43631e-05	0.0490283	9.60682e-05	1.28165e-05	0.000149826	5.4838e-05	0.00300386	0.00104409	0.00122661	0.00147055	0.00239744	2.05836e-05	0.0119938	0.0131965	3.00827e-05	0.0125266	0.0126477	0.00133554	3.3426e-05	8.67525e-05	1.83183e-05	0.0327952	0.00138451	4.23661e-05	4.30654e-05	0.00019951	3.9409e-05	9.4596e-05	0.000372477	3.68661e-05	2.34008e-05
Batch21_369N	0.00117762	0.00372779	0.00020974	0.000291043	8.98496e-05	1.67458e-05	0.000233375	2.54042e-05	1.41432e-05	5.84893e-05	0.0501351	0.001659	7.17765e-05	0.00220502	0.00431779	6.4552e-05	9.41978e-05	0.0234564	5.42571e-05	0.0366144	0.000175864	2.9492e-05	0.000284635	6.01722e-05	0.00423679	0.00142712	0.00117342	0.001377	0.00312819	1.58684e-05	0.0164398	0.00672097	3.41667e-05	0.0327943	0.0119105	0.000807838	1.20322e-05	6.7276e-05	2.51821e-05	0.0271818	0.00244538	7.79196e-05	4.36916e-05	0.000192827	3.38067e-05	0.000109481	0.000366577	1.42413e-05	2.30874e-05
Batch21_374N	0.00135158	0.00361694	0.000318606	0.000212426	4.2379e-05	0.000220832	0.000371007	4.6545e-05	1.16729e-05	8.51764e-05	0.052795	0.00266978	6.95021e-05	0.00175084	0.00443725	4.81387e-05	0.0001779	0.0251013	6.37404e-05	0.0341373	0.000389181	3.23506e-05	0.000151712	3.45594e-05	0.00207514	0.00119289	0.000841703	0.00113977	0.00406794	1.45428e-05	0.0138402	0.0086388	3.5285e-05	0.00732485	0.0204831	0.000967497	0.00108788	0.000174971	2.03923e-05	0.031389	0.00161025	2.42368e-05	1.67296e-05	0.000231068	2.8276e-05	8.32092e-05	0.000401114	1.44616e-05	2.23384e-05
Batch21_533P	0.00120501	0.00444201	0.000357886	0.000253629	5.05223e-05	0.000100654	0.000159752	4.24049e-05	1.27709e-05	8.67619e-05	0.0441945	0.00243286	5.25359e-05	0.00178592	0.00637849	5.6551e-05	0.000148228	0.0251989	4.30754e-05	0.0435172	0.000250291	2.41579e-05	0.000268484	6.39433e-05	0.00443182	0.00167669	0.00110506	0.00182009	0.00499679	1.54865e-05	0.0137871	0.00950706	4.75048e-05	0.0118578	0.0140117	0.00155433	0.000369369	0.000159696	1.97938e-05	0.0236511	0.00369536	5.92646e-06	1.19658e-05	0.0004268	2.78e-05	2.66537e-05	0.000489204	0.00178468	0.000156635
Batch21_526P	0.00132262	0.00287592	0.000407701	0.000168567	2.25377e-05	1.29327e-05	0.000940509	4.40087e-05	1.26498e-05	5.23968e-05	0.0626597	0.00190588	5.10566e-05	0.00205767	0.00411924	5.35261e-05	0.000176229	0.016973	5.24061e-05	0.0344807	0.000121838	1.9768e-05	0.000181687	2.75697e-05	0.00282665	0.000986119	0.000672338	0.00131841	0.00309949	1.50192e-05	0.0126965	0.00526955	1.71797e-05	0.0195509	0.0157739	0.00122189	3.79796e-05	3.32153e-05	1.6581e-05	0.0319038	0.00198766	3.90993e-05	2.66708e-05	0.000129087	4.57552e-05	4.47718e-05	0.000158302	1.89278e-05	2.40058e-05
Batch21_537P	0.00114355	0.00462804	0.000372239	0.000202266	2.26279e-05	9.04119e-06	0.000154919	4.58898e-05	2.02033e-05	7.29232e-05	0.0493139	0.00314674	5.41503e-05	0.00155844	0.00811309	3.47923e-05	0.000133272	0.0251295	3.7556e-05	0.0451801	0.000185474	2.09097e-05	0.000271589	6.1473e-05	0.00266187	0.00171421	0.000750924	0.0014134	0.00308762	1.61129e-05	0.0156701	0.00673505	2.5554e-05	0.0269046	0.0165446	0.00124951	1.66044e-05	2.18825e-05	2.07319e-05	0.0272482	0.00136413	1.71327e-05	5.28645e-06	0.000273438	4.36074e-05	3.37805e-05	0.000399921	2.23854e-05	2.14133e-05
Batch21_544P	0.00111026	0.00207096	0.000152044	0.000215751	2.39669e-05	1.34743e-05	0.000285344	4.0282e-05	1.75351e-05	6.64758e-05	0.0632812	0.00301067	3.2062e-05	0.00144546	0.00437419	2.2137e-05	0.000142549	0.0177906	3.99378e-05	0.0394748	8.30976e-05	1.1774e-05	0.000211268	5.71006e-05	0.00280111	0.00103966	0.000415989	0.000949424	0.00110451	1.97049e-05	0.0120523	0.00949421	2.43369e-05	0.0125256	0.0140244	0.00160658	5.88447e-05	8.43632e-05	1.33705e-05	0.0311732	0.000882556	2.94949e-05	8.3571e-05	0.000162275	9.17714e-06	1.23908e-05	0.0003049	2.09661e-05	3.04202e-05
Batch21_538P	0.00113885	0.00284937	0.000341419	0.000231686	4.28004e-05	2.78289e-05	0.00017755	4.62399e-05	8.10747e-06	7.69435e-05	0.0291885	0.00192379	7.36584e-05	0.00176467	0.00646069	4.79309e-05	0.000148888	0.0411598	4.57389e-05	0.0277524	7.98925e-05	1.19034e-05	0.000167098	3.15528e-05	0.0034115	0.000675136	0.000861882	0.000487748	0.00148052	2.31828e-05	0.0177604	0.0100922	1.92377e-05	0.00942989	0.0158803	0.000896957	5.08334e-05	0.000140065	1.33135e-05	0.0356594	0.000956377	6.23264e-06	3.80922e-06	0.000142559	4.93751e-05	2.74512e-05	0.000388464	1.80004e-05	2.87098e-05
Batch21_540P	0.00183766	0.0068314	0.000278622	0.000220497	5.774e-05	0.000159416	0.000325501	7.24693e-05	2.08774e-05	9.40478e-05	0.030947	0.00385908	6.37616e-05	0.00205971	0.00590447	8.85591e-05	0.000167051	0.0317721	4.75037e-05	0.0339232	0.000131992	1.73386e-05	0.000119464	2.85833e-05	0.00395926	0.00129332	0.00136567	0.00114224	0.00337991	1.8305e-05	0.0180029	0.0138734	4.04638e-05	0.0129174	0.0232683	0.00155586	4.73297e-05	2.98219e-05	1.81739e-05	0.0298116	0.00133294	3.19743e-05	4.94418e-05	0.000215195	3.12356e-05	3.5526e-05	0.000415661	2.57588e-05	2.22906e-05
Batch21_372N	0.00131859	0.00416509	0.000377124	0.00016468	4.19324e-05	8.0432e-05	0.000585126	6.16963e-05	8.66581e-06	8.05831e-05	0.0533143	0.00237201	5.61399e-05	0.002908	0.00489525	6.66666e-05	0.00022083	0.0224519	6.21746e-05	0.0504075	0.00029989	2.65843e-05	0.000257033	9.94017e-05	0.00417967	0.0010308	0.00064806	0.00145071	0.00520616	1.8611e-05	0.0140518	0.00843122	6.25098e-05	0.0264625	0.0168186	0.000632815	1.05711e-05	0.000120721	0.000152117	0.0322562	0.00138655	2.66247e-05	3.52945e-05	0.000314733	0.000126944	0.000191875	0.000609448	0.000100692	3.03302e-05
Batch21_371N	0.00115578	0.00555526	0.000271958	0.000256542	5.53228e-05	0.000135359	0.000187179	3.84217e-05	1.27111e-05	8.28402e-05	0.0408959	0.00167589	5.03028e-05	0.00309616	0.00526957	2.9012e-05	0.000111881	0.024981	4.89223e-05	0.0338474	0.000271651	3.8393e-05	0.000397241	6.73543e-05	0.00674744	0.00195528	0.00111043	0.0010373	0.00269043	1.40314e-05	0.0150363	0.00621216	2.39565e-05	0.0186335	0.012573	0.000773987	1.32373e-05	3.42468e-05	1.7029e-05	0.0289445	0.00107815	1.13737e-05	8.77011e-06	0.000117477	3.1387e-05	0.000141645	3.53792e-06	1.36367e-05	1.46281e-05
Batch21_543P	0.00133797	0.00236753	0.000369856	0.000246109	4.04874e-05	5.25328e-05	0.000353666	6.02996e-05	2.01129e-05	8.40009e-05	0.060658	0.00292519	4.58883e-05	0.00153366	0.00416024	7.41543e-05	0.000127419	0.0351695	6.18273e-05	0.0356144	0.000182298	3.08758e-05	0.00023297	7.13976e-05	0.00338588	0.00121932	0.0009053	0.00143591	0.003532	1.86518e-05	0.0179884	0.0104195	1.9798e-05	0.0165225	0.0176109	0.00137145	0.000104286	5.64215e-05	2.13548e-05	0.0220853	0.000715443	1.75992e-05	2.86993e-05	0.000114308	2.00822e-05	3.87349e-05	0.00042433	3.07495e-05	4.74324e-05
Batch21_536P	0.00116803	0.00394708	0.000241101	0.000309952	3.65589e-05	2.48924e-05	0.000551931	2.80176e-05	1.66338e-05	3.41073e-05	0.0340831	0.00248272	4.7242e-05	0.0028994	0.00442097	5.45155e-05	0.000125941	0.0219055	3.73202e-05	0.0416547	0.00016544	3.21327e-05	0.000284281	7.59968e-05	0.00347826	0.000932395	0.00101539	0.000799549	0.0016302	1.52176e-05	0.0115833	0.00497106	4.06201e-05	0.0251271	0.0169712	0.00113988	5.92842e-05	2.67397e-05	1.75238e-05	0.0275548	0.00148595	1.87162e-05	1.17351e-05	0.000351115	2.65352e-05	7.09709e-05	0.000408281	0.000197661	2.85269e-05
Batch21_535P	0.000937508	0.00361665	0.000226037	0.000185168	2.9389e-05	1.0403e-05	0.000107568	3.00168e-05	1.9688e-05	8.26564e-05	0.0470835	0.00221774	5.9213e-05	0.00148947	0.0103072	4.83041e-05	0.000143696	0.0309104	3.41968e-05	0.0393228	0.000136082	1.52413e-05	0.000184503	4.44654e-05	0.00254927	0.000755793	0.000557612	0.000858594	0.00199487	1.28268e-05	0.0158481	0.00814687	1.59001e-05	0.0313452	0.0136373	0.00186849	1.91244e-05	1.37293e-05	1.25975e-05	0.0331964	0.00211095	1.99493e-05	5.62607e-06	0.000146249	4.24506e-05	1.61661e-05	0.000606586	1.28967e-05	2.38148e-05
Batch21_529P	0.00108995	0.00401483	0.000300301	0.000263796	3.12003e-05	0.000122041	0.000155832	4.61282e-05	1.10776e-05	6.80417e-05	0.063408	0.00240856	5.36539e-05	0.00190093	0.00575411	3.90883e-05	0.000170389	0.0300386	5.96916e-05	0.0522177	0.00043265	3.3979e-05	0.000186018	4.23524e-05	0.00290077	0.00146984	0.000854516	0.00282701	0.0105089	1.27785e-05	0.00980573	0.00677435	3.05224e-05	0.0160917	0.0156228	0.00133468	3.30008e-05	1.93291e-05	1.44914e-05	0.0343521	0.00247404	8.7144e-06	4.50754e-06	0.000354475	1.82546e-05	4.00793e-05	0.000596374	6.56901e-05	2.43323e-05
Batch21_545P	0.00131446	0.00210405	0.000251538	0.000163306	2.63527e-05	4.01964e-05	0.000131164	3.28324e-05	1.15419e-05	8.71965e-05	0.0411856	0.00277688	6.30017e-05	0.00248405	0.00481772	3.07525e-05	0.000136842	0.0219993	4.74362e-05	0.0426665	7.61332e-05	1.29995e-05	0.000157586	3.38431e-05	0.00593055	0.00098855	0.000790258	0.00112707	0.0024667	1.3744e-05	0.0130746	0.00664915	2.04889e-05	0.0169487	0.0151986	0.0013353	4.18933e-05	6.02112e-05	2.18724e-05	0.0304047	0.000761726	9.67047e-06	6.74725e-06	0.000139862	6.13203e-05	0.000220155	0.000539316	3.20986e-05	2.27467e-05
Batch21_541P	0.00127879	0.00428724	0.000120322	0.000324481	2.59991e-05	2.06756e-05	0.000215546	3.12464e-05	1.7483e-05	0.000110024	0.0536503	0.00266954	4.17959e-05	0.00166796	0.00631159	6.14928e-05	9.81191e-05	0.0266246	4.68207e-05	0.0444552	0.000190077	1.71997e-05	0.000221315	4.98923e-05	0.0034884	0.00129876	0.000650423	0.00160345	0.00286668	1.92814e-05	0.0130859	0.00568883	2.34894e-05	0.0167256	0.0172004	0.00165705	5.48216e-05	5.19299e-05	1.77459e-05	0.0301093	0.00238383	1.96506e-05	7.51205e-06	0.000186952	2.65838e-05	2.8428e-05	0.000365379	2.84806e-05	2.63955e-05
Batch21_527P	0.0012251	0.00531626	0.000171441	0.000411005	2.76278e-05	6.57866e-05	0.000145048	4.4325e-05	1.39702e-05	8.01612e-05	0.0478306	0.00197313	4.25048e-05	0.00246155	0.00446277	4.17274e-05	0.000131747	0.014729	4.26231e-05	0.0539073	0.000160351	2.16101e-05	0.000171146	3.78451e-05	0.00261315	0.00169242	0.000836925	0.00172234	0.00399482	1.18545e-05	0.0122373	0.0054893	2.71079e-05	0.0182423	0.020397	0.00114732	5.08594e-05	7.84476e-05	1.24429e-05	0.0252788	0.00230265	9.05477e-06	9.1349e-06	0.000110123	1.77178e-05	1.62729e-05	0.000226835	3.78762e-05	2.21712e-05
Batch21_370N	0.0012535	0.00387962	0.000385597	0.000274394	0.000112622	7.75449e-05	0.000283071	6.72867e-05	1.33646e-05	8.73121e-05	0.0487508	0.00238068	6.09868e-05	0.00229808	0.00665713	5.23299e-05	0.000177879	0.0307496	6.56054e-05	0.0472772	0.000308164	2.68325e-05	0.000178034	4.7677e-05	0.00354122	0.000786492	0.000991876	0.00115496	0.00573349	1.08032e-05	0.0162371	0.00811348	2.94636e-05	0.013242	0.0142746	0.000599155	8.64055e-06	3.97528e-05	1.70233e-05	0.0356767	0.00157467	5.49063e-05	2.07413e-05	0.000200185	5.54507e-05	0.000117928	0.000604978	5.86023e-06	2.08981e-05
Batch21_532P	0.00117482	0.00394523	0.000330361	0.000125675	2.89492e-05	4.39492e-05	0.00028001	3.98541e-05	1.31718e-05	7.59775e-05	0.0530806	0.00188281	4.60274e-05	0.00208275	0.00734963	4.75256e-05	0.000179579	0.0248444	4.16432e-05	0.0411251	0.000115082	1.6971e-05	0.000234354	4.07551e-05	0.00244362	0.00185567	0.000462762	0.00080388	0.00220467	2.68443e-05	0.0121108	0.00703992	2.3609e-05	0.0160228	0.0165703	0.00104409	0.000252191	2.68257e-05	2.14393e-05	0.0396269	0.00304093	1.63618e-05	2.79637e-05	0.000119713	4.29242e-05	6.84041e-05	0.000417072	7.63289e-05	2.51098e-05
Batch21_534P	0.00142959	0.00434885	0.0001451	0.000236551	4.59473e-05	1.15346e-05	0.000166016	5.86129e-05	1.70958e-05	7.86295e-05	0.0475659	0.0024834	4.70216e-05	0.00203426	0.00543344	6.59646e-05	0.00019121	0.0179982	5.29786e-05	0.0439746	0.00010574	1.3652e-05	0.000207342	2.88232e-05	0.00228688	0.00144562	0.000905662	0.000991489	0.00182888	1.63656e-05	0.0164953	0.00902285	3.06049e-05	0.0209276	0.0211148	0.00142793	0.000185799	6.78672e-05	3.28789e-05	0.0295409	0.00160438	0.000104461	4.77766e-05	0.000240731	7.4329e-05	3.64478e-05	0.000197221	0.000860933	6.07664e-05
Batch21_377N	0.00137474	0.00337629	0.000664618	0.000182341	0.000114437	7.00354e-05	0.000206574	3.36381e-05	1.29907e-05	4.54379e-05	0.05514	0.00255823	5.01781e-05	0.00180365	0.0033243	4.41283e-05	0.000166362	0.0236524	5.89783e-05	0.0448708	0.000819246	6.79159e-05	0.000346533	0.000101695	0.00252937	0.00115393	0.000790855	0.00159543	0.00727182	1.63332e-05	0.01749	0.0055713	5.90245e-05	0.016136	0.0182157	0.000775607	1.0271e-05	6.26927e-05	2.25587e-05	0.0303193	0.00197552	9.10534e-05	5.43899e-05	0.000118582	7.72078e-05	0.000400537	0.000460979	1.43198e-05	1.88142e-05
Batch21_542P	0.000871386	0.00095763	0.000612454	0.000240502	6.30599e-05	1.60385e-05	0.000202261	3.50797e-05	1.39199e-05	5.91559e-05	0.0247901	0.00242236	4.16775e-05	0.00209832	0.00358275	4.49671e-05	5.87944e-05	0.0237088	5.27315e-05	0.0421474	4.32741e-05	1.12816e-05	8.79275e-05	2.68986e-05	0.00363679	0.000619862	0.00117391	0.000816834	0.00276728	2.01287e-05	0.0118958	0.00612086	1.49728e-05	0.0243211	0.0127505	0.000849724	0.000356073	5.96259e-05	2.49505e-05	0.0232026	0.000794105	7.93901e-06	3.95411e-06	9.33229e-05	6.55591e-06	1.29529e-05	0.00064846	0.000108421	6.91902e-05
Batch21_373N	0.00153451	0.00446002	0.000544092	0.000261629	4.9418e-05	7.12135e-05	0.000351946	4.55697e-05	1.35423e-05	9.12599e-05	0.0530693	0.00267264	5.9753e-05	0.00221371	0.00468301	5.10046e-05	9.96677e-05	0.0256957	4.8017e-05	0.0397458	0.000278715	1.7834e-05	0.000155211	4.0167e-05	0.00404319	0.00110524	0.00180995	0.00143657	0.00389402	1.15115e-05	0.0144357	0.00868956	4.71229e-05	0.011853	0.0187637	0.000863543	0.000922988	0.000232501	1.74901e-05	0.0289741	0.000690537	1.44387e-05	9.37093e-06	0.000278056	3.37251e-05	5.08951e-05	0.000372258	1.5686e-05	1.80777e-05
Batch22_552P	0.00160529	0.00451617	0.000486097	0.000209306	0.000119127	1.89308e-05	0.000141254	5.19555e-05	1.69121e-05	0.000118653	0.0495059	0.00189197	4.95915e-05	0.00189829	0.0089798	5.3881e-05	0.000138853	0.0307166	6.17983e-05	0.0386609	5.21914e-05	3.97763e-06	9.18844e-05	1.5352e-05	0.00341154	0.000916859	0.00078996	0.00112519	0.00252845	2.03342e-05	0.015297	0.0132403	1.11646e-05	0.012831	0.014165	0.00124117	1.58194e-05	5.82467e-05	1.48513e-05	0.0326165	0.000615081	2.92163e-05	1.81549e-05	0.000134389	4.60324e-05	0.000302216	0.000371234	1.42746e-05	2.37101e-05
Batch22_387N	0.00135288	0.00636812	0.000219059	0.000179872	8.12842e-05	9.35882e-05	0.00029187	4.64535e-05	1.66961e-05	0.000103611	0.0597299	0.00156119	5.93042e-05	0.00271841	0.00502429	5.9088e-05	0.000159423	0.0352318	6.25358e-05	0.0366333	0.000207059	1.86546e-05	0.000211967	2.42646e-05	0.00479394	0.00384862	0.00109395	0.00120472	0.00344011	1.92929e-05	0.0139237	0.0069342	1.94207e-05	0.00808493	0.013507	0.000886671	5.60729e-05	4.74652e-05	1.90171e-05	0.0347935	0.00192667	3.95421e-06	2.07443e-06	0.000228288	6.7119e-05	0.000327663	0.000252939	8.36364e-06	2.16997e-05
Batch22_551P	0.00138071	0.00435321	0.000692478	0.000129408	8.29962e-05	8.20602e-06	0.000110968	2.63619e-05	1.90065e-05	6.53718e-05	0.0456836	0.00161613	4.59371e-05	0.00223511	0.00780017	3.92433e-05	0.000183995	0.039248	5.23881e-05	0.0375668	0.000469787	1.18003e-05	0.000182265	2.46907e-05	0.00251995	0.00181799	0.000640182	0.00412725	0.0190787	1.92716e-05	0.0175839	0.00934719	9.17324e-06	0.0174983	0.0140683	0.00135875	1.58716e-05	4.46787e-05	2.241e-05	0.0364795	0.00155533	3.57348e-05	1.95384e-05	0.000101785	6.36167e-05	0.00030359	0.000318558	1.56641e-05	1.90508e-05
Batch22_379N	0.00108126	0.00627215	0.000146771	0.00029881	5.15597e-05	1.83063e-05	0.000269664	5.32459e-05	1.86456e-05	2.29235e-05	0.0703523	0.00230038	5.42079e-05	0.00254752	0.00398025	3.46218e-05	0.000200914	0.0300084	5.93755e-05	0.0592964	0.000229728	1.44908e-05	0.000190299	4.86545e-05	0.0029572	0.00123517	0.000624973	0.00232497	0.00732175	1.73386e-05	0.0147871	0.00664536	2.36051e-05	0.0165776	0.0203855	0.000902999	1.37368e-05	1.75392e-05	2.03057e-05	0.0341624	0.00344916	5.51317e-05	4.76858e-05	9.36214e-05	6.13578e-05	0.000184963	0.000526768	1.35301e-05	2.74914e-05
Batch22_565P	0.0012559	0.00502485	0.000263251	0.000227979	3.49835e-05	6.07128e-05	0.000230288	4.39454e-05	5.76085e-05	6.06577e-05	0.0488391	0.00258475	5.84976e-05	0.00233044	0.00577941	8.79782e-05	0.000229245	0.0314657	4.59901e-05	0.0369312	6.82702e-05	1.0492e-05	0.000223539	4.83458e-05	0.00303732	0.000769262	0.000695719	0.00103163	0.00259536	1.91936e-05	0.0144307	0.00761175	2.90824e-05	0.0139828	0.0164162	0.000988609	1.85062e-05	3.88456e-05	1.56523e-05	0.0336602	0.00128382	2.38606e-05	8.82009e-06	0.000123692	3.24965e-05	5.98575e-05	0.00051534	1.93396e-05	2.10359e-05
Batch22_563P	0.00121394	0.00329327	0.000214149	0.000197576	3.62882e-05	2.0171e-05	0.000206704	3.66247e-05	2.47878e-05	6.64382e-05	0.0372152	0.00198888	3.97668e-05	0.00217408	0.00407036	4.26427e-05	0.000119467	0.0268676	6.03585e-05	0.0470337	3.72201e-05	5.68196e-06	0.00011403	2.02902e-05	0.0054611	0.00102553	0.000659592	0.000987241	0.00149599	1.80288e-05	0.0128761	0.00684315	2.74123e-05	0.0143286	0.0132477	0.00125828	4.72564e-05	2.59978e-05	3.04932e-05	0.03307	0.000947857	6.25948e-06	6.14609e-06	0.000178628	5.02363e-05	3.04006e-05	0.000303358	1.9935e-05	2.33741e-05
Batch22_385N	0.00125378	0.00401225	0.00105304	0.000178826	1.73545e-05	0.000453539	0.000247753	6.25492e-05	1.84113e-05	8.72758e-05	0.0594709	0.00121951	4.92145e-05	0.00289056	0.00344285	2.54482e-05	0.000108256	0.0109265	6.26082e-05	0.0321301	0.000245006	2.43041e-05	0.00029328	3.02125e-05	0.00325661	0.0034212	0.000678403	0.00198917	0.00580489	1.55328e-05	0.0129878	0.00379003	5.33193e-05	0.0287032	0.0132743	0.000548073	4.51515e-06	2.91213e-05	3.37976e-05	0.0217492	0.00347114	1.79069e-05	7.64037e-06	0.000614065	5.6993e-05	0.000417988	0.000249676	2.08291e-05	1.74962e-05
Batch22_568P	0.00113943	0.00312853	0.000338647	0.000229786	6.11551e-05	6.43204e-05	0.00027558	3.24722e-05	1.6565e-05	4.78525e-05	0.0276455	0.0032592	4.9437e-05	0.00220522	0.00384336	5.87204e-05	0.000104522	0.031184	5.11239e-05	0.0372433	5.50366e-05	6.6668e-06	0.00010506	2.10061e-05	0.00544719	0.000943259	0.00117237	0.000500339	0.00115919	1.41199e-05	0.01446	0.0117506	1.28262e-05	0.00907022	0.0142709	0.00104698	3.58108e-05	4.91477e-05	2.01721e-05	0.0285943	0.000854422	6.36906e-06	2.2709e-06	0.000154898	7.75247e-05	9.23238e-05	0.00035955	3.58942e-05	2.65221e-05
Batch22_554P	0.00134371	0.00338423	0.000570637	0.000111271	7.77515e-05	1.36124e-05	0.000154468	7.14644e-05	1.52489e-05	4.686e-05	0.0580934	0.00270182	4.72559e-05	0.00230849	0.00293927	3.85585e-05	0.000151826	0.030251	5.78094e-05	0.0441068	0.000156658	8.36817e-06	0.000188679	2.52e-05	0.00158304	0.00132754	0.000558563	0.00274747	0.0089428	2.16294e-05	0.013928	0.0101336	1.89298e-05	0.0124825	0.0169329	0.0012333	5.19338e-05	5.20509e-05	2.29903e-05	0.0353558	0.00127318	9.07239e-05	3.09521e-05	0.000120558	6.86827e-05	0.000102531	0.000420318	3.93986e-05	2.77469e-05
Batch22_380N	0.00101346	0.00631694	0.000272571	0.000230619	3.47212e-05	2.79855e-05	0.000298438	4.632e-05	1.88569e-05	2.49933e-05	0.0367333	0.00194768	3.69917e-05	0.00218971	0.00417449	4.56704e-05	0.000186227	0.0355813	5.23129e-05	0.0451252	6.79462e-05	5.39208e-06	8.06597e-05	2.96991e-05	0.00292687	0.000882888	0.000610204	0.00109497	0.00480404	1.42298e-05	0.0149193	0.00677657	4.32453e-05	0.0188413	0.0184696	0.00138498	2.3e-05	3.76399e-05	1.53195e-05	0.0269129	0.00945876	1.33939e-05	1.47156e-05	9.56862e-05	7.08917e-05	0.000739505	0.000377949	2.536e-05	1.91196e-05
Batch22_383N	0.000967282	0.00481117	0.000425806	0.000212383	9.7274e-05	6.40736e-05	0.00016177	3.20819e-05	1.73918e-05	5.25786e-05	0.0339326	0.00211601	3.92367e-05	0.00169221	0.00531094	2.64411e-05	0.000124497	0.0188715	4.88651e-05	0.0292775	0.000164865	1.25949e-05	0.000162548	2.07155e-05	0.00368213	0.000749174	0.000706929	0.000994666	0.00255263	1.4682e-05	0.0126025	0.00402734	5.72016e-05	0.0183348	0.0156602	0.000601064	9.92468e-06	1.88331e-05	2.87367e-05	0.0264951	0.00221349	6.9214e-05	2.86588e-05	0.000948929	7.03288e-05	0.00115423	0.000338196	1.94876e-05	2.33239e-05
Batch22_560P	0.00112957	0.00217725	0.000502593	0.000294986	4.51876e-05	3.51328e-05	0.000217011	3.74776e-05	2.55413e-05	0.000101265	0.0352298	0.00349934	4.62241e-05	0.00212601	0.00380145	5.4324e-05	0.000149959	0.0274747	5.24753e-05	0.0459993	4.51749e-05	5.0006e-06	9.03502e-05	1.61544e-05	0.00557346	0.000871167	0.000819486	0.000676571	0.00180042	1.8369e-05	0.0126933	0.00825692	2.74566e-05	0.0376186	0.0162914	0.00147888	1.4322e-05	0.000138652	1.97306e-05	0.024134	0.00109998	8.78921e-06	6.2188e-06	0.000226359	3.02772e-05	2.53607e-05	0.000594448	3.09622e-05	2.91185e-05
Batch22_557P	0.00112457	0.00338254	0.000542014	0.000277742	2.47339e-05	8.87507e-06	0.000246098	2.63495e-05	2.04965e-05	9.2369e-05	0.0736331	0.00222368	4.11257e-05	0.00210774	0.0054216	3.7135e-05	0.000200149	0.0205664	3.88527e-05	0.0437428	7.11778e-05	6.19881e-06	0.000168566	2.4838e-05	0.00316543	0.000924478	0.000875917	0.00131526	0.00252723	2.26993e-05	0.0111364	0.00544805	2.30698e-05	0.00636472	0.017934	0.00101927	8.70503e-05	3.43959e-05	1.60052e-05	0.0349209	0.000948079	2.45409e-07	9.87794e-07	0.000259787	5.02554e-05	7.04762e-05	0.000482274	3.74102e-05	2.61334e-05
Batch22_561P	0.00120619	0.00415565	0.000796497	0.000178747	2.45076e-05	7.81979e-06	0.000184816	3.80478e-05	2.156e-05	7.90224e-05	0.0588653	0.0021722	5.0597e-05	0.00186373	0.00762241	3.90537e-05	0.000159758	0.0175056	4.56896e-05	0.046767	4.23795e-05	5.68063e-06	0.000108707	1.67565e-05	0.00411813	0.000963715	0.000741408	0.00108932	0.00178001	1.44213e-05	0.0147474	0.00800384	1.66145e-05	0.0360156	0.0141069	0.00173539	1.35814e-05	3.71993e-05	1.76596e-05	0.0299542	0.00127709	7.36264e-06	4.195e-06	0.000212373	3.21436e-05	2.00606e-05	0.000311401	1.29165e-05	2.77788e-05
Batch22_384N	0.00104854	0.00592575	0.00020449	0.000271805	4.8308e-05	5.29482e-05	0.000152041	3.51244e-05	1.48372e-05	3.98487e-05	0.0482398	0.00178787	4.64584e-05	0.00201237	0.00474315	4.35765e-05	0.000129092	0.0215823	4.48932e-05	0.0330859	8.89564e-05	7.7401e-06	0.000101925	1.83427e-05	0.00509203	0.000914278	0.000871971	0.000890475	0.00205013	1.26912e-05	0.0121614	0.00559384	1.83972e-05	0.0280922	0.00989161	0.000449543	1.77811e-05	6.04562e-05	2.66501e-05	0.025772	0.00328146	1.08714e-05	1.22689e-05	0.000189966	0.000112769	0.00149134	0.000333471	5.03595e-06	2.09343e-05
Batch22_553P	0.00143819	0.005093	0.00064655	0.000197823	2.79569e-05	3.73067e-05	0.000379923	4.55178e-05	1.90447e-05	6.15677e-05	0.0320897	0.00198624	4.65206e-05	0.00227835	0.00626179	3.86134e-05	0.000148358	0.0210665	5.73026e-05	0.0463303	2.8838e-05	2.97517e-06	5.28749e-05	9.19187e-06	0.00475897	0.00114172	0.000732307	0.000280468	0.000564325	1.58083e-05	0.0105177	0.00735782	1.9582e-05	0.0326892	0.0129425	0.00107791	8.57975e-06	5.82545e-05	1.56255e-05	0.0357733	0.00148472	1.93905e-06	2.36257e-06	0.00011755	4.35836e-05	0.000154653	0.000391885	1.54065e-05	2.00578e-05
Batch22_381N	0.00103654	0.00478975	0.000311097	0.0003249	6.43434e-05	8.88019e-06	0.00020087	2.51642e-05	1.52603e-05	9.44208e-05	0.0432383	0.00170895	5.74693e-05	0.00268872	0.00286031	2.66927e-05	0.000117596	0.0200422	5.9057e-05	0.0299374	0.000215804	1.27314e-05	0.000194615	2.33602e-05	0.00392084	0.00152905	0.001371	0.00184457	0.00787934	1.30589e-05	0.015816	0.00454214	3.51543e-05	0.0140874	0.015859	0.000282845	1.24039e-06	7.77681e-05	2.53374e-05	0.0212937	0.00161791	8.41785e-06	4.0489e-06	0.00019781	0.000151672	0.00139263	0.000442071	1.99293e-05	2.08719e-05
Batch22_382N	0.00112173	0.00460679	0.000744966	0.000122294	4.38516e-05	4.06784e-05	0.0002184	4.09728e-05	2.09776e-05	4.52077e-05	0.047595	0.00158667	3.92379e-05	0.00253968	0.00510115	3.28722e-05	0.000149965	0.0272055	5.45055e-05	0.0355055	0.000247347	2.14011e-05	0.000346895	3.87128e-05	0.00301774	0.00125618	0.000624162	0.00200874	0.00607064	2.19079e-05	0.0154003	0.00626583	4.24349e-05	0.0259957	0.0116075	0.000512382	4.9914e-06	3.19563e-05	2.37679e-05	0.0302738	0.00334211	0.000112854	4.92001e-05	0.000335385	0.000110348	0.000940737	0.000528173	2.39678e-05	2.29172e-05
Batch22_378N	0.00125811	0.00633045	0.00058095	0.00025756	6.23253e-05	2.00141e-05	0.000327242	5.37845e-05	1.41701e-05	1.25404e-05	0.03807	0.00198347	4.08447e-05	0.00252235	0.00245446	3.26137e-05	0.000179209	0.0197734	6.91953e-05	0.0468034	0.000267754	1.47089e-05	0.00017829	2.96535e-05	0.00444468	0.000743666	0.000786656	0.00117198	0.00556526	1.5109e-05	0.0146832	0.00563131	3.48725e-05	0.0161912	0.0177791	0.000516892	6.97636e-06	0.00010202	1.29586e-05	0.0325676	0.00210172	8.77814e-05	2.32494e-05	6.59495e-05	0.000172977	0.000748908	0.000437661	2.27062e-05	1.4988e-05
Batch22_559P	0.00109266	0.00469484	0.00081406	0.000218445	3.29937e-05	3.47989e-05	0.000206215	3.86336e-05	1.59233e-05	4.62472e-05	0.0608476	0.00268939	4.82968e-05	0.00181231	0.00721324	5.32925e-05	0.000117026	0.0296508	4.62418e-05	0.0346033	0.000194024	6.10841e-06	0.000105337	1.48314e-05	0.00385422	0.00163993	0.000837466	0.00263982	0.00950739	1.01281e-05	0.0148847	0.0109558	2.01503e-05	0.0192341	0.0199151	0.00108234	2.31949e-05	3.62032e-05	1.92388e-05	0.0264646	0.00164302	1.4927e-05	2.16286e-05	0.000170511	4.27201e-05	0.000117019	0.000675498	1.59358e-05	2.19848e-05
Batch22_562P	0.00141802	0.00403896	0.000741609	0.000357655	1.84982e-05	2.19878e-05	0.000239917	4.47032e-05	2.12505e-05	9.03801e-05	0.0544647	0.00297381	5.0146e-05	0.00126593	0.00806011	7.97974e-05	0.000144374	0.0189781	5.26789e-05	0.0382323	4.97958e-05	6.19329e-06	0.000118106	1.41431e-05	0.00406212	0.000654865	0.000932358	0.000910303	0.00134025	2.10753e-05	0.0131402	0.0125227	2.63512e-05	0.0256132	0.0193982	0.0014959	4.40303e-05	3.18778e-05	1.93677e-05	0.0267901	0.000628668	6.56517e-06	5.8288e-06	0.000151279	0.000110561	3.18205e-05	0.000294028	5.50118e-05	2.24679e-05
Batch22_556P	0.00168128	0.00469437	0.000406566	0.000146733	4.95494e-05	0.00047138	0.000221081	5.00267e-05	1.58155e-05	0.00014572	0.103212	0.00307409	6.24699e-05	0.00192654	0.00862888	6.10499e-05	0.000134218	0.0347148	5.46924e-05	0.0303686	0.000354641	2.99888e-05	0.000566587	9.23522e-05	0.0018635	0.00143361	0.000870101	0.00346391	0.0105981	1.82024e-05	0.0141358	0.00690525	2.13146e-05	0.00836356	0.0229421	0.00163928	0.000436885	5.98189e-05	2.03636e-05	0.0333455	0.0007291	3.39556e-05	2.20955e-05	0.000209998	5.46659e-05	4.50829e-05	0.000438784	2.85462e-05	2.64556e-05
Batch22_558P	0.00121729	0.00501805	0.000536968	0.000261907	5.6706e-05	3.22282e-05	0.00015358	4.41443e-05	1.64169e-05	6.77087e-05	0.0273952	0.00243112	4.02111e-05	0.00227758	0.00702608	4.78962e-05	0.000130778	0.0248064	4.76511e-05	0.026043	2.54358e-05	2.33291e-06	5.57004e-05	8.32848e-06	0.0060413	0.00108693	0.000831772	0.000429899	0.00100128	1.33433e-05	0.0152681	0.00902712	3.61525e-05	0.0205375	0.0177643	0.00138258	2.8885e-05	4.05381e-05	1.98761e-05	0.0301862	0.000987966	5.81167e-06	4.82195e-06	0.000126822	3.75186e-05	7.14077e-05	0.000394983	4.02613e-05	2.39343e-05
Batch22_567P	0.00116962	0.00327015	0.000612974	0.000158604	2.24162e-05	1.09441e-05	0.000455412	5.3362e-05	2.13112e-05	4.89308e-05	0.0358125	0.0020513	4.36271e-05	0.0017014	0.00319776	3.29077e-05	0.000115064	0.0257952	3.9586e-05	0.0319737	8.05156e-05	1.75184e-05	0.000315435	2.98058e-05	0.00308618	0.000892609	0.0006282	0.000701963	0.00153628	1.15816e-05	0.014388	0.0097746	1.03749e-05	0.00661644	0.0183478	0.00117792	2.19854e-05	1.22519e-05	1.50489e-05	0.0276662	0.000817184	4.63514e-05	1.02504e-05	0.000107902	3.58229e-05	4.28906e-05	0.000274192	1.91031e-05	2.41021e-05
Batch22_566P	0.00112901	0.00615905	0.000347528	0.000205214	0.000113037	1.09372e-05	0.00015265	4.16374e-05	1.85582e-05	3.28717e-05	0.0425004	0.00255314	5.17239e-05	0.0027365	0.00582393	3.74004e-05	0.000125431	0.0234986	5.25973e-05	0.0387366	8.16755e-05	8.10294e-06	0.000165734	4.07614e-05	0.00518269	0.000993104	0.000726529	0.000894449	0.00213304	1.40083e-05	0.0137218	0.00755961	1.82703e-05	0.0106531	0.0162644	0.000940454	2.29119e-05	4.46069e-05	1.35041e-05	0.0302435	0.00112979	9.42071e-06	7.80382e-06	0.000130478	5.67836e-05	4.15075e-05	0.000473851	1.93447e-05	2.34908e-05
Batch22_564P	0.00134201	0.00451981	0.000283317	0.000157988	3.56322e-05	6.13257e-05	0.000380209	5.41951e-05	1.96492e-05	7.07326e-05	0.103631	0.00188244	5.4561e-05	0.00119909	0.00685834	4.69406e-05	0.000164622	0.0537332	5.5289e-05	0.0302315	8.30632e-05	2.50977e-05	0.000480614	6.56303e-05	0.00161027	0.000774576	0.00051068	0.00110939	0.00158297	3.40156e-05	0.0161189	0.0086982	3.63407e-05	0.0156415	0.0141104	0.00129298	6.9555e-05	3.76182e-05	2.12979e-05	0.030647	0.00116251	3.90548e-05	2.65252e-05	0.00019909	4.21899e-05	5.34033e-05	0.000290898	2.85156e-05	2.57006e-05
Batch22_555P	0.00111548	0.00188166	0.000334704	0.000158473	1.95233e-05	2.82499e-05	0.000170899	3.82079e-05	2.35621e-05	4.57615e-05	0.0333075	0.0023259	5.18757e-05	0.00210916	0.00300479	3.95011e-05	0.000104262	0.0241967	5.06376e-05	0.0395058	4.97437e-05	4.9166e-06	0.000103361	1.53723e-05	0.00614315	0.000848379	0.0007869	0.00102645	0.00249482	2.26323e-05	0.0133738	0.00679708	2.77818e-05	0.0210628	0.0122318	0.00115031	0.000147801	4.91959e-05	2.90382e-05	0.0237505	0.0011668	5.81742e-06	2.09723e-06	0.000122619	2.78948e-05	8.96549e-05	0.000303117	6.29109e-05	4.4063e-05
[truncated: 98 more columns]

## Sheet: MS dataset for prognosis
Raw mass spectrometry data of metabolomics of plasma from 181 GC patients
Metabolites	N1-Methyladenosine	1-Methylhistidine	1-Methylnicotinamide	2-Aminoadipate	2-Aminooctanoate	Indoleacrylate	Pyridoxate	5-HIAA	Hydroxylysine	N(7)-Methylguanosine	Acetylcarnitine	Acetylcholine	AICAR	Alanine-Sarcosine	Arginine	Argininosuccinate	Asparagine	Betaine	cAMP	Carnitine	12:0-Carnitine	14:0-Carnitine	16:0-Carnitine	18:0-Carnitine	3:0-Carnitine	4:0-Carnitine	5:0-Carnitine	6:0-Carnitine	8:0-Carnitine	cGMP	Choline	Citrulline	CMP	Creatine	Creatinine	Cystine	Cytidine	Cytosine	dAMP	Glutamine	Glycerophosphocholine	Glycochenodeoxycholate	Glycocholate	GMP	GSH	GSSG	Guanidineacetate	Guanine	Guanosine
Batch01_132P	0.000854562	0.00245697	0.000397862	0.000184359	4.27723e-05	2.53202e-05	9.73438e-05	2.50667e-05	1.52349e-05	0.000118129	0.0588306	0.00176492	5.96266e-05	0.00171609	0.0068268	3.37675e-05	0.000118278	0.0353986	4.84646e-05	0.0383268	0.000202796	2.05602e-05	0.000271788	5.53088e-05	0.00198921	0.00118326	0.000392187	0.000916209	0.0014977	2.5708e-05	0.0145827	0.00555137	1.54819e-05	0.0108693	0.0143491	0.00111339	5.82737e-05	1.87901e-05	8.28858e-06	0.0332207	0.00585726	4.73231e-05	4.1136e-05	0.000189375	1.08785e-05	2.46195e-06	0.000410729	1.64574e-05	3.6066e-05
Batch01_41P	0.0011517	0.00538976	0.000220025	0.000270338	2.59177e-05	2.06867e-05	0.000283444	5.60478e-05	1.78547e-05	9.463e-05	0.072237	0.00194659	4.60827e-05	0.00145486	0.00496842	3.52676e-05	8.88447e-05	0.0199578	6.0661e-05	0.0425382	0.000165904	1.24081e-05	0.000224929	4.04913e-05	0.00297684	0.00180835	0.00053445	0.00151883	0.00215032	2.42342e-05	0.0141726	0.00536906	5.56436e-05	0.0753643	0.0142395	0.00127739	5.7102e-05	3.01075e-05	2.24089e-05	0.027216	0.00225771	1.22112e-05	1.16484e-05	0.00061444	1.66524e-05	0.000205711	0.000172799	2.3958e-05	2.9601e-05
Batch01_148P	0.00141383	0.00439424	0.000313703	0.000199761	3.63799e-05	3.79605e-05	0.000174411	6.93096e-05	1.84391e-05	0.000147297	0.040314	0.00257932	6.31983e-05	0.00272334	0.0042604	2.52913e-05	7.51027e-05	0.020972	7.32774e-05	0.0599142	0.000126462	8.11591e-06	0.000116202	2.57937e-05	0.00483874	0.00156944	0.000677052	0.00107474	0.00156515	2.16525e-05	0.0210937	0.00557194	0.000113362	0.0601699	0.0175855	0.00088598	6.09967e-05	0.000126385	5.12364e-05	0.0286651	0.0055027	4.14879e-05	5.32725e-05	0.00149489	1.78098e-05	5.36204e-05	0.000234671	2.20748e-05	3.60111e-05
Batch01_124P	0.00115501	0.00412074	0.000226782	0.000321677	2.07308e-05	1.85881e-05	0.00024406	8.91725e-05	2.90151e-05	0.000152434	0.0441742	0.00197455	5.51705e-05	0.00196061	0.00644681	4.25135e-05	0.00012043	0.0139769	4.62244e-05	0.0499421	0.000146934	8.37281e-06	0.000135459	2.54747e-05	0.00343179	0.00766366	0.000744748	0.00116546	0.00217649	1.84466e-05	0.0139118	0.00623832	0.000114753	0.028728	0.0235914	0.00143852	0.000108666	2.51614e-05	2.32364e-05	0.0302201	0.00376259	2.32198e-05	2.21508e-05	0.00154967	1.12457e-05	2.83067e-05	0.000382882	2.96058e-05	6.05834e-05
Batch01_105P	0.000687435	0.00116559	4.21965e-05	0.000377589	1.16389e-05	4.06722e-06	0.00620843	3.63165e-05	1.08823e-05	3.15414e-05	0.0251832	0.000993416	4.75318e-05	0.00217613	0.00424305	3.68048e-05	5.51944e-05	0.0173239	4.47825e-05	0.0386598	4.76458e-05	3.84356e-06	9.90131e-05	1.483e-05	0.00351258	0.00108162	0.000862604	0.000860148	0.00182544	3.41246e-05	0.0104346	0.00477433	9.77929e-06	0.0165602	0.00957117	0.000477068	1.66949e-05	9.76271e-06	7.7579e-06	0.0286504	0.00192377	1.41904e-06	2.78793e-07	0.000114801	1.93471e-05	5.89843e-05	0.000341993	1.33476e-05	2.52147e-05
Batch01_1P	0.00146467	0.00381761	0.000391417	0.000216773	6.06143e-05	1.74248e-06	0.000143968	3.05577e-05	1.87975e-05	0.000118116	0.0750361	0.00210959	5.27233e-05	0.00202532	0.0052864	3.18491e-05	0.000132648	0.0340016	7.36301e-05	0.0320322	0.000241608	2.40408e-05	0.000570753	7.04901e-05	0.00176226	0.00127325	0.00059649	0.00128944	0.00233741	7.92466e-06	0.0142489	0.00429588	0.000125152	0.0132715	0.0160023	0.00120644	5.57803e-05	8.34674e-05	0.0001017	0.0353731	0.00675332	3.04369e-06	9.5391e-07	0.00261305	5.22302e-05	0.000158876	0.00050285	3.83841e-05	3.11683e-05
Batch01_25P	0.000711477	0.00447938	0.00035718	0.000452923	5.01232e-05	0.00015308	0.000213885	3.17393e-05	1.14605e-05	8.75542e-05	0.0543295	0.001948	3.77636e-05	0.00180542	0.00429016	0.000102903	0.000150588	0.0282172	4.66648e-05	0.0377053	0.000767746	6.13426e-05	0.000286876	6.18726e-05	0.00252094	0.00105991	0.00101526	0.000939347	0.00360568	1.86938e-05	0.0120524	0.0057075	4.94809e-05	0.00809747	0.0179627	0.00116563	6.25346e-05	3.8803e-05	8.64269e-06	0.0247476	0.00206577	3.12012e-05	1.70464e-05	0.000792457	1.83501e-05	2.48495e-05	0.00030227	2.66079e-05	2.27633e-05
Batch01_107P	0.00107747	0.00404522	0.000167972	0.000359651	2.47522e-05	0.000129516	0.00041741	5.90595e-05	1.73019e-05	9.56526e-05	0.0314169	0.00216465	6.64164e-05	0.00313916	0.00329972	3.32098e-05	0.000143345	0.0286463	7.42517e-05	0.0473587	0.000115807	2.73419e-05	0.000201876	6.58581e-05	0.00255934	0.000864466	0.000469478	0.000782068	0.00179256	2.60797e-05	0.0166668	0.00673983	4.64274e-05	0.0121113	0.0209693	0.00161778	7.64745e-05	1.28753e-05	1.44646e-05	0.034692	0.00664229	0.000182007	5.76202e-05	0.0022197	3.1938e-05	0.000112513	0.000527125	9.56691e-05	4.42708e-05
Batch01_33P	0.00091437	0.00644415	0.000213638	0.00056918	2.29897e-05	0.000110073	0.000335177	3.37497e-05	1.93689e-05	7.80269e-05	0.0710523	0.00273632	4.17036e-05	0.00173886	0.00455713	3.17785e-05	0.000201181	0.0193049	5.20355e-05	0.0476642	0.000284976	1.06883e-05	0.00019946	3.28107e-05	0.0052916	0.00140787	0.000994104	0.00112828	0.00310851	1.40653e-05	0.012997	0.00529616	3.87398e-05	0.0146858	0.0212482	0.00119386	4.56116e-05	2.98994e-05	1.46464e-05	0.0280428	0.0035491	1.11339e-05	5.52217e-06	0.00232627	1.86282e-05	6.4148e-05	0.000342614	2.28046e-05	2.2221e-05
Batch01_81P	0.000902113	0.00496933	0.000373686	0.000268554	3.2648e-05	0.000413339	0.000345056	3.63427e-05	1.24831e-05	6.50894e-05	0.0511284	0.00211541	4.76343e-05	0.00203851	0.00542048	2.16728e-05	0.000130655	0.0251186	5.89718e-05	0.0364154	0.000207993	1.25575e-05	0.000211258	4.55152e-05	0.00205977	0.000865034	0.000525964	0.000881988	0.0020063	1.96715e-05	0.0161718	0.00726309	6.43734e-05	0.0530661	0.0168609	0.000929732	3.19194e-05	2.38321e-05	1.76508e-05	0.0295424	0.00390716	3.02133e-06	3.74661e-06	0.0033691	1.19068e-05	2.4555e-05	0.000445634	1.57402e-05	2.56147e-05
Batch01_9P	0.000990284	0.00550019	0.000229657	0.000355939	1.44273e-05	2.04651e-05	0.000278927	4.48326e-05	2.51833e-05	0.000101233	0.0281787	0.00266385	3.79454e-05	0.00190513	0.00521793	3.54906e-05	0.000155444	0.0240208	5.62982e-05	0.0618859	0.000183768	8.04614e-06	0.000127996	2.80217e-05	0.00272151	0.00198931	0.000635456	0.000758789	0.00189478	2.76228e-05	0.0134247	0.00794271	4.41629e-05	0.0257681	0.0222199	0.0016085	0.000125754	5.2404e-05	8.81417e-06	0.0351109	0.00756772	2.17169e-06	1.68436e-06	0.00218684	8.76021e-06	5.27079e-05	0.000394459	4.16896e-05	6.08222e-05
Batch01_180P	0.000708279	0.00359982	0.000183138	0.000332644	2.16785e-05	9.25178e-06	8.54011e-05	2.70017e-05	1.76149e-05	7.18126e-05	0.0435118	0.00187913	3.07302e-05	0.00259379	0.00594473	4.30777e-05	0.000129225	0.0260003	3.51467e-05	0.0292652	0.000175225	9.65832e-06	0.000161974	3.09124e-05	0.0024733	0.000805818	0.000443641	0.000845384	0.00191699	1.5005e-05	0.00991839	0.00518612	2.67094e-05	0.0216068	0.0145488	0.00108516	3.56692e-05	2.18453e-05	7.51657e-06	0.0329471	0.00279378	2.2488e-06	1.89977e-06	0.000624838	1.45959e-05	1.67693e-05	0.000644689	1.8482e-05	2.73992e-05
Batch01_89P	0.000736263	0.0036916	0.000197408	0.000318491	2.50666e-05	3.2127e-05	0.0003486	5.29737e-05	1.42963e-05	6.32723e-05	0.0492065	0.00160227	5.68463e-05	0.00195109	0.0052165	2.67745e-05	7.98711e-05	0.0191489	4.73979e-05	0.0451249	0.000264177	1.49098e-05	0.000195028	5.1534e-05	0.00328415	0.00124139	0.000571806	0.00123658	0.00218375	1.31462e-05	0.0133072	0.00626632	4.26831e-05	0.0546134	0.0167096	0.000983569	2.76854e-05	2.43188e-05	8.79582e-06	0.0282185	0.00467383	5.10067e-06	2.17745e-06	0.000746957	7.90832e-06	3.66095e-05	0.000333036	1.52373e-05	3.9357e-05
Batch01_65P	0.0014637	0.00481749	0.000713255	0.000258832	1.83308e-05	3.74469e-05	0.000190898	4.09408e-05	1.48017e-05	9.51166e-05	0.0487125	0.00183643	4.52631e-05	0.00182784	0.00478453	3.05823e-05	0.000129258	0.024367	8.0135e-05	0.0503527	0.000275821	2.77377e-05	0.000222805	3.4904e-05	0.00207007	0.00101214	0.000440966	0.00108665	0.00152925	1.76849e-05	0.011222	0.00662058	6.00969e-05	0.0333479	0.0195843	0.00109195	6.79238e-05	4.65714e-05	2.03791e-05	0.0364895	0.0165407	3.5338e-06	2.96169e-06	0.000811524	1.42655e-05	1.61633e-05	0.000498	1.69871e-05	4.63855e-05
Batch01_188P	0.00102922	0.0050361	0.000297702	0.000200426	1.58631e-05	7.15003e-05	0.000241201	3.24792e-05	1.88472e-05	4.35542e-05	0.0712525	0.00207152	3.81894e-05	0.00199897	0.00404843	5.46711e-05	0.00010701	0.0238702	4.65885e-05	0.0274639	0.000295032	3.4547e-05	0.000494531	5.74199e-05	0.00219555	0.00106123	0.000496771	0.00125646	0.00351648	1.58853e-05	0.0213641	0.00713668	0.000120881	0.0175524	0.0152875	0.000955456	2.60528e-05	4.58387e-05	4.28634e-05	0.0245486	0.00363864	3.1282e-05	1.44886e-05	0.00200974	4.60672e-05	0.000875124	0.000319331	2.8909e-05	2.35002e-05
Batch01_97P	0.0010751	0.00515743	0.000202588	0.000339731	2.16095e-05	1.55185e-05	0.00043596	3.25571e-05	1.41343e-05	0.000103677	0.0693344	0.00220585	5.41111e-05	0.00242534	0.00570512	3.89936e-05	0.000136502	0.0221399	4.24813e-05	0.0511566	0.000251569	3.38938e-05	0.000275841	6.69234e-05	0.00354722	0.00164915	0.000562531	0.00150863	0.00217674	1.48635e-05	0.00902411	0.00800043	4.66534e-05	0.0191277	0.0194226	0.00129266	3.16642e-05	2.53116e-05	1.16443e-05	0.0397904	0.0031204	1.32941e-05	6.71038e-06	0.0035842	8.72075e-06	0.000107558	0.00048388	2.70798e-05	1.65199e-05
Batch01_17P	0.00153951	0.00475753	0.000527538	0.000291621	1.98536e-05	0.000263639	0.000162724	2.66508e-05	1.86158e-05	0.000122883	0.0431581	0.00174644	4.23183e-05	0.00230711	0.00382761	2.65885e-05	0.000135472	0.0245047	6.94848e-05	0.04799	0.00017178	2.11524e-05	0.000351539	8.30058e-05	0.00276447	0.000878785	0.000612259	0.000907297	0.00186599	1.9284e-05	0.017315	0.00503136	2.74231e-05	0.0212208	0.0143394	0.000857403	1.88438e-05	4.42442e-05	1.21698e-05	0.0343417	0.00374038	2.11518e-06	7.21454e-06	0.000686986	1.30656e-05	1.01617e-05	0.00033619	1.10967e-05	4.17159e-05
Batch01_228P	0.0019568	0.00454812	0.000405421	0.000269773	5.76066e-05	1.45371e-05	0.000362752	7.56032e-05	2.94923e-05	0.000142377	0.0857694	0.0023435	8.21798e-05	0.00166037	0.00801416	7.58018e-05	7.15794e-05	0.0337179	6.0155e-05	0.0528651	0.00060192	5.59749e-05	0.000733261	0.00010139	0.00299404	0.00252047	0.000521417	0.0023865	0.0031653	2.19148e-05	0.0177057	0.00881239	3.99007e-05	0.0469328	0.0179872	0.000922802	6.90459e-05	7.19246e-05	1.1921e-05	0.035462	0.00449658	7.60906e-06	1.80293e-06	0.000561328	1.75449e-05	0.000393944	0.000534169	3.25385e-05	2.97036e-05
Batch01_164P	0.000812797	0.00491387	0.000155282	0.000255	0.000131697	1.58246e-05	0.000164083	4.07638e-05	1.56168e-05	8.23739e-05	0.04311	0.00205587	4.42903e-05	0.00323234	0.00517235	4.45831e-05	0.000137461	0.0147191	3.78526e-05	0.0515017	0.00023119	1.5359e-05	0.000245319	2.49755e-05	0.00368714	0.000857188	0.000526931	0.000573929	0.00187203	2.2729e-05	0.0103676	0.00732204	1.82011e-05	0.0140995	0.0179015	0.00131321	5.67482e-05	3.42941e-05	2.30665e-05	0.0378262	0.0034676	1.29802e-06	5.09917e-07	0.000384076	2.00356e-05	4.08774e-05	0.000378649	3.22109e-05	3.14404e-05
Batch01_57P	0.000935972	0.00221494	0.00014114	0.000458517	4.16308e-05	1.48573e-05	0.00022109	5.46563e-05	1.52817e-05	8.32478e-05	0.0538986	0.00229472	7.0359e-05	0.00221098	0.00709715	9.47852e-05	5.36734e-05	0.0188551	3.22123e-05	0.0512302	0.000126531	7.04993e-06	0.000161288	2.05643e-05	0.0043678	0.00169595	0.000752783	0.00113446	0.00253876	1.50457e-05	0.0148595	0.00872102	2.81525e-05	0.0295192	0.0170291	0.00107246	4.35049e-05	1.61325e-05	1.00494e-05	0.0307282	0.00396982	4.91896e-06	3.57214e-06	0.000232008	1.89602e-05	6.04176e-05	0.000427706	1.39697e-05	2.05972e-05
Batch01_73P	0.000827476	0.00292915	0.000214679	0.00035491	2.04521e-05	7.68062e-05	0.00014551	4.26129e-05	2.04357e-05	8.1134e-05	0.0780348	0.00135361	5.30881e-05	0.00125201	0.00230699	2.72752e-05	0.000104198	0.0220393	3.17915e-05	0.0348876	0.000431748	5.92661e-05	0.000174161	4.93343e-05	0.00273061	0.00139194	0.000509017	0.00225809	0.00200438	1.42795e-05	0.0132156	0.00740127	4.26688e-05	0.0369547	0.0150198	0.00171008	8.85159e-05	2.35733e-05	7.99613e-06	0.0229796	0.00441413	6.13064e-06	3.39037e-06	0.000854706	9.12684e-06	2.57491e-05	0.000130214	1.3321e-05	4.49012e-05
Batch01_49P	0.000856488	0.00632978	0.000284594	0.000372146	2.81506e-05	1.7775e-05	0.00034525	3.19856e-05	1.29013e-05	0.000104548	0.124358	0.00226786	4.70797e-05	0.00152072	0.00505821	3.53509e-05	0.00010931	0.0257297	4.96263e-05	0.0353457	0.000331425	4.40111e-05	0.000292691	9.02144e-05	0.00189834	0.00202623	0.000627818	0.00223592	0.00284769	9.92315e-06	0.00836586	0.0034329	4.49874e-05	0.0603962	0.0198344	0.000991402	3.58081e-05	5.67108e-05	1.4674e-05	0.027918	0.00249319	3.52793e-06	2.98237e-06	0.000797433	1.69081e-05	0.000121082	0.000256775	3.29417e-05	2.24256e-05
Batch01_220P	0.00128694	0.00321129	0.000222492	0.000239413	1.63276e-05	1.15681e-05	0.000696183	4.91175e-05	2.58815e-05	0.000118041	0.0418021	0.00161968	7.8918e-05	0.002693	0.00450638	5.47284e-05	0.00012901	0.0222485	4.51442e-05	0.062269	0.000192297	2.04576e-05	0.000221545	4.98316e-05	0.00180842	0.00186913	0.000316712	0.00101448	0.00210568	1.45051e-05	0.0112976	0.00812872	2.74544e-05	0.0335838	0.0160704	0.00181183	5.99839e-05	2.10375e-05	1.0353e-05	0.0492405	0.0167092	4.70753e-06	1.85212e-06	0.000834597	1.93208e-05	7.53559e-05	0.000425792	2.40827e-05	2.1121e-05
Batch02_18P	0.000860652	0.00486177	0.000165742	0.000279705	1.98719e-05	7.6378e-05	0.000339614	8.20734e-05	1.86652e-05	4.50943e-05	0.0963838	0.0017061	4.84912e-05	0.00179029	0.00245756	6.65414e-05	9.49134e-05	0.0162506	4.42822e-05	0.0292667	0.000216406	3.14057e-05	0.000261993	4.98003e-05	0.00360918	0.00103301	0.000642126	0.00102378	0.00224945	1.47395e-05	0.0144755	0.00539591	0.000218793	0.0154761	0.0149579	0.000391957	1.5074e-05	3.47917e-05	3.87858e-05	0.016766	0.00278153	2.68756e-06	3.20481e-06	0.00436976	1.19559e-05	4.49391e-05	0.000188275	1.76772e-05	1.53389e-05
Batch02_106P	0.000860457	0.00523074	0.000401281	0.000210044	2.28566e-05	4.6402e-05	0.000285373	7.96551e-05	2.60535e-05	9.27166e-05	0.0862073	0.00318916	3.93289e-05	0.00180895	0.00503264	4.60339e-05	0.000105487	0.0335565	5.39792e-05	0.0354176	0.000212718	2.2648e-05	0.000119966	5.15196e-05	0.00438893	0.00136388	0.000774015	0.00154963	0.00414552	1.66145e-05	0.0200487	0.0111396	8.427e-05	0.0153989	0.0196706	0.00116984	2.42004e-05	3.80768e-05	2.83635e-05	0.0234499	0.0016795	6.7169e-06	6.45729e-06	0.00163888	6.72594e-06	3.04872e-05	0.000344977	1.75832e-05	1.55104e-05
Batch02_157P	0.0012919	0.0052933	0.000360779	0.00035522	1.26352e-05	1.81002e-05	0.000166574	3.75548e-05	2.70028e-05	0.000105316	0.0547245	0.00195082	6.93293e-05	0.00277797	0.00548381	5.50837e-05	0.000114104	0.0194199	8.5487e-05	0.0463686	9.49287e-05	1.48626e-05	8.24833e-05	4.11625e-05	0.00460695	0.00127973	0.000703641	0.000915639	0.00138716	1.76308e-05	0.0168996	0.00683171	0.000158056	0.0328406	0.0131028	0.00171271	2.06559e-05	3.60993e-05	4.16215e-05	0.0325936	0.00341947	1.05539e-05	1.19658e-05	0.0028405	6.52049e-05	0.00085992	0.000414654	0.000593192	3.92159e-05
Batch02_239P	0.00105633	0.00529765	0.000192509	0.00043708	5.93947e-05	1.06428e-05	0.000192051	5.74711e-05	2.40107e-05	0.000133553	0.0631875	0.0021443	4.35e-05	0.00169066	0.00640539	6.13707e-05	5.73707e-05	0.0123787	4.67468e-05	0.0404999	0.000252132	3.38085e-05	0.000104793	6.17936e-05	0.00164288	0.000906045	0.000714106	0.00116375	0.00243158	1.61549e-05	0.0126812	0.00609937	7.34963e-05	0.00949212	0.0250738	0.00167702	8.91858e-05	5.7797e-05	1.05862e-05	0.0290699	0.00434775	2.26525e-06	6.54985e-06	0.0010086	1.0846e-05	4.80725e-05	0.000166317	2.56075e-05	3.23512e-05
Batch02_108P	0.000953213	0.00426077	0.000118351	0.000293498	1.89487e-05	1.88871e-05	0.000196782	4.9104e-05	2.22146e-05	0.000131909	0.0270379	0.00290011	5.01839e-05	0.00239096	0.00609761	3.3614e-05	0.00011254	0.0197256	5.45856e-05	0.045366	0.000141305	2.50622e-05	9.48525e-05	7.39654e-05	0.0029113	0.0010568	0.000772881	0.00127973	0.00280548	1.83117e-05	0.0157747	0.00647596	0.000229958	0.0221443	0.0196271	0.00133385	0.000101115	2.46417e-05	2.43847e-05	0.0267149	0.0074152	1.49961e-05	4.68766e-06	0.0015785	1.85412e-05	0.000160968	0.000344076	0.000105663	0.00013481
Batch02_189P	0.00102873	0.00476622	0.000286927	0.000314894	6.68562e-05	3.7601e-05	0.0003472	7.97213e-05	2.56059e-05	0.000147709	0.0602662	0.00267672	7.83913e-05	0.00161466	0.00750272	7.2025e-05	0.000192821	0.0319397	5.50837e-05	0.0345867	0.000278665	1.64178e-05	0.000103203	4.25016e-05	0.00250466	0.00107532	0.000805908	0.00177864	0.00515583	3.31743e-05	0.0171909	0.0102629	3.57032e-05	0.00764648	0.0208338	0.00166964	5.64396e-05	6.58333e-05	1.82588e-05	0.0313905	0.00258091	5.13407e-05	1.77365e-05	0.000782272	1.07202e-05	8.29183e-05	0.000269727	9.00766e-05	6.65507e-05
Batch02_42P	0.000994469	0.00176679	4.86672e-05	0.000472784	2.70266e-05	7.97536e-07	0.000132488	4.91407e-05	3.12765e-05	0.000103067	0.0651849	0.00190752	4.07463e-05	0.00193268	0.00390687	3.47975e-05	0.00012574	0.0349911	6.18456e-05	0.0499229	0.000196731	2.78188e-05	9.20725e-05	6.41414e-05	0.00196861	0.00157535	0.000472849	0.00280567	0.00472521	2.21793e-05	0.0206654	0.00390092	9.39387e-05	0.0457802	0.0106446	0.00103389	3.12437e-05	1.92424e-05	2.43972e-05	0.0404501	0.00249196	4.27561e-05	3.34324e-05	0.00306724	1.78624e-05	5.88092e-05	0.000182183	1.9113e-05	2.68425e-05
Batch02_2P	0.00114985	0.0052262	0.000206556	0.000248311	3.17205e-05	3.14923e-06	0.00062908	3.93727e-05	2.34502e-05	9.23387e-05	0.0430314	0.00187534	5.93922e-05	0.00276272	0.00819143	6.947e-05	0.000122507	0.0160399	4.24497e-05	0.0419484	0.000143087	1.36452e-05	0.000222198	5.71684e-05	0.00189856	0.000724272	0.000637688	0.000864024	0.00256437	1.41776e-05	0.00823215	0.00360638	1.76821e-05	0.0104006	0.0222814	0.00131415	5.74223e-05	1.70226e-05	1.27401e-05	0.0445651	0.00554175	9.95536e-06	9.69332e-06	0.000409507	2.19965e-05	1.16099e-05	0.000432313	2.12203e-05	2.15367e-05
Batch02_149P	0.00108196	0.00421248	0.000477534	0.000226723	8.12082e-05	4.77898e-06	0.000304281	4.27905e-05	1.62869e-05	0.000137003	0.0488449	0.00236321	6.92277e-05	0.00173628	0.00718255	4.3109e-05	7.68795e-05	0.0212783	4.66236e-05	0.0561811	0.000124099	7.53522e-06	3.81734e-05	3.13078e-05	0.00261055	0.000813518	0.000404426	0.00117636	0.00246962	1.0738e-05	0.0158765	0.00410341	1.82425e-05	0.0237642	0.0231176	0.00127038	8.01991e-05	2.9681e-05	1.52046e-05	0.0382643	0.0136517	3.50646e-06	6.80635e-06	0.00128319	6.91539e-06	1.89477e-05	0.000427208	9.52529e-05	8.0523e-05
Batch02_173P	0.00118375	0.00437401	0.000163797	0.000459952	1.31934e-05	2.61839e-05	0.000193354	3.62759e-05	2.2251e-05	0.000101253	0.0913153	0.00280791	8.54725e-05	0.00284978	0.00769803	6.45583e-05	0.000117705	0.030645	8.93848e-05	0.0496944	0.000374557	6.13086e-05	0.000217256	0.00013264	0.00221309	0.00160739	0.00068499	0.00277484	0.00482236	2.10796e-05	0.012867	0.00844719	5.00163e-05	0.0179486	0.017194	0.00141485	5.26964e-05	2.47491e-05	3.70728e-05	0.0358808	0.00427006	0.000119788	6.43921e-06	0.000525527	2.57325e-05	0.000151691	0.000425948	9.20019e-05	3.75235e-05
Batch02_50P	0.00100297	0.00433947	0.000253767	0.000326546	1.58819e-05	6.6623e-06	0.00035636	3.42112e-05	1.75778e-05	8.57943e-05	0.0562775	0.00290424	6.07476e-05	0.00213893	0.00448998	3.68311e-05	9.22667e-05	0.0272284	5.07903e-05	0.0414833	0.000143216	2.24617e-05	0.000110869	7.27712e-05	0.00222833	0.000958087	0.000489409	0.00133179	0.0029904	2.54869e-05	0.0192842	0.00464114	5.23883e-05	0.0324035	0.0206245	0.00121912	6.03344e-05	2.91875e-05	1.92579e-05	0.0315708	0.00221411	4.43841e-05	1.71423e-05	0.000825944	1.55974e-05	3.13799e-05	0.000300966	3.98833e-05	3.68595e-05
Batch02_34P	0.000967318	0.00442808	0.000211788	0.00035334	0.000103173	6.10873e-05	0.000177906	4.57079e-05	1.89276e-05	0.000105644	0.0560715	0.00255693	4.59441e-05	0.00180387	0.00715485	5.90205e-05	9.77961e-05	0.0217968	4.60816e-05	0.0343886	0.000179337	4.32614e-05	0.00018072	7.44703e-05	0.00124436	0.000556628	0.000423879	0.000937482	0.00175024	2.99955e-05	0.0133754	0.00860647	6.38735e-06	0.0209861	0.0200316	0.000954507	4.74976e-05	1.67004e-05	1.48382e-05	0.0296106	0.00199844	3.41309e-06	2.08284e-06	0.000456688	9.87901e-06	2.16522e-05	0.00063851	1.72409e-05	2.14584e-05
Batch02_26P	0.00116163	0.00652127	0.000143478	0.000364404	3.11975e-05	7.38944e-06	0.000139636	3.6475e-05	9.25323e-06	0.000107448	0.0526869	0.00216382	4.57417e-05	0.00214241	0.00519966	4.41244e-05	0.000134055	0.0229221	4.8552e-05	0.0390818	0.000437856	9.2215e-05	0.000195084	0.00013513	0.00214921	0.00252403	0.00106462	0.00291625	0.00851596	1.62893e-05	0.0127392	0.00878706	5.31026e-05	0.0116404	0.0198989	0.00110185	6.40489e-05	1.56746e-05	2.57591e-05	0.0332912	0.00411014	6.52729e-06	3.0067e-06	0.000511071	1.62682e-05	8.21585e-05	0.000458875	3.4838e-05	1.61777e-05
Batch02_58P	0.000721235	0.00302281	0.000460697	0.000313696	3.94468e-05	1.50937e-05	0.000172159	2.61819e-05	3.27122e-05	7.01895e-05	0.0437579	0.00128749	3.33127e-05	0.0033632	0.00785527	6.69329e-05	0.000107173	0.0284621	0.000101414	0.0555068	8.33822e-05	2.15732e-05	0.000155791	6.55275e-05	0.00163881	0.000723291	0.000346806	0.000644623	0.00102323	2.40415e-05	0.0134095	0.00714171	2.35555e-05	0.0449804	0.0138605	0.00123056	2.10575e-05	2.62849e-05	1.7055e-05	0.0381999	0.00409853	3.01362e-07	6.94281e-07	0.000438982	1.15157e-05	9.49972e-05	0.000535943	2.11341e-05	2.69724e-05
Batch02_82P	0.000919104	0.00418966	0.000289779	0.000216031	2.74152e-05	5.07459e-06	0.00016366	3.35598e-05	2.33429e-05	9.24997e-05	0.0374778	0.00193885	5.61779e-05	0.00223997	0.00558149	3.20476e-05	9.69835e-05	0.0157698	5.7364e-05	0.0584943	6.42732e-05	1.93461e-05	6.88665e-05	4.17287e-05	0.00221728	0.00117354	0.000657787	0.00111369	0.00190452	1.84903e-05	0.0135288	0.00548043	1.76265e-05	0.0280434	0.0175215	0.00111639	3.35561e-05	1.94571e-05	1.26152e-05	0.0357968	0.00713457	8.52983e-06	6.69914e-06	0.000256102	6.47469e-06	5.83293e-05	0.000272503	1.99844e-05	2.0421e-05
Batch02_74P	0.000820919	0.00649032	0.000186571	0.000371682	3.08483e-05	6.43554e-06	0.000193118	0.000137664	2.09418e-05	5.7288e-05	0.0528308	0.00237655	5.31421e-05	0.0020164	0.00536384	4.20055e-05	0.000137445	0.0305045	6.50374e-05	0.0396763	0.000114638	2.14783e-05	0.000214293	0.000113494	0.00323801	0.0010008	0.000560343	0.00098204	0.00182724	1.9967e-05	0.0197134	0.0118309	7.17272e-05	0.032527	0.0200546	0.000902928	2.75446e-05	5.11771e-05	2.00256e-05	0.0239509	0.00583677	3.50906e-05	8.63522e-06	0.00227626	8.59613e-06	5.0276e-06	0.000391943	1.44254e-05	1.79911e-05
Batch02_66P	0.000947334	0.00307622	8.50221e-05	0.000257333	4.41853e-05	1.40468e-05	0.000312223	5.94397e-05	1.77643e-05	8.96397e-05	0.0994714	0.0015677	6.44825e-05	0.00134134	0.0029539	2.96515e-05	7.23996e-05	0.0237415	6.68025e-05	0.0639583	0.000145522	2.82342e-05	0.000157664	7.88347e-05	0.00159519	0.00115694	0.000434402	0.00132399	0.00249571	2.36525e-05	0.0166355	0.00500438	2.03357e-05	0.0435479	0.0129436	0.000784086	0.000107004	2.40162e-05	1.83485e-05	0.0295198	0.013336	2.44283e-05	1.03547e-05	0.000362857	1.77728e-05	3.66982e-05	0.000252346	3.45978e-05	3.22747e-05
Batch02_230P	0.000829096	0.00432183	0.00021491	0.000314867	4.10861e-05	1.73004e-05	0.000193696	7.38888e-05	1.96244e-05	6.854e-05	0.0780168	0.00262577	5.10981e-05	0.00156812	0.00577868	6.68283e-05	7.65317e-05	0.0264703	5.22958e-05	0.035882	0.00028643	1.73439e-05	0.000141236	4.24174e-05	0.0020219	0.00115261	0.000557284	0.00178182	0.00255477	3.10602e-05	0.0154073	0.00852749	0.000100844	0.0334369	0.0194439	0.00114592	5.99878e-05	2.17399e-05	1.76641e-05	0.0277804	0.0046528	1.23711e-05	2.86105e-06	0.00202636	1.6737e-05	9.8253e-05	0.000364868	2.58735e-05	2.75736e-05
Batch02_90P	0.00148384	0.0044691	0.000460571	0.000377505	4.81511e-05	1.12197e-05	0.000163596	3.7602e-05	3.79483e-05	0.00014801	0.0744747	0.00199662	3.16599e-05	0.00211435	0.00438622	4.4524e-05	0.000108628	0.0400538	6.7109e-05	0.0358482	0.000332037	0.000230587	0.000311648	0.000202933	0.00352555	0.00091171	0.000725745	0.00129293	0.00192017	2.01929e-05	0.0170187	0.00601512	3.77714e-05	0.0225631	0.0142016	0.00105644	3.75021e-05	2.30474e-05	8.81006e-06	0.0287771	0.00203939	8.60907e-06	5.09743e-06	0.0003672	1.45956e-05	5.72712e-05	0.00039605	2.46455e-05	2.26608e-05
Batch02_133P	0.000909596	0.00346842	0.000207159	0.000420302	1.0814e-05	0.000348917	0.000116577	4.42484e-05	2.16533e-05	0.00010491	0.0286142	0.00187308	3.73154e-05	0.00270618	0.00648018	5.91353e-05	0.000130731	0.0172032	4.54599e-05	0.0455459	0.000106684	1.69941e-05	7.11469e-05	3.72625e-05	0.00311498	0.00125014	0.00078043	0.000994803	0.00223208	2.54697e-05	0.0127	0.00636563	3.35418e-05	0.0193739	0.0146403	0.00134591	4.91431e-05	2.26367e-05	4.03707e-05	0.0288407	0.00612932	6.81843e-05	1.44615e-05	0.000711421	9.91892e-06	0.000162039	0.000473389	2.39549e-05	2.62463e-05
Batch02_205P	0.000906634	0.0075683	0.000189617	0.000323375	3.46726e-05	1.95586e-05	0.000903583	4.87265e-05	2.74378e-05	0.000121344	0.0532984	0.00228407	7.0165e-05	0.0020801	0.00631579	4.34463e-05	0.000111188	0.0239049	5.07912e-05	0.0412332	0.000172807	8.4859e-06	6.60826e-05	3.96942e-05	0.00175367	0.00149378	0.000740635	0.00181046	0.00362913	1.6378e-05	0.015947	0.00998779	2.60884e-05	0.014209	0.0170725	0.000982112	0.000116673	6.95479e-05	1.16803e-05	0.0312548	0.00589825	3.63183e-06	2.63884e-06	0.00059462	3.8926e-06	4.41264e-05	0.000296508	2.92989e-05	2.84789e-05
Batch02_10P	0.00149946	0.00444829	0.000556248	0.000278775	3.26828e-05	7.41781e-06	0.000167791	3.89932e-05	2.21239e-05	0.000115771	0.0438936	0.00212635	8.45331e-05	0.00217521	0.00611129	4.15288e-05	0.000144628	0.0260668	8.08331e-05	0.0549609	0.000104882	1.14684e-05	9.06518e-05	3.33096e-05	0.00411393	0.00187894	0.000563329	0.00104426	0.00191277	1.29231e-05	0.016947	0.00905808	3.49277e-05	0.0299386	0.0181932	0.00166789	7.60249e-05	2.12244e-05	1.97992e-05	0.0389834	0.0129194	1.35379e-06	5.95812e-07	0.000299153	2.94245e-05	6.98468e-05	0.000391435	3.20937e-05	3.45742e-05
Batch03_27P	0.000922603	0.00405028	0.000135621	0.000296054	1.75243e-05	5.16682e-06	0.0370607	5.88778e-05	2.53383e-05	9.49766e-05	0.0620169	0.00249839	6.95373e-05	0.00144405	0.0036433	3.49933e-05	0.000122983	0.026599	5.95882e-05	0.0536309	0.000206742	1.52711e-05	0.000216225	6.65319e-05	0.00214438	0.00118103	0.000620072	0.00176873	0.00528744	2.39702e-05	0.0133471	0.00588433	1.90156e-05	0.0130079	0.015896	0.00137672	4.88459e-05	1.26982e-05	1.95485e-05	0.0366084	0.00606619	3.54785e-05	1.4312e-05	0.000661494	2.24028e-05	8.28192e-05	0.000273353	1.54182e-05	5.14216e-05
Batch03_67P	0.000774672	0.00515401	0.000497998	0.000296069	2.31313e-05	8.05833e-05	0.000196868	7.41397e-05	8.23826e-06	9.66656e-05	0.0622957	0.00208119	3.99512e-05	0.00212787	0.00430464	3.55852e-05	9.14524e-05	0.0180454	8.30052e-05	0.0332142	0.000269	1.88632e-05	0.000311926	4.52059e-05	0.00190114	0.00157749	0.000526244	0.00127059	0.00325782	2.78644e-05	0.0103011	0.00485401	8.24644e-05	0.0151578	0.0191346	0.000679213	3.35885e-05	2.47814e-05	2.23048e-05	0.0274854	0.0048815	3.1873e-05	2.04391e-05	0.0013229	1.43919e-05	3.67942e-05	0.000527916	1.01907e-05	3.20023e-05
Batch03_75P	0.0010073	0.00562716	0.000424437	0.000197646	2.31564e-05	0.000135604	0.00018927	8.63991e-05	2.64443e-05	9.02389e-05	0.0704671	0.00201117	8.64131e-05	0.00232	0.00630319	4.36623e-05	0.000179344	0.0259543	7.21826e-05	0.0385779	0.000262647	4.11706e-05	0.000613545	0.000164887	0.00259616	0.000886516	0.000542382	0.00119389	0.00277604	1.97554e-05	0.0135333	0.0108444	4.38391e-05	0.0136358	0.0175625	0.00147381	4.41237e-05	1.52228e-05	2.84345e-05	0.0362968	0.00436401	2.20874e-05	2.20849e-05	0.000708322	1.93449e-05	0.000170012	0.000470753	1.6648e-05	1.54136e-05
Batch03_99P	0.000493355	0.00363272	0.000121351	0.000410826	2.40184e-05	2.96117e-06	0.000122999	0.000126531	1.82826e-05	5.92933e-05	0.0571788	0.00150565	3.3693e-05	0.00187009	0.0020668	3.37458e-05	5.83808e-05	0.0148338	4.15707e-05	0.0223318	0.000113137	1.34933e-05	0.000204385	6.60199e-05	0.00478538	0.00159055	0.00102505	0.001595	0.00410141	1.28985e-05	0.0125452	0.00442375	0.000144565	0.021524	0.0100721	0.000357112	3.42385e-06	7.33135e-06	3.57348e-05	0.0174489	0.00406356	3.79687e-05	7.44227e-06	0.00318034	1.12833e-05	2.25687e-05	0.00057709	1.07508e-05	1.91914e-05
Batch03_19P	0.00156255	0.00296685	0.000456134	0.00024377	3.43934e-05	5.14234e-06	5.52321e-05	3.12743e-05	2.09687e-05	0.000149175	0.0360993	0.000887893	6.8393e-05	0.00234512	0.00742088	2.98437e-05	0.000172744	0.029568	5.09367e-05	0.040861	5.18341e-05	1.20851e-05	0.000165725	2.94063e-05	0.00112236	0.00185628	0.000301202	0.000460173	0.000607434	1.20507e-05	0.0109446	0.00526021	3.01136e-05	0.0185326	0.0122867	0.00168651	6.41832e-05	2.61607e-05	9.71924e-06	0.0390763	0.0175309	2.4914e-06	2.43994e-06	0.000139005	9.81884e-06	4.61234e-05	0.00045509	1.05985e-05	1.94285e-05
Batch03_109P	0.000736687	0.00524882	0.000335715	0.000193843	2.35106e-05	3.42032e-05	0.000191934	5.13338e-05	2.66491e-05	7.54015e-05	0.0375541	0.00120406	5.09725e-05	0.00239458	0.00697048	4.507e-05	9.4811e-05	0.0140244	3.9685e-05	0.0562763	6.24389e-05	1.10052e-05	0.000233431	4.01716e-05	0.00283658	0.000895062	0.000432761	0.000804215	0.00168711	2.34163e-05	0.0103237	0.00815415	6.49382e-05	0.0531824	0.0139394	0.00113769	8.03436e-05	1.20115e-05	1.272e-05	0.0367958	0.0111286	7.46368e-05	3.9945e-05	0.000963315	1.32599e-05	0.000106958	0.000359017	0.000142023	0.000379214
Batch03_91P	0.000935299	0.0066187	0.000330728	0.000332148	2.74856e-05	0.000811283	0.000272711	5.28057e-05	1.57233e-05	0.000134504	0.0654006	0.00251792	4.85648e-05	0.0019099	0.00654578	3.75118e-05	0.000102905	0.0303947	5.29469e-05	0.0315637	0.000318663	3.24911e-05	0.000339305	7.55511e-05	0.00194013	0.00105489	0.00085151	0.00223354	0.00470469	2.48905e-05	0.0117368	0.00837227	1.44787e-05	0.0374445	0.0235584	0.00116004	4.11709e-05	2.14318e-05	1.16035e-05	0.0277034	0.00264488	1.84288e-06	5.11238e-07	0.000385598	9.18907e-06	2.92677e-05	0.000246083	1.34573e-05	1.46651e-05
Batch03_150P	0.00132859	0.00416698	0.00149507	0.000427516	2.65885e-05	1.33086e-05	0.000207807	3.08989e-05	1.26439e-05	0.000194538	0.0645722	0.000783777	6.65568e-05	0.00113649	0.00461178	2.82529e-05	8.90378e-05	0.0213161	5.45957e-05	0.039953	8.66305e-05	7.83428e-06	0.000127166	2.73623e-05	0.00147042	0.000909194	0.000318092	0.000470504	0.000644078	7.46825e-06	0.00846369	0.004014	6.78743e-06	0.0500668	0.0117471	0.000863503	2.9493e-05	9.95033e-06	9.36336e-06	0.0343173	0.00375407	2.19408e-06	2.72192e-06	3.12862e-05	8.05681e-06	5.83928e-06	0.000277697	1.82867e-05	1.54568e-05
Batch03_240P	0.000662132	0.00603005	0.000211565	0.000324828	2.60113e-05	1.48612e-05	0.000196061	5.34675e-05	1.98589e-05	5.10978e-05	0.0665933	0.00207853	3.08287e-05	0.00222271	0.0020943	1.60989e-05	9.54499e-05	0.0209734	5.85649e-05	0.0336957	0.000430848	4.19492e-05	0.00045314	8.77027e-05	0.00357847	0.00111087	0.0010608	0.00290452	0.00546679	1.51538e-05	0.0134667	0.00530534	3.811e-05	0.00900581	0.0190569	0.0010776	3.03555e-05	2.49687e-05	3.78697e-05	0.023254	0.00360737	8.21217e-06	4.01025e-06	0.000873123	1.78077e-05	2.84073e-05	0.000243162	2.30337e-05	3.04144e-05
Batch03_51P	0.0015955	0.00603165	0.000559859	0.000243892	6.26389e-05	1.68241e-05	0.000216115	3.29787e-05	1.80259e-05	0.00011877	0.028716	0.00181467	5.76595e-05	0.00270566	0.0091985	4.5164e-05	0.000194339	0.0271073	5.5729e-05	0.0396028	8.01163e-05	8.33969e-06	0.000111667	2.45791e-05	0.00208575	0.000674569	0.00061556	0.000907943	0.00218438	2.23699e-05	0.0123416	0.00776042	4.42448e-05	0.0231392	0.0192341	0.00140644	5.31671e-05	4.1732e-05	1.38244e-05	0.0520899	0.00313304	4.73241e-06	4.36989e-06	9.16703e-05	2.01242e-05	3.72161e-05	0.000574185	1.74716e-05	2.94617e-05
Batch03_43P	0.000909663	0.00442092	0.000359214	0.000308973	3.86358e-05	3.43293e-05	0.000280344	3.79892e-05	2.1543e-05	0.000133196	0.062873	0.00199416	4.16006e-05	0.0016709	0.00449876	3.48476e-05	0.000103739	0.0246211	4.33853e-05	0.0418768	0.000141663	1.53349e-05	0.000478948	9.13027e-05	0.00273238	0.00166755	0.000558147	0.00106359	0.00217467	2.74942e-05	0.0147011	0.00630685	4.40499e-05	0.0327969	0.0188079	0.00120804	3.91573e-05	2.51801e-05	1.72166e-05	0.0296546	0.00236904	9.61428e-05	7.645e-05	0.00101347	8.74418e-06	4.78209e-05	0.000435275	1.74143e-05	4.4178e-05
Batch03_134P	0.000821327	0.00377234	0.000388886	0.000374871	2.8827e-05	3.8682e-06	0.000193321	4.08913e-05	2.02932e-05	7.608e-05	0.0633672	0.00254523	5.9957e-05	0.00153175	0.00513716	2.65469e-05	0.00011379	0.0299036	6.87557e-05	0.0369432	0.000180078	9.43743e-06	0.000150889	2.87715e-05	0.00272081	0.00128268	0.000854166	0.00118745	0.0025364	1.98443e-05	0.0173685	0.00667982	5.73567e-05	0.0131501	0.0180099	0.00162713	6.3324e-05	4.06315e-05	2.37813e-05	0.0280988	0.0123779	2.5311e-05	8.1436e-06	0.00165425	1.86823e-05	5.68528e-05	0.00026784	7.53398e-05	5.95164e-05
Batch03_222P	0.000774312	0.00244634	0.000298853	0.000338391	9.03851e-05	6.83317e-05	0.000201376	6.23088e-05	1.80166e-05	6.81515e-05	0.0286406	0.00178638	4.49455e-05	0.00298385	0.00261857	2.54643e-05	0.000101406	0.0180942	4.8731e-05	0.060772	6.79763e-05	4.94532e-06	0.000214927	1.83176e-05	0.0021806	0.000704982	0.000579527	0.00061348	0.00160513	2.14085e-05	0.0125546	0.00420023	6.30581e-05	0.0387095	0.0141725	0.000961684	4.24187e-05	1.80581e-05	3.43341e-05	0.034513	0.00629209	1.99402e-06	1.1257e-06	0.00178403	1.11658e-05	8.4013e-06	0.000182291	6.05705e-06	2.47114e-05
Batch03_182P	0.00123113	0.00422238	0.000226354	0.000203141	1.29022e-05	7.39716e-06	0.000341702	4.37541e-05	3.61633e-05	0.000133079	0.050313	0.00154606	5.07853e-05	0.0016753	0.00633325	3.5158e-05	0.000121235	0.0409107	5.04758e-05	0.0237389	8.25356e-05	1.333e-05	0.000298933	4.3743e-05	0.00183675	0.000731263	0.000489864	0.000984426	0.00220939	2.41461e-05	0.018982	0.00858742	4.72366e-05	0.0171085	0.0158912	0.00180588	2.97219e-05	2.25472e-05	2.27394e-05	0.0323713	0.00374954	0.000114595	2.47061e-05	0.00145188	9.517e-06	1.72679e-05	0.000332533	2.27648e-05	2.65155e-05
Batch03_206P	0.000831888	0.00441972	0.00035276	0.000377469	1.43005e-05	7.30805e-05	0.000129625	5.59339e-05	1.60485e-05	0.000102147	0.0692694	0.00263268	5.64756e-05	0.00129652	0.0056901	3.64006e-05	0.000106058	0.0165531	8.76416e-05	0.0424885	0.000246052	2.48117e-05	0.000266367	5.8059e-05	0.00391493	0.00213314	0.000841857	0.00213247	0.00257793	1.87959e-05	0.0135249	0.0069617	8.06267e-05	0.0472565	0.0156175	0.000934647	6.36903e-05	3.30228e-05	2.63206e-05	0.022309	0.00737749	9.84719e-06	4.99705e-06	0.00439137	1.24859e-05	0.000107177	0.00029333	5.06862e-05	3.55286e-05
Batch03_3P	0.00107413	0.00666341	0.000370683	0.00025338	2.09725e-05	1.85888e-05	0.000535591	4.34064e-05	3.29153e-05	0.000105248	0.0261226	0.00202492	6.25605e-05	0.00253641	0.00683609	4.43624e-05	8.19597e-05	0.0197019	7.27102e-05	0.0427823	9.99685e-05	1.40352e-05	0.000231081	4.69639e-05	0.0030002	0.00114618	0.000728068	0.000886956	0.00174175	1.31587e-05	0.00963769	0.00790314	3.90851e-05	0.0552339	0.0154577	0.00165808	6.69908e-05	1.70486e-05	2.46203e-05	0.032802	0.00582119	4.75184e-05	3.57925e-05	0.000779851	1.40631e-05	0.000249361	0.00028929	2.46325e-05	2.05716e-05
Batch03_158P	0.00106457	0.00406486	0.000948609	0.000318618	2.24744e-05	2.1039e-05	0.000275704	3.97092e-05	8.44857e-05	0.000155145	0.0484133	0.00214826	5.80267e-05	0.00182599	0.00923586	3.86386e-05	0.000151737	0.0336266	5.54456e-05	0.0403402	0.00016905	1.08738e-05	0.000136866	2.97065e-05	0.00296612	0.00070156	0.000474815	0.000761856	0.00162642	1.70287e-05	0.0149527	0.00834773	2.33398e-05	0.0244418	0.0189137	0.00134446	2.97661e-05	5.54682e-05	1.25413e-05	0.0372319	0.00317654	2.57865e-05	1.47184e-05	0.000131016	4.84414e-05	6.51282e-05	0.000661032	1.68672e-05	2.87371e-05
Batch03_11P	0.00106384	0.00216534	8.79328e-05	0.000197462	3.41272e-05	2.18594e-05	0.000374845	4.68545e-05	3.78327e-05	0.000135257	0.0626047	0.00184483	5.88202e-05	0.00184596	0.00429673	4.46432e-05	0.000125296	0.053371	5.56338e-05	0.0339333	0.000105222	2.21071e-05	0.000562575	0.000135357	0.00225553	0.000729617	0.000420788	0.00122346	0.00246927	2.88231e-05	0.0171898	0.00688265	5.2452e-05	0.0254317	0.0139879	0.00134264	8.64097e-05	2.12443e-05	3.07682e-05	0.0407524	0.0107147	0.000161707	7.07367e-05	0.000688991	7.11917e-06	3.54972e-05	0.000277753	3.76042e-05	2.52472e-05
Batch03_117P	0.000718072	0.00341108	0.000574109	0.000225255	4.11751e-05	1.46515e-05	0.000100901	5.78826e-05	2.81559e-05	8.49561e-05	0.0577003	0.00171482	5.38098e-05	0.00180458	0.00721334	3.84365e-05	7.44918e-05	0.0176248	5.16995e-05	0.0406766	7.13534e-05	9.53685e-06	0.000197985	3.90422e-05	0.001664	0.000753156	0.000463961	0.000951685	0.00150315	1.18789e-05	0.0134052	0.00476348	0.000108164	0.0382261	0.0143461	0.000989287	2.26232e-05	8.24222e-06	1.92223e-05	0.0268412	0.00489426	4.65321e-06	4.03296e-06	0.00125375	1.47258e-05	6.98412e-05	0.000288865	3.24704e-05	3.64397e-05
Batch03_59P	0.000994212	0.0051308	0.000197066	0.000215938	2.84814e-05	3.43043e-06	0.000432279	5.24536e-05	2.83618e-05	0.000112514	0.0882492	0.00204915	5.92453e-05	0.00225885	0.00703852	4.45269e-05	9.624e-05	0.0197833	5.88405e-05	0.0716302	0.000186969	2.40018e-05	0.000312496	6.38045e-05	0.00303431	0.00167138	0.000574864	0.00175525	0.00296254	2.41075e-05	0.00778786	0.00723021	4.52426e-05	0.0245797	0.0193578	0.00173655	9.88376e-05	2.33102e-05	2.09427e-05	0.0345106	0.0143311	1.21662e-06	1.43295e-06	0.00104417	1.16643e-05	0.000102746	0.000289602	1.41735e-05	5.02423e-05
Batch03_231P	0.000823985	0.00460647	0.000290405	0.000418181	5.85684e-05	1.20126e-05	0.000212437	4.01844e-05	2.31642e-05	6.9796e-05	0.0548466	0.00229423	4.81044e-05	0.00170969	0.00425007	3.18377e-05	0.000110092	0.0193192	5.90029e-05	0.047696	0.000124643	1.05856e-05	0.000354237	3.82277e-05	0.00237571	0.000847391	0.000758511	0.00126708	0.00451283	1.58386e-05	0.0151275	0.0060697	6.96642e-05	0.0319888	0.0185785	0.00104033	5.30945e-05	2.39995e-05	2.93609e-05	0.0297735	0.00366095	1.86527e-06	2.31438e-06	0.00116712	1.64913e-05	5.73065e-05	0.000514808	1.91357e-05	2.07432e-05
Batch03_35P	0.00105857	0.00215134	0.00061859	0.000162009	3.93913e-05	7.1758e-05	0.000715922	7.00353e-05	2.51222e-05	0.000131998	0.0752343	0.00204864	5.70468e-05	0.00177649	0.00577239	4.86067e-05	8.97557e-05	0.0288541	6.91185e-05	0.0428679	8.36895e-05	1.0723e-05	0.000228973	2.84037e-05	0.00206994	0.000940555	0.000527633	0.00190444	0.00313951	1.89651e-05	0.0142353	0.00650447	3.87756e-05	0.0112105	0.0115868	0.000853645	4.1305e-05	0.000283069	1.21786e-05	0.0371136	0.00178799	4.71891e-05	3.66679e-05	0.00066955	1.05929e-05	2.05105e-05	0.000147526	3.02816e-05	4.53991e-05
Batch03_83P	0.00108402	0.00433679	0.000429459	0.000232439	5.6616e-05	5.83351e-05	0.000202549	8.39978e-05	2.26166e-05	0.000118049	0.0665689	0.00278813	6.33112e-05	0.0014858	0.010228	3.62739e-05	0.000142333	0.0168439	4.8549e-05	0.045638	0.00011306	2.34561e-05	0.000301861	8.12411e-05	0.00210391	0.00110574	0.000578114	0.00196482	0.00212401	1.82244e-05	0.0105481	0.0102227	2.41562e-05	0.0471183	0.0192278	0.000917538	4.46177e-05	1.33534e-05	1.1832e-05	0.033296	0.00362033	2.19039e-05	1.06794e-05	0.00115309	7.55836e-06	3.55595e-05	0.000533465	1.94519e-05	2.42407e-05
Batch04_175P	0.00114747	0.00486889	0.000296393	0.000224776	3.16177e-05	3.36323e-05	0.00028961	3.83681e-05	2.12727e-05	0.000129447	0.0865232	0.00244289	6.79847e-05	0.00205367	0.00633843	6.01456e-05	0.00011312	0.0301043	7.39116e-05	0.0513562	0.000190162	1.93978e-05	0.000344408	5.2726e-05	0.00184047	0.00118005	0.000535989	0.0017637	0.00273768	2.27869e-05	0.0123343	0.00869609	7.11586e-05	0.0161583	0.0255756	0.00123979	4.51429e-05	1.84471e-05	3.25103e-05	0.035173	0.00680257	5.26336e-06	1.58842e-06	0.00546349	1.53041e-05	3.70659e-05	0.000563553	5.89169e-05	1.95716e-05
Batch04_159P	0.000890559	0.0046429	0.000475586	0.000284663	2.36897e-05	4.64792e-05	0.000186353	5.11358e-05	2.27594e-05	0.000143069	0.0683802	0.00227808	4.68052e-05	0.00243858	0.00936088	3.54242e-05	0.000146715	0.019492	5.53118e-05	0.0489149	0.000209	1.33547e-05	0.000304177	5.48627e-05	0.00406173	0.00110846	0.000881318	0.00138856	0.00240326	1.49092e-05	0.0131615	0.00737829	1.46394e-05	0.00937267	0.0191952	0.00159541	6.29805e-05	2.28684e-05	1.60584e-05	0.0306636	0.00312872	4.11939e-06	4.19924e-06	0.000259311	9.36789e-06	4.25349e-05	0.000380696	4.78899e-05	2.14442e-05
Batch04_100P	0.000578188	0.00318536	0.000229954	0.000394587	1.53011e-05	9.63831e-06	9.07061e-05	3.28019e-05	1.61295e-05	6.95681e-05	0.0826799	0.00173691	3.93446e-05	0.00198347	0.00552611	3.91608e-05	0.000133892	0.0186871	3.20253e-05	0.0330956	7.82741e-05	1.04686e-05	0.000348658	6.38976e-05	0.00191824	0.000937169	0.000595408	0.00134783	0.00189842	9.71826e-06	0.00977566	0.00418161	6.79389e-05	0.0355279	0.0151345	0.0010013	2.1092e-05	1.82226e-05	1.41698e-05	0.0256598	0.0026946	8.47852e-07	1.38771e-06	0.000874113	6.01356e-06	5.41121e-05	0.000350997	3.14054e-05	2.78688e-05
Batch04_36P	0.000798769	0.00428688	0.000852641	0.000327579	7.25365e-05	4.68464e-05	0.000596076	3.20652e-05	1.66648e-05	7.33666e-05	0.0710894	0.00165911	4.05988e-05	0.00144336	0.00601319	2.64096e-05	7.77651e-05	0.0303363	4.53963e-05	0.0460928	0.000102917	5.57257e-06	0.000183405	2.43563e-05	0.00293338	0.00455282	0.000866801	0.00104184	0.00160862	1.8931e-05	0.0115584	0.00617257	5.69469e-05	0.0384793	0.0170093	0.00159871	5.90717e-05	2.04257e-05	3.49981e-05	0.0293386	0.00915416	1.20299e-05	4.29699e-06	0.00291124	1.04273e-05	7.4762e-05	0.000236078	8.74985e-05	4.74037e-05
Batch04_127P	0.000999686	0.00710262	0.00046258	0.000250021	3.14419e-05	8.92466e-05	0.000543222	4.91007e-05	2.43349e-05	0.000159494	0.043298	0.00166535	4.26401e-05	0.00208632	0.00871577	8.41776e-05	0.000151862	0.0231749	5.39024e-05	0.0370695	0.000202598	1.6049e-05	0.00019879	3.78833e-05	0.00451909	0.00104753	0.000572168	0.00131744	0.00209785	2.03139e-05	0.0127292	0.00942199	3.64064e-05	0.0106584	0.0180703	0.00174999	5.41564e-05	5.53397e-05	2.1577e-05	0.0367963	0.00536768	6.50382e-05	5.67661e-05	0.0003284	7.49072e-06	0.000119636	0.000477513	4.69696e-05	2.54205e-05
Batch04_12P	0.000974995	0.00401181	0.000224288	0.000327323	1.36212e-05	3.29941e-05	0.000807648	4.98137e-05	2.31522e-05	0.00014717	0.0702616	0.00186426	7.40396e-05	0.00134499	0.00890643	4.88141e-05	0.000122473	0.0237597	4.76081e-05	0.0522426	0.000165382	1.40587e-05	0.000310571	6.93269e-05	0.00213617	0.000826966	0.000371149	0.0012413	0.00220356	1.48294e-05	0.0116679	0.00685982	0.000106828	0.0262782	0.022428	0.00123941	6.02301e-05	3.43873e-05	2.65479e-05	0.0342354	0.0139866	3.42438e-05	1.03433e-05	0.00456315	1.51294e-05	0.000287969	0.000617029	1.63643e-05	1.95564e-05
Batch04_44P	0.000880156	0.00363119	0.000152537	0.000338243	3.74247e-05	2.03347e-05	0.000190099	3.82093e-05	2.62287e-05	0.000120826	0.0530199	0.00224194	5.37738e-05	0.00202491	0.00925035	6.30861e-05	8.67858e-05	0.032323	8.31696e-05	0.0368994	0.000106728	6.24477e-06	0.000178485	2.34786e-05	0.00215075	0.00104868	0.00036053	0.00121941	0.00230958	2.47579e-05	0.0137655	0.00806156	7.08103e-05	0.0185486	0.0206289	0.00131446	3.11574e-05	2.4597e-05	1.74466e-05	0.0294772	0.00365008	1.72168e-05	4.32414e-06	0.00118291	1.10074e-05	4.81955e-05	0.000556677	1.44818e-05	3.64955e-05
Batch04_28P	0.000913679	0.00543696	0.000500811	0.000565538	0.000104101	3.88033e-05	0.000406694	0.000101435	1.79086e-05	9.54867e-05	0.0543855	0.00198404	4.67714e-05	0.00192653	0.00451199	5.00152e-05	0.000102393	0.0146319	9.62158e-05	0.0530662	0.000199122	1.01158e-05	0.000211859	4.10912e-05	0.00404283	0.00143557	0.00137881	0.00197888	0.00582333	2.05332e-05	0.0151768	0.00767282	0.000247192	0.0226276	0.0178521	0.0010962	6.59007e-05	2.48313e-05	3.08111e-05	0.0267572	0.00566954	8.48149e-06	4.66209e-06	0.0032588	7.85213e-06	0.000161174	0.000269522	1.62819e-05	4.62929e-05
Batch04_241P	0.000997917	0.00415224	0.000268374	0.000324217	2.45528e-05	2.51344e-05	0.0135919	5.72296e-05	2.19239e-05	0.000125372	0.0677125	0.00255408	4.66078e-05	0.00184338	0.0031185	3.66685e-05	9.86016e-05	0.0306985	5.72388e-05	0.0492487	0.00028187	1.07352e-05	0.000323546	5.92185e-05	0.00456079	0.00201347	0.00103043	0.0016851	0.00332902	1.48208e-05	0.0146489	0.00689327	6.36311e-05	0.0168514	0.0171482	0.00152154	5.16464e-05	2.55887e-05	2.55592e-05	0.0274815	0.00404874	1.20428e-05	3.02279e-06	0.00286563	1.31169e-05	0.000467857	0.000358803	3.30979e-05	5.01251e-05
Batch04_76P	0.00111011	0.00425924	0.000142225	0.000277358	2.81556e-05	2.071e-05	0.000194302	2.93032e-05	2.24065e-05	0.000112063	0.0656545	0.00135508	4.55545e-05	0.00195903	0.00567324	5.42004e-05	9.25265e-05	0.0252285	6.5383e-05	0.0446287	7.50464e-05	1.02108e-05	0.000266261	3.03518e-05	0.00204207	0.00103573	0.000343243	0.00210962	0.00227345	4.31548e-05	0.0117815	0.00723492	2.93148e-05	0.0392411	0.0155698	0.00159788	4.51688e-05	2.49534e-05	2.96942e-05	0.0381668	0.00784292	1.21192e-05	1.16866e-05	0.00124089	1.6215e-05	0.000262759	0.000352189	2.71033e-05	3.20282e-05
Batch04_92P	0.00086382	0.00417536	0.000280025	0.000318936	1.53293e-05	6.01456e-05	0.000196632	0.000113469	1.60789e-05	0.000122833	0.0596972	0.00242809	5.0401e-05	0.00220224	0.00399705	3.24862e-05	0.000115686	0.0306903	7.47241e-05	0.0377161	0.000137785	1.32599e-05	0.000363381	5.47358e-05	0.00200113	0.00145912	0.000626113	0.00160245	0.00264773	2.43743e-05	0.0160094	0.00735996	4.75344e-05	0.0150811	0.0227273	0.0012939	3.20725e-05	3.98057e-05	2.87644e-05	0.0315727	0.00326159	1.33011e-05	4.04418e-06	0.00137474	1.17148e-05	3.61449e-05	0.000411237	1.92396e-05	2.47127e-05
Batch04_118P	0.00103336	0.00560516	0.000513848	0.000364284	2.00585e-05	2.68239e-05	0.000270464	3.55686e-05	1.94809e-05	8.62748e-05	0.0657334	0.002184	4.54896e-05	0.00164394	0.00469052	2.43289e-05	0.000130727	0.0159413	6.15205e-05	0.0457418	0.000158524	1.01895e-05	0.000267886	3.7963e-05	0.00263767	0.00151667	0.00066368	0.0016635	0.00222089	1.54599e-05	0.0102793	0.00592472	2.53667e-05	0.0266026	0.0216017	0.00144435	6.43123e-05	1.9024e-05	2.70051e-05	0.027461	0.00769539	9.15817e-06	1.86261e-06	0.0004146	1.18347e-05	0.000120543	0.000296843	1.44618e-05	1.91178e-05
Batch04_60P	0.00167354	0.00508017	0.000570688	0.000264051	2.51613e-05	8.16188e-06	0.0003597	4.17304e-05	2.96227e-05	9.68348e-05	0.0611988	0.00131908	5.65885e-05	0.0024061	0.00687301	3.09983e-05	0.000109008	0.0267545	8.10526e-05	0.0460546	2.85438e-05	6.40505e-06	0.000165898	3.25054e-05	0.0021984	0.000376649	0.000161185	0.000655645	0.00102173	1.42063e-05	0.0153957	0.00719673	3.29879e-05	0.032625	0.0143548	0.0012133	3.23557e-05	3.44039e-05	1.77325e-05	0.0400368	0.0105415	9.69144e-07	6.4342e-07	0.00043552	1.28849e-05	2.98677e-05	0.000206505	2.55734e-05	2.74318e-05
Batch04_167P	0.00118865	0.00446205	0.000271178	0.000243785	1.80816e-05	9.58556e-06	0.000324876	4.03293e-05	2.49802e-05	3.3021e-05	0.0923083	0.00232744	4.55022e-05	0.00193187	0.0042785	4.89035e-05	0.000139059	0.0208627	6.57466e-05	0.0426459	0.000182413	1.81461e-05	0.000307013	3.55831e-05	0.00224302	0.00136505	0.000628002	0.00212427	0.00420824	1.40649e-05	0.0159195	0.00716074	7.01595e-05	0.020934	0.0216598	0.000827035	4.216e-05	2.33334e-05	5.72091e-05	0.0316482	0.00501739	1.65161e-05	1.02757e-05	0.00117802	1.75387e-05	0.000166029	0.000381633	5.23222e-05	2.39984e-05
Batch04_52P	0.00093863	0.00219344	7.25247e-05	0.000186282	2.00836e-05	0.00146665	0.000555463	6.35807e-05	2.02018e-05	6.64884e-05	0.022101	0.00189094	2.16894e-05	0.00263441	0.00518613	0.000106509	3.13284e-05	0.01601	4.35762e-05	0.0253891	1.34245e-05	3.27541e-06	8.35264e-05	7.103e-06	0.00566762	0.000641159	0.00130504	0.000706335	0.00164579	2.38637e-05	0.0123225	0.00357337	0.000152125	0.0345596	0.0103017	0.000530511	1.63679e-05	1.65549e-05	5.30929e-05	0.0158512	0.0018734	3.43246e-07	1.44322e-07	0.00395083	1.27435e-05	7.07172e-05	0.000305224	2.29867e-05	1.79911e-05
Batch04_207P	0.000931593	0.00345709	0.00126631	0.000323113	2.24656e-05	4.44906e-06	0.000183541	2.40459e-05	3.50798e-05	0.000104948	0.0735308	0.00137277	4.1844e-05	0.00157212	0.00742246	4.06583e-05	0.000115573	0.0212059	7.02112e-05	0.0369573	8.35164e-05	8.10829e-06	0.000139214	1.53397e-05	0.0011415	0.000742205	0.000396475	0.000935869	0.00159017	1.6274e-05	0.0101053	0.00430783	5.50969e-05	0.0211908	0.0134606	0.0014415	4.50286e-05	1.73594e-05	1.54255e-05	0.0346733	0.00430195	1.16301e-06	1.10378e-06	0.00030709	1.24569e-05	6.44083e-05	0.000407119	2.82081e-05	2.17707e-05
Batch04_68P	0.00155535	0.00725936	5.78113e-05	0.000480767	7.65322e-06	2.00838e-06	0.000221693	2.8083e-05	2.45564e-05	0.000109756	0.0463831	0.0026632	2.79077e-05	0.00231675	0.00427533	2.83197e-05	0.000181257	0.0152669	4.39566e-05	0.0692444	4.3134e-05	4.00433e-06	0.000100623	9.57552e-06	0.0045386	0.00175469	0.00100664	0.00144555	0.00231347	1.93867e-05	0.0173602	0.00337207	0.000140442	0.0921639	0.0142258	0.00108344	4.85824e-05	2.01332e-05	1.59353e-05	0.0229267	0.00740194	1.58082e-07	2.4522e-07	0.00168562	9.45245e-06	6.75633e-05	0.000206599	1.99108e-05	2.99937e-05
Batch04_4P	0.000972078	0.00489316	0.000257806	0.000318857	1.48538e-05	4.95487e-05	0.000276937	4.9939e-05	2.40631e-05	8.97424e-05	0.0302501	0.00369994	4.98388e-05	0.00244724	0.00744113	5.38868e-05	0.000170263	0.0224593	5.35215e-05	0.0513321	0.000126661	7.01078e-06	0.00014733	3.61122e-05	0.00253994	0.000742512	0.000905272	0.000697651	0.00204992	1.89991e-05	0.015917	0.00692132	1.60579e-05	0.0348019	0.024877	0.00149006	3.50238e-05	4.22173e-05	2.27713e-05	0.0376277	0.00716819	7.39346e-07	1.72227e-06	7.95797e-05	1.90502e-05	4.66293e-05	0.000389307	2.27275e-05	1.80189e-05
Batch04_135P	0.00106833	0.00317943	0.000295525	0.00020264	2.8774e-05	2.43003e-05	0.000199086	4.86902e-05	2.80365e-05	0.000112884	0.0505667	0.00143309	4.39368e-05	0.00185984	0.00759016	5.28738e-05	0.000145173	0.038055	5.62205e-05	0.0335019	0.000121867	1.19441e-05	0.000256655	3.48985e-05	0.00107824	0.000555711	0.000234993	0.00136122	0.00181158	2.68378e-05	0.0152643	0.00890362	4.5807e-05	0.0281784	0.01692	0.00111559	2.69555e-05	3.02168e-05	1.71065e-05	0.0374554	0.00854862	0.00021569	4.82735e-05	0.000988792	5.80628e-06	8.16412e-05	0.000595162	3.24406e-05	3.09896e-05
Batch04_20P	0.00107687	0.0039409	0.000272171	0.000262297	2.49062e-05	9.39834e-05	0.000539592	4.16913e-05	1.93345e-05	0.00012037	0.0341822	0.00121272	5.48519e-05	0.00174621	0.00861569	5.68331e-05	0.000135231	0.0309987	4.43002e-05	0.0369242	7.72507e-05	4.69481e-06	0.000154951	2.28663e-05	0.00212653	0.00106763	0.000391405	0.0007235	0.00159773	1.6151e-05	0.0172144	0.0080566	3.68563e-05	0.039315	0.0145963	0.001662	5.31626e-05	3.08273e-05	1.56928e-05	0.0317855	0.00834888	1.61647e-05	6.42416e-06	0.000580258	4.46143e-06	1.26553e-05	0.000279676	2.34144e-05	1.90657e-05
Batch04_84P	0.000567379	0.00232166	0.000212553	0.000347832	1.41614e-05	4.72773e-06	6.77305e-05	0.000138914	7.71019e-06	6.66075e-05	0.04246	0.00214316	1.85456e-05	0.0026426	0.00165809	2.68729e-05	8.36948e-05	0.0123211	3.59388e-05	0.0413281	4.58866e-05	4.45825e-06	9.42978e-05	1.3521e-05	0.0074377	0.00107825	0.000653496	0.00164553	0.00423512	7.15433e-06	0.00907864	0.00320858	0.000346068	0.026824	0.0105727	0.000469013	1.14402e-05	4.39708e-05	4.56036e-05	0.0282024	0.00528945	1.1759e-06	5.41165e-07	0.00947035	9.15578e-06	4.01275e-05	0.000473833	1.23276e-05	1.63076e-05
Batch05_152P	0.00125932	0.00378288	0.000303397	0.000291421	3.08063e-05	0.00020781	0.000247889	5.51385e-05	2.40123e-05	0.000112238	0.0704155	0.00210429	6.06529e-05	0.00218585	0.00492043	3.62295e-05	9.03567e-05	0.023177	7.6829e-05	0.040836	0.000236211	5.44514e-05	0.000476715	0.000102514	0.0040148	0.00137091	0.000697659	0.00159214	0.00234151	2.23709e-05	0.013704	0.00833117	2.49735e-05	0.0256359	0.0137813	0.00148963	3.97322e-05	4.2524e-05	2.62591e-05	0.0323682	0.00414469	1.84825e-05	1.06696e-05	0.000762887	1.3653e-05	6.11257e-05	0.000320929	6.62017e-05	2.91036e-05
Batch05_29P	0.00100009	0.0035929	4.82831e-05	0.000273995	3.40649e-05	9.94918e-06	0.00030561	5.65655e-05	1.88856e-05	0.000100182	0.0825771	0.00162862	8.1211e-05	0.00265257	0.00908775	4.33672e-05	0.000110923	0.0219326	6.03006e-05	0.0640655	0.000172003	4.79204e-05	0.000329678	8.4724e-05	0.00228042	0.000969181	0.000533863	0.0013432	0.00218242	1.59619e-05	0.0120098	0.00936786	5.05157e-05	0.0199582	0.0174129	0.00120211	5.43987e-05	4.46148e-05	2.36378e-05	0.0447689	0.00507038	3.25144e-06	9.26978e-07	0.00053938	2.02977e-05	6.67232e-05	0.000651281	2.09816e-05	2.28553e-05
Batch05_128P	0.000939221	0.00486057	8.63739e-05	0.000218666	1.27921e-05	1.08785e-05	0.000155935	2.45095e-05	3.14078e-05	0.000165417	0.0873707	0.00229057	6.24235e-05	0.00175863	0.00467663	2.87173e-05	0.000158836	0.0148135	5.57489e-05	0.0491835	0.000197287	2.52046e-05	0.000310963	5.17554e-05	0.00154924	0.00107815	0.000570838	0.00178543	0.00265312	1.70458e-05	0.011076	0.0038865	2.39594e-05	0.0236555	0.019595	0.00137495	4.88406e-05	4.38304e-05	1.82623e-05	0.032192	0.0151167	4.91077e-05	1.69825e-05	0.000717611	1.88248e-05	2.04207e-05	0.000351449	3.60192e-05	3.18032e-05
Batch05_5P	0.00109534	0.00205924	0.000321679	0.000571076	8.19241e-06	1.0321e-05	0.000178665	3.66342e-05	2.04097e-05	0.000106977	0.0710271	0.00125357	6.77279e-05	0.00105107	0.00569146	7.03528e-05	9.99126e-05	0.0170985	4.18595e-05	0.0379902	0.00012054	3.69201e-05	0.000460931	4.57571e-05	0.00465551	0.00101041	0.000331359	0.00158656	0.00176221	1.33492e-05	0.00788836	0.00642179	1.16806e-05	0.0394822	0.0157936	0.00111774	2.09671e-05	3.3928e-05	1.56922e-05	0.0262668	0.00336275	8.64854e-06	1.64393e-06	0.000223498	5.89721e-06	3.42566e-05	0.000273382	3.85605e-05	2.18448e-05
Batch05_21P	0.000810544	0.00339454	0.00168273	0.000267503	1.24506e-05	4.81168e-06	0.0190801	1.77323e-05	1.23742e-05	0.000101571	0.0521109	0.0016237	4.15087e-05	0.00181605	0.00679399	3.41033e-05	0.000136263	0.0132408	4.14761e-05	0.0447	0.000110477	1.67847e-05	0.000270785	4.74144e-05	0.00146835	0.00101173	0.000314121	0.000700461	0.00121043	1.58569e-05	0.007868	0.00508474	2.40999e-05	0.0306129	0.0148936	0.00110439	3.68282e-05	3.19381e-05	1.11797e-05	0.0398452	0.0116365	3.13909e-06	7.16901e-06	0.000152741	9.4937e-06	2.22471e-05	0.000612277	1.74033e-05	1.65252e-05
Batch05_136P	0.000940492	0.0042191	0.000283498	0.00027271	3.64035e-05	1.34235e-05	0.000218844	4.05344e-05	1.88397e-05	0.00017157	0.0888996	0.00207645	5.3003e-05	0.00136648	0.00871058	6.36368e-05	8.97938e-05	0.0202964	6.72177e-05	0.0411302	0.000279532	4.54875e-05	0.000391026	8.1724e-05	0.0024141	0.000997818	0.000605957	0.00183878	0.00301472	1.95641e-05	0.0109559	0.00861088	2.99718e-05	0.01801	0.0146181	0.00154913	6.05193e-05	3.30326e-05	1.2024e-05	0.0296536	0.00403271	2.50424e-05	7.2154e-06	0.00044134	1.96765e-05	1.60276e-05	0.000443438	4.42393e-05	2.20682e-05
Batch05_101P	0.00109503	0.00335934	0.000333423	0.00024989	1.11671e-05	3.07416e-06	0.00261377	2.78091e-05	2.18169e-05	0.000111437	0.0327337	0.00150456	6.40112e-05	0.00221052	0.00300712	1.30879e-05	0.000101831	0.0143475	4.65539e-05	0.0594235	0.000121591	1.58877e-05	0.000203759	3.60676e-05	0.00342491	0.00125105	0.00031699	0.00144599	0.00277113	2.18198e-05	0.0121513	0.00280768	2.04497e-05	0.0300316	0.0124042	0.000997101	1.14373e-05	2.63771e-05	3.74721e-05	0.0323229	0.001535	2.1444e-06	1.33134e-06	0.000404216	3.56847e-05	0.000266497	0.000238218	0.000107054	0.00012068
Batch05_77P	0.00107003	0.0029195	0.000218082	0.000402975	1.75661e-05	6.26267e-06	0.00356343	2.85898e-05	1.28599e-05	1.99893e-05	0.0312325	0.00323801	4.81982e-05	0.00331484	0.00161684	3.18381e-05	8.15797e-05	0.0142624	5.65778e-05	0.0556735	8.11749e-05	1.00921e-05	0.000189156	3.11694e-05	0.00827523	0.00123567	0.00109921	0.00129982	0.0051205	2.31494e-05	0.0150667	0.00502279	0.000105843	0.0240252	0.0120219	0.000319542	4.05646e-06	5.49294e-05	4.50638e-05	0.0316906	0.0025881	3.98641e-06	7.66522e-07	0.000397319	0.000182175	0.000650014	0.00029877	2.15273e-05	1.72628e-05
Batch05_69P	0.00134931	0.00375835	0.000285807	0.000385961	1.3213e-05	9.78552e-05	0.00253867	6.83827e-05	2.30435e-05	0.000145061	0.0532893	0.00266075	6.50212e-05	0.00134482	0.00500582	4.6832e-05	9.19693e-05	0.00924269	4.74776e-05	0.0488085	0.000302475	2.98324e-05	0.000240772	4.43907e-05	0.0144583	0.00140292	0.00122558	0.00206279	0.00346322	2.13927e-05	0.0116478	0.00770784	8.21172e-05	0.0193501	0.018091	0.00131289	6.8322e-05	3.46323e-05	2.48302e-05	0.0300611	0.00515808	5.2194e-05	1.98636e-05	0.000515783	1.59193e-05	2.80917e-05	0.000188943	3.52067e-05	2.87333e-05
Batch05_119P	0.00117913	0.00313128	0.000218014	0.000226346	0.000147144	5.38423e-05	0.000416972	7.41986e-05	2.23742e-05	0.000122547	0.0509726	0.00226445	5.3931e-05	0.00193773	0.00462165	4.1838e-05	0.00013234	0.0294572	5.60919e-05	0.045874	0.000186523	2.1024e-05	0.000543068	5.95722e-05	0.00341329	0.00166724	0.000531991	0.00145756	0.00351638	2.15356e-05	0.0184106	0.00809263	7.13027e-05	0.0318116	0.0162626	0.0013471	5.08921e-05	3.76943e-05	2.6681e-05	0.0287404	0.00685045	2.61424e-05	7.13983e-06	0.0012094	2.55286e-05	0.000155351	0.000352646	5.97475e-05	4.26251e-05
Batch05_13P	0.00115098	0.00410702	0.000195104	0.000338038	1.8533e-05	6.9465e-06	0.000183181	3.38692e-05	1.13664e-05	0.00010847	0.0743802	0.0018717	7.11089e-05	0.00197372	0.00605023	4.03498e-05	8.66341e-05	0.0217242	5.97717e-05	0.045304	0.000245858	5.31879e-05	0.000292232	8.60007e-05	0.00315453	0.00131329	0.000601781	0.00127104	0.00153162	2.26449e-05	0.0118198	0.00645861	3.62373e-05	0.0322301	0.0174277	0.00122992	4.13932e-05	2.82146e-05	1.86465e-05	0.0321249	0.0079556	3.06692e-05	9.94077e-06	0.000305806	1.97713e-05	0.000126762	0.000497502	2.70912e-05	3.13545e-05
Batch05_37P	0.00116352	0.00525225	0.00038207	0.000274434	9.15806e-05	6.02108e-05	0.000902608	5.15788e-05	1.80582e-05	0.000209255	0.076611	0.00281213	6.32453e-05	0.00168463	0.00492858	5.09892e-05	0.000115686	0.0323937	7.17878e-05	0.0466224	0.00034465	5.1164e-05	0.00042696	9.5151e-05	0.00326165	0.00159858	0.000865114	0.00156036	0.00361211	3.30306e-05	0.0174862	0.00685504	4.27131e-05	0.0102627	0.0212768	0.00140552	4.50165e-05	3.48985e-05	2.51991e-05	0.0340236	0.00391401	7.06621e-06	3.7635e-06	0.00045988	1.16584e-05	5.3458e-05	0.000395492	2.02406e-05	2.68556e-05
Batch05_176P	0.00119133	0.00314252	0.000315086	0.000222036	5.64215e-05	1.07958e-05	0.000175465	4.75155e-05	1.86887e-05	0.000126773	0.0539226	0.00231305	8.5169e-05	0.00226975	0.00446245	4.26057e-05	0.000144566	0.0333936	6.28568e-05	0.0422741	0.000329746	4.53771e-05	0.000564103	0.000176165	0.00252313	0.00153947	0.000534452	0.00184229	0.00513478	2.72995e-05	0.0148111	0.00791379	5.09136e-05	0.0200479	0.0225742	0.00128397	4.92316e-05	6.08543e-05	2.50886e-05	0.0342132	0.00576358	3.47015e-05	2.01981e-05	0.000521347	2.04817e-05	0.00010734	0.000426654	4.85777e-05	2.33932e-05
Batch05_45P	0.00105205	0.00328265	0.000261975	0.000241776	3.03979e-05	6.77208e-06	0.00028009	6.86282e-05	2.58097e-05	0.000191714	0.0472573	0.00203753	6.284e-05	0.0016894	0.0065371	4.52612e-05	0.000112201	0.0281177	5.26169e-05	0.0528416	0.000105938	1.23021e-05	0.000208011	2.572e-05	0.00544614	0.00129465	0.000626122	0.00103092	0.00177569	2.34688e-05	0.0150158	0.00931907	4.17764e-05	0.0173085	0.0167704	0.00121539	5.64737e-05	4.67799e-05	1.8302e-05	0.0321855	0.00324236	3.67568e-05	6.94303e-06	0.00113941	7.2734e-06	3.8177e-05	0.000397299	2.41856e-05	1.6731e-05
Batch05_184P	0.00111412	0.00409408	0.00115206	0.000393877	2.72055e-05	1.38018e-05	0.000546486	5.59988e-05	1.7869e-05	9.33798e-05	0.0394954	0.00167698	5.42213e-05	0.00194584	0.0022101	2.75129e-05	0.000110085	0.0151977	3.0072e-05	0.0464277	0.000137614	1.86818e-05	0.000231558	4.97176e-05	0.00809628	0.00125037	0.00117724	0.000902603	0.00210102	1.16011e-05	0.0154953	0.00647665	8.8748e-05	0.0168591	0.0151975	0.0010989	2.91065e-05	4.06321e-05	1.68924e-05	0.0250966	0.00365897	6.29709e-06	8.34591e-06	0.0013901	1.50037e-05	8.36721e-05	0.000235269	3.46499e-05	2.71125e-05
Batch05_53P	0.00106208	0.00357617	0.000176455	0.000314078	3.78116e-05	5.8211e-06	0.000247067	4.57716e-05	2.21396e-05	0.000147697	0.0643162	0.00209903	5.49262e-05	0.00189439	0.00725048	7.57372e-05	0.000114658	0.0229116	5.67567e-05	0.044048	0.000155433	3.71343e-05	0.00035036	6.12104e-05	0.00223664	0.00136234	0.000493645	0.00144827	0.00222267	1.75511e-05	0.012718	0.00631907	8.97245e-05	0.0471162	0.0232978	0.000879625	3.83269e-05	4.42672e-05	1.5004e-05	0.0324633	0.00507462	7.98442e-05	1.39493e-05	0.00108889	2.03489e-05	0.000219957	0.000351845	4.12009e-05	2.92491e-05
Batch05_93P	0.00131663	0.00416678	0.000181731	0.000342774	2.98126e-05	1.79668e-05	0.000169333	3.43967e-05	2.10851e-05	0.000109658	0.0642756	0.00192713	5.25679e-05	0.00187201	0.00467712	3.17093e-05	0.00011899	0.0190605	4.77998e-05	0.0351569	0.000334353	4.94284e-05	0.0004476	0.000112192	0.00313454	0.00083825	0.000737772	0.0012667	0.00234535	2.18741e-05	0.0140517	0.00586781	8.19201e-05	0.0111265	0.017195	0.000894577	1.55616e-05	6.13641e-05	1.01328e-05	0.031068	0.00483048	3.8806e-05	2.30956e-05	0.00112522	1.61793e-05	0.000226434	0.000430084	2.1794e-05	2.64581e-05
Batch05_192P	0.00119578	0.00307872	0.000227302	0.000350422	1.9583e-05	0.00145909	0.000385088	5.02276e-05	2.03947e-05	0.000109168	0.0741182	0.00179331	5.99765e-05	0.00154223	0.00479631	5.16835e-05	0.000127425	0.0272799	7.59219e-05	0.0422882	0.000351606	7.12204e-05	0.000625412	0.000132991	0.0038229	0.00134002	0.000687619	0.00138256	0.00220976	3.73511e-05	0.0151313	0.00773386	2.89337e-05	0.0539181	0.0137384	0.00156141	2.64827e-05	3.82115e-05	2.01609e-05	0.026194	0.00145541	8.1676e-05	5.03986e-05	0.000354984	1.31585e-05	0.000270998	0.000162119	5.11697e-05	2.84864e-05
Batch05_85P	0.00073394	0.00488205	0.000205554	0.000426841	3.82167e-05	1.63822e-05	0.000187081	4.92143e-05	1.41369e-05	8.45858e-05	0.0672828	0.00211854	4.50957e-05	0.00215993	0.00441976	4.37976e-05	0.000105317	0.0210426	5.34332e-05	0.0367365	0.000331209	5.38603e-05	0.000559863	0.000102354	0.00203621	0.000891426	0.00056392	0.00139369	0.00261078	1.67516e-05	0.00928397	0.00610589	5.11389e-05	0.0106825	0.017632	0.000721083	2.19091e-05	3.9005e-05	1.51269e-05	0.0284441	0.00189501	8.1267e-05	3.01225e-05	0.000490342	1.79499e-05	0.000202026	0.000385417	3.67874e-05	1.72361e-05
Batch05_208P	0.000923302	0.0048246	0.000273346	0.000332277	3.00006e-05	5.13963e-05	0.000171434	5.29517e-05	1.64357e-05	0.000130011	0.0662279	0.0022305	5.18536e-05	0.00188432	0.00625444	7.15107e-05	0.000105065	0.0205004	5.14578e-05	0.0414759	0.00058698	6.27534e-05	0.000220875	6.63346e-05	0.00279835	0.00102348	0.000970925	0.00190872	0.00396524	1.56365e-05	0.0102329	0.00825302	5.4765e-05	0.0127483	0.0160137	0.00121521	5.0353e-05	3.06152e-05	1.48546e-05	0.0323292	0.00677958	3.30823e-06	1.82007e-06	0.000526126	1.94452e-05	0.000147318	0.000322528	3.9986e-05	3.51674e-05
Batch05_61P	0.0012378	0.00359605	0.00183819	0.000333545	2.42291e-05	2.03042e-05	0.000478402	4.11754e-05	4.08465e-05	0.000115977	0.0725503	0.00193244	6.51114e-05	0.00258544	0.00564581	8.11033e-05	0.000168273	0.0231205	5.55926e-05	0.0533736	0.000117299	2.73983e-05	0.000466045	6.83993e-05	0.00107403	0.000838891	0.000307066	0.000622376	0.00104957	1.60032e-05	0.0128678	0.0040548	7.36962e-05	0.02963	0.0236186	0.00115226	2.57355e-05	4.22363e-05	1.70286e-05	0.0404524	0.00724309	1.4385e-06	1.9358e-06	0.000261244	2.87084e-05	0.000206039	0.000749606	1.66374e-05	2.36367e-05
Batch06_137P	0.00106162	0.00416856	0.000155528	0.000302233	1.9077e-05	8.5332e-06	0.000121911	2.4041e-05	1.91599e-05	0.000109888	0.0334276	0.00331908	6.56912e-05	0.00319108	0.00574606	4.5721e-05	0.000148667	0.0188908	5.35912e-05	0.0578261	0.000305537	1.94686e-05	0.000213657	4.11268e-05	0.0035369	0.00169415	0.000923102	0.00286154	0.00969894	9.36017e-06	0.0146248	0.00577038	2.76127e-05	0.0290218	0.021421	0.00159148	5.58217e-05	4.81536e-05	1.16198e-05	0.0369439	0.00605456	2.68918e-06	2.37817e-06	0.000500395	1.49842e-05	1.05669e-05	0.000541445	8.09677e-05	2.56635e-05
Batch06_94P	0.00135838	0.00445316	0.000283182	0.000210686	2.25005e-05	0.000117826	0.000241475	7.57976e-05	2.38302e-05	0.000112586	0.0877737	0.00276915	6.12264e-05	0.00215704	0.0055136	6.01634e-05	0.000122675	0.0321777	5.14219e-05	0.0505304	0.000395844	8.6348e-05	0.000323346	3.55143e-05	0.00405233	0.00136688	0.00106862	0.00190871	0.00673895	2.32515e-05	0.0221762	0.0105074	5.56645e-05	0.027209	0.023038	0.00165654	7.18074e-05	3.30113e-05	3.38252e-05	0.0336335	0.00546129	3.76777e-05	6.50361e-06	0.00284094	9.80752e-06	1.17574e-05	0.000357109	5.72269e-05	1.07083e-05
Batch06_62P	0.0011789	0.00499172	0.000306653	0.00114451	0.000456634	7.21212e-05	0.000234414	4.65805e-05	2.08442e-05	0.000132982	0.0596225	0.00196999	6.50912e-05	0.00128919	0.00476608	5.08797e-05	5.14372e-05	0.0199374	4.59788e-05	0.0292341	0.000130713	9.72031e-06	0.000241238	3.94134e-05	0.00416141	0.000761801	0.00123838	0.00121522	0.00430324	1.49393e-05	0.0170488	0.00832316	0.000148128	0.0228454	0.0253306	0.000883783	7.65083e-05	5.83459e-05	1.21138e-05	0.0257344	0.00263942	3.85234e-05	9.47963e-06	0.00196845	2.46322e-05	0.000443552	0.000352103	3.57374e-05	2.01005e-05
Batch06_201P	0.000830854	0.00484657	0.000102525	0.000568183	1.82176e-05	2.78751e-05	0.000135471	3.08716e-05	2.14111e-05	8.28265e-05	0.0540135	0.00152343	5.06477e-05	0.00194747	0.00439742	3.63904e-05	0.000127275	0.020408	3.89855e-05	0.040574	0.000160616	2.90297e-05	0.000377843	8.12339e-05	0.00241137	0.000753644	0.000960221	0.00131635	0.00210619	1.52989e-05	0.00918685	0.00536896	4.12347e-05	0.0124466	0.0172971	0.00100034	6.1402e-05	1.39091e-05	1.81334e-05	0.0375335	0.00596523	2.6788e-06	1.15563e-06	0.000327608	1.2792e-05	0.000139076	0.000449644	3.719e-05	2.8703e-05
Batch06_102P	0.00125844	0.00409346	0.000270206	0.00028825	2.27234e-05	0.000108215	0.000709082	5.50834e-05	2.51452e-05	0.00013107	0.0568536	0.00232728	8.69427e-05	0.00213765	0.00635224	8.02596e-05	0.00012814	0.0284263	0.000197528	0.0549831	0.000103431	1.59647e-05	0.000422761	5.58499e-05	0.00246811	0.000910975	0.000493959	0.00212636	0.00346346	0.000105531	0.0158046	0.00968922	5.35979e-05	0.0307538	0.0195359	0.00143738	3.7479e-05	3.81291e-05	2.31497e-05	0.0406673	0.00290499	1.02739e-05	3.64611e-06	0.00170506	1.83226e-05	0.000123153	0.000647112	5.58963e-05	5.40074e-05
Batch06_225P	0.00111377	0.00636334	0.000249747	0.000181522	1.63293e-05	1.0929e-05	0.00041795	5.52897e-05	2.06441e-05	0.000116996	0.0582861	0.00164327	6.21562e-05	0.00219904	0.00486497	5.49978e-05	8.75234e-05	0.0217315	5.07537e-05	0.0509558	0.000107737	1.93075e-05	0.000263104	3.68658e-05	0.00340054	0.00287964	0.000668731	0.00200589	0.00352238	1.41961e-05	0.0143492	0.00705379	9.1715e-05	0.0111596	0.0166632	0.00145268	7.27071e-05	3.40418e-05	1.90122e-05	0.0301832	0.00651249	9.16333e-06	3.702e-06	0.00109265	1.35418e-05	5.20408e-05	0.000218853	4.14404e-05	3.56082e-05
Batch06_6P	0.00102988	0.00357264	0.000149993	0.000192948	1.24949e-05	3.53838e-05	0.000381903	5.45453e-05	2.27497e-05	9.79894e-05	0.0541929	0.00185044	5.47194e-05	0.00184186	0.00516099	6.78975e-05	0.00012021	0.018488	4.93095e-05	0.0437526	0.000254122	4.72558e-05	0.000483931	4.93455e-05	0.00187425	0.00134851	0.000524968	0.00233055	0.00445704	1.96834e-05	0.0125289	0.00834113	3.29692e-05	0.0140804	0.0157547	0.000886396	5.61951e-05	1.48218e-05	1.67118e-05	0.0365319	0.0059508	2.49849e-06	1.61274e-06	0.000392548	1.55061e-05	9.35588e-05	0.000339315	7.86707e-05	0.000282211
Batch06_38P	0.00139611	0.00380095	0.00115562	0.000337588	4.11972e-05	4.87673e-05	0.000195269	4.89357e-05	5.02702e-05	0.000142334	0.0347601	0.00245671	7.51902e-05	0.0017964	0.00755816	7.68101e-05	0.000139396	0.0543433	7.59821e-05	0.0239052	0.00012908	3.7405e-05	0.00027117	3.97088e-05	0.0017021	0.000586307	0.000479801	0.000755346	0.00159052	1.67723e-05	0.0207884	0.00833933	4.24594e-05	0.0271836	0.0222722	0.00144653	5.80778e-05	2.67748e-05	1.59434e-05	0.0307784	0.00184464	4.66824e-06	2.72594e-06	0.000274848	2.31249e-05	9.63035e-05	0.000510054	0.000211149	4.28211e-05
Batch06_129P	0.000742409	0.00299463	0.000266611	0.000317639	1.45742e-05	8.1417e-05	0.000365781	3.50127e-05	1.91277e-05	7.99757e-05	0.0680902	0.00245393	4.85397e-05	0.00156452	0.00433577	4.68236e-05	0.000129787	0.021919	5.12498e-05	0.0396908	0.000205693	2.21587e-05	0.000460956	4.40099e-05	0.00198419	0.000912621	0.000735431	0.00163977	0.00304263	1.27141e-05	0.0101689	0.00608194	2.12568e-05	0.00988687	0.0203567	0.000698907	2.97531e-05	3.41389e-05	1.53119e-05	0.0304435	0.00513574	2.63758e-05	6.32413e-06	0.000701612	1.19869e-05	3.72043e-05	0.000512393	4.21384e-05	4.4784e-05
Batch06_14P	0.000919471	0.00474052	0.000337634	0.000198679	1.58669e-05	3.98283e-06	0.000183162	7.71448e-05	2.48008e-05	0.000114051	0.0400121	0.00222857	4.90368e-05	0.00216887	0.00297784	2.30412e-05	0.000121233	0.0171213	7.23874e-05	0.0404178	0.00016681	3.25244e-05	0.00044038	8.7844e-05	0.00264797	0.00112983	0.000625819	0.00115396	0.00267066	2.22454e-05	0.0138474	0.00657968	8.53294e-05	0.0201454	0.0144675	0.000820285	5.93249e-05	1.84462e-05	4.51951e-05	0.0233299	0.00699341	1.17013e-05	1.97371e-05	0.00262261	1.77525e-05	4.4025e-05	0.000249999	6.96949e-05	0.00018586
Batch06_209P	0.000927008	0.00363108	0.000251323	0.000217987	0.000252288	3.91043e-06	0.000145046	3.86826e-05	2.10788e-05	0.000101771	0.0503613	0.00265706	5.24968e-05	0.00207845	0.00814995	5.92076e-05	0.000140105	0.0378744	6.59714e-05	0.0498264	0.000235399	3.18061e-05	0.00049446	0.000115016	0.00183992	0.000996844	0.000766032	0.000830672	0.00241242	2.74105e-05	0.0115598	0.00602602	0.000146864	0.00847131	0.0187188	0.00108789	0.000161336	3.35815e-05	3.16172e-05	0.0395029	0.0106219	5.15645e-06	1.32418e-06	0.00136849	2.06866e-05	0.000141335	0.00065067	3.87011e-05	2.97811e-05
Batch06_177P	0.000816109	0.00446622	0.00021298	0.000354578	4.5443e-05	3.30349e-05	0.000153363	4.08038e-05	1.5131e-05	0.00010012	0.0341801	0.00245992	5.04745e-05	0.00235578	0.00461094	5.47208e-05	0.000135591	0.0220284	6.28922e-05	0.0445516	5.81844e-05	7.92059e-06	0.000128828	2.08507e-05	0.00499453	0.000872712	0.000755639	0.000872778	0.00200736	1.22924e-05	0.0118603	0.00516385	5.64206e-05	0.0148323	0.0160927	0.00103711	4.64883e-05	3.85502e-05	1.53448e-05	0.0296524	0.00365755	2.18222e-05	1.42041e-05	0.00115685	4.90354e-06	6.54244e-05	0.000392828	4.70885e-05	6.44885e-05
Batch06_78P	0.000806812	0.00606614	0.00161618	0.000306804	3.11587e-05	5.70059e-05	0.000713554	9.85279e-05	1.64143e-05	0.000117919	0.0662037	0.00138653	5.21589e-05	0.00123267	0.0059238	2.98497e-05	0.000123351	0.014986	7.29643e-05	0.0559602	0.000112183	3.01334e-05	0.000304517	6.42095e-05	0.00178049	0.000637848	0.000538052	0.00084551	0.00150068	1.4165e-05	0.0131966	0.0102609	5.29347e-05	0.0271502	0.0178735	0.00200237	5.98376e-05	3.4685e-05	1.97672e-05	0.0318399	0.00755406	3.90928e-06	6.171e-06	0.000982714	5.64562e-06	6.12202e-05	0.00028035	2.98297e-05	2.60561e-05
Batch06_46P	0.00160002	0.00386471	0.000687827	0.00032644	3.24874e-05	1.23269e-05	0.00201905	5.10619e-05	1.91497e-05	0.000140597	0.0369086	0.00240145	5.10242e-05	0.0013076	0.00549476	2.54916e-05	8.66389e-05	0.0346667	8.35173e-05	0.0330756	0.000107696	1.61732e-05	0.00019875	1.7041e-05	0.0015124	0.000417762	0.000394823	0.000824017	0.0017172	1.4886e-05	0.0160385	0.00519752	2.07266e-05	0.0221989	0.0189673	0.00140401	6.18163e-05	1.70452e-05	1.28901e-05	0.0369389	0.0034941	1.86415e-06	3.08944e-06	0.000468193	1.61337e-05	1.25999e-05	0.000255183	1.97524e-05	1.26491e-05
Batch06_112P	0.00101353	0.00587304	0.000234467	0.000400082	5.05937e-05	0.000100404	0.000292017	4.33411e-05	2.58775e-05	0.000167222	0.0381285	0.00294676	3.87607e-05	0.00212984	0.00728099	5.64278e-05	0.000106136	0.024829	5.15313e-05	0.0536204	0.000111059	1.77376e-05	0.000258915	4.06653e-05	0.00428381	0.00138406	0.00116993	0.00119768	0.00222841	1.5909e-05	0.0164305	0.00669677	7.10428e-05	0.028527	0.021404	0.00196265	6.44281e-05	3.30968e-05	1.90083e-05	0.0282347	0.00500458	9.99572e-06	6.15873e-06	0.00180155	1.93805e-05	2.93905e-05	0.000431981	8.07509e-05	4.01653e-05
Batch06_86P	0.00077772	0.00297518	0.000102687	0.000218961	1.93086e-05	0.000567506	0.000196129	5.207e-05	1.16685e-05	9.51257e-05	0.0749907	0.00182286	5.06224e-05	0.00202613	0.0058635	6.30226e-05	0.000149273	0.0204734	3.8569e-05	0.0573601	0.000145937	3.67753e-05	0.000474748	9.82244e-05	0.00202746	0.0011128	0.000414285	0.00117998	0.00167845	1.56973e-05	0.0129371	0.00855429	1.778e-05	0.0333835	0.012434	0.00127802	2.90388e-05	2.41964e-05	9.30517e-06	0.0379542	0.00467606	1.45794e-05	4.65188e-06	0.00102662	1.16087e-05	4.60911e-05	0.000295281	1.79472e-05	2.1488e-05
Batch06_30P	0.00121414	0.00596039	0.000239534	0.000372454	4.50177e-05	4.31427e-05	0.000185032	2.87539e-05	2.92285e-05	0.000127034	0.0413132	0.00308643	6.65531e-05	0.00115906	0.00773403	3.26917e-05	0.00014144	0.027838	3.2307e-05	0.0431438	7.66977e-05	1.7412e-05	0.000254985	2.07353e-05	0.00256552	0.00118898	0.000841382	0.00121403	0.00154487	1.31979e-05	0.0141733	0.00591496	5.99681e-05	0.0365675	0.0245465	0.00152047	5.84536e-05	5.05903e-05	1.32475e-05	0.0305012	0.00468118	7.90159e-06	1.44304e-05	0.000288235	3.80626e-06	1.50947e-05	0.000131484	5.45449e-05	8.02046e-05
Batch06_70P	0.000786377	0.00358372	0.000157114	0.000258193	4.26307e-05	4.71377e-05	0.000322686	3.36084e-05	1.42435e-05	8.74873e-05	0.0696538	0.00270071	6.27093e-05	0.00162787	0.00359889	2.22593e-05	7.63249e-05	0.019589	5.61097e-05	0.0468048	0.000258296	3.44783e-05	0.000404878	0.000100782	0.00331599	0.00180262	0.000716432	0.00212519	0.00349729	1.45013e-05	0.0143961	0.00521305	8.56585e-05	0.0164995	0.0167399	0.000900491	4.80982e-05	3.10854e-05	1.81967e-05	0.0257482	0.00398306	2.02197e-05	7.86518e-06	0.00135585	3.32186e-05	0.000203524	0.000350258	4.99559e-05	2.7429e-05
Batch06_54P	0.001216	0.00372583	0.000124824	0.000286491	3.71652e-05	1.2896e-05	0.000295297	4.01804e-05	1.43971e-05	0.000102028	0.0408018	0.00214495	5.4737e-05	0.00144364	0.00466089	2.46333e-05	9.26948e-05	0.017435	5.94794e-05	0.0406289	0.000111447	1.2196e-05	0.000165977	2.78646e-05	0.00373736	0.00784687	0.000769688	0.00117912	0.00324361	1.65905e-05	0.0178778	0.00686582	3.90158e-05	0.0149027	0.0201728	0.00139019	4.31062e-05	2.24495e-05	1.31723e-05	0.0228149	0.00244093	1.47644e-05	5.03653e-06	0.000427781	8.65931e-06	1.47612e-05	0.000218057	2.14535e-05	2.01155e-05
Batch06_22P	0.000952583	0.00281751	9.81968e-05	0.000221948	4.33383e-05	9.5118e-06	0.000147559	2.82103e-05	1.90931e-05	9.17403e-05	0.0733316	0.00194799	5.73214e-05	0.00170947	0.00701889	3.43624e-05	0.000140478	0.0216993	5.08763e-05	0.0513241	0.000127657	4.14902e-05	0.000526963	0.000101167	0.00207409	0.000983812	0.000656216	0.00148525	0.00176716	1.92058e-05	0.0125885	0.00701357	6.11204e-05	0.0590292	0.0167999	0.001822	7.40875e-05	3.61076e-05	1.41512e-05	0.0308654	0.00797179	2.52863e-05	4.64072e-06	0.000369374	1.76978e-05	0.000182027	0.000377823	1.95844e-05	3.51395e-05
Batch06_145P	0.000947001	0.0036527	0.000160913	0.000275876	4.84713e-05	1.76015e-05	0.000180347	4.89715e-05	1.78919e-05	7.8991e-05	0.0662647	0.00189964	5.10539e-05	0.00239884	0.00181664	2.34311e-05	0.000118966	0.0201438	6.17452e-05	0.0417318	0.000277795	3.79978e-05	0.000314613	4.1642e-05	0.00288701	0.0012764	0.00071434	0.00205129	0.00541476	1.49241e-05	0.0127484	0.0052898	4.01014e-05	0.0171871	0.0163025	0.00134079	4.74227e-05	2.82263e-05	3.79745e-05	0.029507	0.00615952	3.95008e-06	1.04928e-06	0.00112414	1.50328e-05	3.7986e-05	0.000447141	3.92596e-05	2.79153e-05
Batch06_161P	0.00103824	0.00412304	0.000387181	0.000170819	1.64139e-05	2.94113e-05	0.000212013	4.56034e-05	2.33221e-05	6.91177e-05	0.0528247	0.0022082	5.15965e-05	0.00277097	0.00485976	2.59722e-05	0.000123016	0.0288147	6.39123e-05	0.0449097	0.000122817	2.45145e-05	0.00032187	4.31528e-05	0.00382521	0.0013786	0.000444419	0.00132034	0.00327682	1.4456e-05	0.013721	0.00651858	3.31406e-05	0.0168794	0.0142087	0.00192332	3.55187e-05	3.39776e-05	2.20011e-05	0.0296218	0.00361629	2.12915e-05	8.69692e-06	0.000535295	1.27572e-05	6.07e-05	0.000315142	5.28104e-05	3.01785e-05
Batch06_153P	0.000761893	0.00348634	0.000485642	0.000303806	2.04501e-05	6.44652e-06	0.000321299	3.47924e-05	1.66872e-05	0.000155439	0.0689478	0.00149249	5.20102e-05	0.00181837	0.00751218	2.52081e-05	0.000107626	0.026602	5.34199e-05	0.0386217	0.000177074	2.75873e-05	0.000333023	4.79061e-05	0.00204775	0.00088198	0.000429052	0.00151365	0.00263192	1.16109e-05	0.0103021	0.00477676	3.93535e-05	0.0412576	0.0158943	0.00147879	3.85805e-05	2.98234e-05	1.55464e-05	0.0261962	0.00499893	0.000180977	6.41522e-05	0.000459029	2.13158e-05	0.000147693	0.000285694	5.70199e-05	2.30574e-05
Batch07_87P	0.000497612	0.00436104	0.000180308	0.000389039	2.04723e-05	8.29621e-06	0.000198436	3.03621e-05	2.33218e-05	0.000102237	0.0567005	0.00182024	5.80224e-05	0.00202986	0.00533807	2.30029e-05	0.000135674	0.0152391	6.3684e-05	0.0479274	0.000114462	1.56353e-05	0.0002261	4.8683e-05	0.00227187	0.000589349	0.000684208	0.000936746	0.00155684	1.788e-05	0.0118599	0.00647094	3.21523e-05	0.0194201	0.0186072	0.000227772	8.88247e-06	2.1045e-05	1.88333e-05	0.0242211	0.0342321	3.79828e-06	4.64088e-06	0.000721294	4.68798e-06	7.02855e-06	0.000544877	1.55225e-05	2.93922e-05
Batch07_79P	0.000939224	0.0033047	0.000374724	0.000191634	1.59023e-05	1.72706e-05	0.000726338	0.000154591	3.03926e-05	9.6957e-05	0.0496808	0.0019099	5.53986e-05	0.00266265	0.00471671	3.81241e-05	0.000132523	0.0317486	6.97486e-05	0.0521689	5.04129e-05	8.01566e-06	0.000197222	3.31237e-05	0.00195674	0.00149667	0.000309282	0.0010767	0.00159886	1.9677e-05	0.0126921	0.00572116	3.60976e-05	0.0213181	0.018766	0.00115167	3.98165e-05	2.72587e-05	2.91572e-05	0.0382692	0.00689546	2.89307e-05	9.38268e-06	0.00203556	1.19312e-05	0.000214495	0.000394678	1.51534e-05	3.6614e-05
Batch07_121P	0.000917701	0.0040989	0.00011378	0.000254849	1.76663e-05	1.55896e-05	0.000256226	5.8085e-05	1.88745e-05	0.000107102	0.0738401	0.00150281	7.04478e-05	0.00240908	0.00566541	5.52879e-05	0.000115354	0.0145917	9.18764e-05	0.0508957	0.000141848	2.59323e-05	0.000380925	4.0624e-05	0.00153576	0.000933038	0.000382424	0.00198451	0.00210138	2.84446e-05	0.0116805	0.00721544	9.27694e-05	0.032819	0.0222527	0.00111475	5.1395e-05	1.80475e-05	4.31826e-05	0.0343245	0.00688404	7.46603e-06	1.90192e-06	0.00808312	1.74863e-05	0.000252233	0.000415368	5.74295e-05	8.39838e-05
Batch07_103P	0.000697756	0.00339463	0.000308723	0.00036896	2.56139e-05	1.20976e-05	0.000280754	4.01598e-05	2.27374e-05	0.000108936	0.0429808	0.00154039	5.56561e-05	0.00230679	0.00620083	4.36394e-05	0.000109161	0.0127353	4.25941e-05	0.0394619	0.000112288	8.59155e-06	0.000147168	2.86233e-05	0.00350475	0.00121681	0.00110137	0.00130828	0.00260501	1.31523e-05	0.0101781	0.00514782	3.50582e-05	0.0231269	0.0166774	0.00103993	1.57521e-05	2.58098e-05	2.08958e-05	0.0300218	0.00164465	1.9661e-06	2.10901e-06	0.00130242	6.90689e-06	2.60309e-05	0.000291447	2.99078e-05	1.95664e-05
Batch07_47P	0.0006536	0.00315584	0.000228763	0.000311707	1.97678e-05	1.59263e-05	0.000272831	3.04102e-05	1.66865e-05	0.000104542	0.0966707	0.00202653	3.20138e-05	0.00124581	0.00364741	3.20556e-05	8.89375e-05	0.0234561	6.13034e-05	0.0241104	0.000142552	9.99842e-06	0.000186598	2.33143e-05	0.00153623	0.000635663	0.00056108	0.00179099	0.0022832	2.30131e-05	0.00804538	0.00569937	2.14791e-05	0.0179499	0.00990171	0.000820116	4.45042e-05	1.89296e-05	2.25911e-05	0.024751	0.00356024	3.32282e-06	1.40214e-06	0.000401797	9.93326e-06	0.000147835	0.000280834	1.24421e-05	2.65296e-05
Batch07_138P	0.000848239	0.00439951	0.000150676	0.000193526	1.72678e-05	0.00239633	0.000596294	3.223e-05	2.57963e-05	9.94074e-05	0.037219	0.00233221	5.24052e-05	0.00320079	0.00588965	4.95801e-05	0.000140346	0.0250265	7.55897e-05	0.0454615	6.86884e-05	1.01151e-05	0.000178406	3.4598e-05	0.00273279	0.00101443	0.000868355	0.000906907	0.00201569	1.75693e-05	0.0120718	0.00635713	3.3619e-05	0.0208763	0.0149091	0.00122008	1.9917e-05	1.25439e-05	2.87466e-05	0.0396517	0.00376132	1.46299e-06	4.068e-07	0.000311519	2.67745e-05	0.000267271	0.000540357	1.2011e-05	1.99947e-05
Batch07_146P	0.00116055	0.00358773	0.000196865	0.000322031	4.48154e-05	7.47052e-06	0.0002093	4.35888e-05	2.26917e-05	0.000111782	0.0563155	0.0017533	6.67956e-05	0.00210062	0.00923209	5.82541e-05	7.78271e-05	0.0210751	4.3427e-05	0.0482009	8.97356e-05	7.74343e-06	0.000144981	2.29771e-05	0.00243218	0.000678135	0.000630647	0.00110375	0.00196425	1.61104e-05	0.013703	0.00816665	2.41514e-05	0.0292564	0.015103	0.00174417	4.88317e-05	2.65353e-05	1.72538e-05	0.0323476	0.00556319	3.78567e-06	2.631e-06	0.000422718	5.22169e-06	2.95404e-05	0.000481297	2.94942e-05	3.47748e-05
Batch07_39P	0.000985773	0.005551	0.000557005	0.000222241	2.11093e-05	4.46896e-05	0.00029587	6.16129e-05	1.99543e-05	0.000161771	0.0522301	0.00252447	4.82849e-05	0.00181475	0.00887568	5.62265e-05	0.000114612	0.0403817	5.61903e-05	0.0326351	8.83188e-05	6.58473e-06	0.000118046	1.49535e-05	0.00166082	0.000840254	0.000820195	0.00179717	0.00416717	3.17724e-05	0.0195135	0.00877163	0.000201647	0.0175663	0.0214653	0.00154323	0.000144968	3.4999e-05	3.20089e-05	0.0316835	0.00332455	3.69392e-06	1.34108e-06	0.00286538	7.35236e-06	1.96136e-05	0.000405733	2.1553e-05	4.53339e-05
Batch07_95P	0.000998618	0.00558122	0.000116081	0.000243998	0.000403826	2.71016e-05	0.000161746	4.18414e-05	2.29593e-05	0.000118611	0.0642031	0.00225799	7.40635e-05	0.00182734	0.00747063	6.8008e-05	0.00013228	0.0283557	5.24097e-05	0.0435214	0.000266969	1.98675e-05	0.000523733	4.38464e-05	0.00107503	0.000564454	0.00046122	0.000890646	0.00243318	2.14653e-05	0.0136805	0.00827228	4.32391e-05	0.0172183	0.0268471	0.00130303	6.15428e-05	3.1994e-05	2.37159e-05	0.0410854	0.00597001	1.32523e-05	7.40654e-06	0.00180264	1.34948e-05	6.52511e-05	0.000480123	2.20195e-05	3.37811e-05
Batch07_194P	0.000803506	0.00373343	0.000406189	0.000302045	3.36815e-05	3.86259e-05	0.000110666	2.58708e-05	1.93253e-05	0.000112933	0.0553872	0.00282802	4.40268e-05	0.00176305	0.00800923	5.21238e-05	0.00011759	0.0253264	5.99989e-05	0.0300979	0.000283498	2.13314e-05	0.000231442	3.72825e-05	0.00267577	0.00257839	0.000787054	0.00125505	0.00307402	1.67586e-05	0.014057	0.00572605	7.02385e-05	0.0199651	0.0174811	0.00165466	4.15674e-05	1.82058e-05	1.77844e-05	0.0253205	0.00385453	1.26159e-05	5.06205e-06	0.00114761	1.32073e-05	7.13087e-05	0.000405047	0.000610466	0.000163701
Batch07_186P	0.00105644	0.00429277	0.000249275	0.000283388	2.32355e-05	8.53643e-06	0.000273342	5.51966e-05	2.37013e-05	0.000112105	0.108957	0.00249906	6.89888e-05	0.00150873	0.0064335	8.59073e-05	0.000103891	0.0241358	5.34582e-05	0.0429274	0.000119654	1.20667e-05	0.000301256	3.25491e-05	0.00114006	0.000608066	0.000378145	0.00136395	0.00261972	2.098e-05	0.0114537	0.00788967	3.15946e-05	0.0363415	0.0191121	0.00167861	9.60417e-05	2.46913e-05	1.82405e-05	0.0325967	0.00288311	5.67033e-06	1.65687e-06	0.000204185	2.2555e-05	9.39162e-05	0.000642633	9.99466e-05	3.06055e-05
Batch07_130P	0.0010312	0.00343398	0.000156612	0.000214716	5.14465e-05	3.9249e-05	0.000231662	3.91518e-05	1.65726e-05	0.000111704	0.0560211	0.00169572	6.08378e-05	0.00273165	0.00747083	5.15427e-05	0.000122255	0.0238563	6.39536e-05	0.0471754	0.000101095	1.46254e-05	0.00033748	5.91059e-05	0.00209848	0.000591613	0.000523761	0.00108438	0.00187188	2.02557e-05	0.012507	0.0087467	3.04742e-05	0.0194333	0.0140043	0.00133541	4.99942e-05	2.35693e-05	1.54224e-05	0.0346361	0.00386835	3.2371e-06	3.89634e-06	0.000418345	1.95039e-05	0.00044008	0.000520994	9.77646e-06	3.10574e-05
Batch07_15P	0.000794787	0.00326521	0.000137493	0.000352409	4.30606e-05	2.54047e-05	0.000235377	3.40557e-05	1.90656e-05	7.25886e-05	0.0648203	0.00168559	5.24083e-05	0.00197964	0.00570163	4.8015e-05	0.000133643	0.0261916	7.46221e-05	0.0420708	0.000122944	1.44167e-05	0.00030672	4.12363e-05	0.00138133	0.00083861	0.000599163	0.00118412	0.00149898	6.1388e-05	0.0120414	0.0056693	0.000115544	0.0268761	0.0178316	0.00101996	4.94285e-05	2.09355e-05	1.43058e-05	0.034825	0.00587392	6.36907e-06	4.61592e-06	0.000938592	2.69005e-05	0.000204629	0.000553529	2.92597e-05	3.9149e-05
Batch07_63P	0.000568798	0.0031481	0.000117993	0.000296399	3.31374e-05	3.03e-05	0.000144144	3.20854e-05	1.52303e-05	0.000110893	0.0460441	0.00213746	7.66806e-05	0.00247399	0.00597481	5.19179e-05	0.000124288	0.011404	1.4565e-05	0.0454957	7.87416e-05	7.48446e-06	0.000223962	3.9779e-05	0.00231478	0.000998817	0.00051241	0.00123913	0.00145817	7.29055e-06	0.0104951	0.00570102	8.56919e-05	0.0324849	0.0166918	0.000189922	3.78227e-05	1.21747e-05	1.00648e-05	0.0209196	0.0202081	1.08096e-06	2.37208e-06	0.000867331	5.68508e-06	8.7801e-06	0.000417963	9.20684e-06	1.93285e-05
Batch07_162P	0.000791942	0.00574815	7.82243e-05	0.00050189	0.000356384	1.06821e-05	0.000128163	2.28711e-05	1.70989e-05	5.02252e-05	0.0439811	0.00226395	4.92266e-05	0.00352677	0.00270737	2.44666e-05	0.000124689	0.0184093	5.33094e-05	0.0472755	9.34742e-05	1.22309e-05	0.00057483	4.96864e-05	0.00225881	0.00162936	0.000742947	0.000941221	0.00204884	1.32325e-05	0.0107888	0.00600497	2.7208e-05	0.0108979	0.0195372	0.000781017	3.12333e-05	2.87643e-05	2.37226e-05	0.0383243	0.00229585	2.976e-06	1.1052e-05	0.000383378	2.07219e-05	0.000110997	0.000539532	2.88655e-05	2.75405e-05
Batch07_7P	0.000926318	0.00409989	0.00032868	0.000228193	2.07965e-05	0.000120627	0.000217879	5.64999e-05	1.43414e-05	9.56253e-05	0.0824666	0.00190928	5.47972e-05	0.00126472	0.00432733	3.20642e-05	0.000100817	0.0182914	5.57865e-05	0.0412125	0.000131977	1.54607e-05	0.000300548	4.20605e-05	0.00273535	0.000461421	0.000452052	0.00120529	0.0024954	1.8715e-05	0.011838	0.00568339	4.74067e-05	0.0292655	0.0162103	0.00112686	5.75958e-05	1.75375e-05	1.43303e-05	0.0283496	0.00809473	4.13508e-06	2.32932e-06	0.000426247	1.27766e-05	0.000115334	0.000304504	7.90129e-06	3.10349e-05
Batch07_23P	0.000593298	0.00425071	0.000184381	0.000274285	2.39905e-05	2.56411e-05	0.000313925	4.84854e-05	2.75775e-05	8.41117e-05	0.0485705	0.00254384	5.31692e-05	0.00217515	0.00324909	2.54528e-05	6.98371e-05	0.0220559	6.63879e-05	0.0367422	8.33564e-05	8.74103e-06	0.00028362	2.91281e-05	0.00142246	0.000777216	0.00050655	0.00104787	0.00240585	1.9451e-05	0.0109591	0.00649793	0.00012528	0.02278	0.014147	0.000958183	6.45627e-05	1.36503e-05	5.2207e-05	0.029415	0.0102514	9.44832e-06	3.26503e-06	0.00475146	2.34757e-05	0.000442525	0.000390273	1.35352e-05	2.35857e-05
Batch07_55P	0.000920987	0.00473783	0.000154815	0.000158777	4.34244e-05	1.25109e-05	0.000183815	5.29609e-05	2.51884e-05	8.35624e-05	0.0682608	0.00283343	7.37214e-05	0.00406371	0.00928708	7.55731e-05	0.00018025	0.0378097	8.00296e-05	0.063387	0.000225112	1.2334e-05	0.000323261	3.43662e-05	0.00140972	0.000987712	0.000431842	0.00205521	0.00679757	3.25234e-05	0.0139152	0.00589403	2.92873e-05	0.00921136	0.0215008	0.00201391	4.43625e-05	3.71559e-05	2.06425e-05	0.0436799	0.0100172	4.69345e-05	1.57945e-05	0.000362225	1.81747e-05	0.000174432	0.000405666	1.01658e-05	3.38365e-05
Batch07_113P	0.000866867	0.00315779	0.00027627	0.000221645	3.09078e-05	1.5448e-05	0.000210823	4.27468e-05	2.51285e-05	7.26775e-05	0.046773	0.00235071	5.34406e-05	0.00297163	0.00300129	4.20162e-05	0.000116087	0.0220354	5.041e-05	0.0404019	0.000133637	1.20529e-05	0.000355988	5.72477e-05	0.00354855	0.00168311	0.00063379	0.00147646	0.00310849	1.25218e-05	0.0150324	0.00520175	2.03347e-05	0.0196552	0.0168823	0.00142768	5.6014e-05	3.26765e-05	2.36826e-05	0.0310246	0.00816018	0.000235301	8.92533e-05	0.000101052	1.86617e-05	2.88238e-05	0.000565303	1.28556e-05	2.54765e-05
Batch07_210P	0.000964498	0.00427033	0.000236703	0.000286917	6.89273e-05	5.72033e-05	0.000306575	3.4456e-05	1.8147e-05	0.000105646	0.0301681	0.00195341	4.73175e-05	0.00215643	0.00460039	5.2541e-05	0.000147768	0.0248174	5.44599e-05	0.0441204	8.02765e-05	6.4079e-06	0.000187879	3.12733e-05	0.00336016	0.00127694	0.00060245	0.000876987	0.00191695	1.5467e-05	0.0128922	0.0065698	7.09503e-05	0.0321017	0.0198424	0.0012599	5.67525e-05	6.60895e-05	2.62705e-05	0.0330552	0.00794777	7.06772e-06	3.44491e-06	0.000576771	7.41979e-06	0.000143445	0.000571184	3.44612e-05	3.12318e-05
Batch07_71P	0.000899172	0.00390236	0.000139083	0.000203028	2.41985e-05	3.79154e-05	0.00821053	4.15046e-05	2.25862e-05	0.000126068	0.0862265	0.00270916	5.90356e-05	0.00147316	0.00780308	3.73145e-05	0.000129981	0.0259502	5.78756e-05	0.0492409	0.00010105	1.47861e-05	0.000425593	6.06689e-05	0.00182781	0.000652709	0.00039466	0.00189687	0.00285541	2.3746e-05	0.0137459	0.00777085	4.93257e-05	0.0327212	0.0181281	0.00115775	8.08416e-05	1.51082e-05	1.73784e-05	0.0360397	0.0130538	6.90104e-05	1.39813e-05	0.00133796	1.72338e-05	0.000137522	0.000433651	2.00865e-05	3.82153e-05
Batch08_32P	0.000966285	0.00282946	0.000381414	0.000279439	2.67001e-05	6.33451e-05	0.000208479	4.34953e-05	2.07103e-05	9.6011e-05	0.065359	0.00226819	6.73607e-05	0.00151653	0.0071778	7.50446e-05	0.00014167	0.0244967	5.62776e-05	0.0458722	0.000121283	2.92328e-05	0.00034982	7.31638e-05	0.00124873	0.00051337	0.000476986	0.000999984	0.00159238	1.67254e-05	0.016697	0.00882954	2.19308e-05	0.0400842	0.0158858	0.00156092	4.99643e-05	2.84353e-05	1.89425e-05	0.033574	0.0024932	1.35522e-05	1.77883e-06	0.00129496	1.12332e-05	0.000120297	0.000500532	2.99445e-05	3.11496e-05
[truncated: 26 more rows]
[truncated: 98 more columns]
