# Supplementary material for: Metabolomic machine learning predictor for diagnosis and prognosis of gastric cancer
Source: Nat Commun. 2024 Feb 23;15:1657. doi: 10.1038/s41467-024-46043-y (PMC10891053; doi:10.1038/s41467-024-46043-y)
Supplement: Supplementary file 6 — Supplementary Data 2 [file 41467_2024_46043_MOESM6_ESM.xlsx]

## Sheet: KW-BH_result summary
Metabolites	P	P (NGC vs Stage I)	P (NGC vs Stage II)	P (Stage I vs Stage II)	P (NGC vs Stage III)	P (Stage I vs Stage III)	P (Stage II vs Stage III)	P (NGC vs Stage IV)	P (Stage I vs Stage IV)	P (Stage II vs Stage IV)	P (Stage III vs Stage IV)
2-Aminooctanoate	5.33296e-10	0.000387678	0.000868014	0.92501	2.93857e-07	0.483998	0.984364	0.127602	0.954466	0.914716	0.812944
Neopterin	3.26772e-07	0.05857	0.0459359	0.68531	0.00177963	0.31633	0.637385	3.46118e-05	0.00155726	0.00628117	0.00766257
SAM	9.74456e-17	2.586e-08	8.56601e-07	0.646822	0.00026346	0.107215	0.0752225	1.16236e-06	0.03685	0.0825185	0.00282896
Serotonin	6.61256e-10	5.39998e-05	0.00127474	0.937697	0.00570145	0.346926	0.349777	5.9446e-05	0.0267811	0.0358754	0.00540086
NMN	1.25045e-06	0.00227798	0.0025003	0.606204	0.196828	0.129578	0.0828502	0.00146257	0.0721821	0.1162	0.00643402
Lactate	4.62536e-26	4.05348e-10	3.8748e-09	0.589632	5.268e-15	0.417543	0.876227	4.75813e-05	0.391811	0.578347	0.553947
GlcNAc6p	6.09016e-09	3.96415e-06	0.000874453	0.93946	0.00224167	0.360962	0.573116	0.0419942	0.902515	1	0.568296
Pyroglutamate	6.91207e-19	3.82939e-07	2.11993e-07	0.451733	1.64367e-12	0.256599	0.944163	0.0502393	0.970933	0.606011	0.559016
Succinate	2.08954e-33	1.19212e-13	2.21112e-09	0.880608	2.34537e-22	0.182857	0.329015	0.00413482	0.901593	0.938829	0.357295
Uridine	7.69371e-32	1.96127e-12	4.90364e-11	0.423156	2.25407e-17	0.491623	0.991041	2.31116e-06	0.233927	0.421004	0.448616
