# Supplementary material for: Metabolomic machine learning predictor for diagnosis and prognosis of gastric cancer
Source: Nat Commun. 2024 Feb 23;15:1657. doi: 10.1038/s41467-024-46043-y (PMC10891053; doi:10.1038/s41467-024-46043-y)
Supplement: Supplementary file 7 — Supplementary Data 3 [file 41467_2024_46043_MOESM7_ESM.xlsx]

## Sheet: Precision-Metabolite Standard
Metabolite	RSD (day 1)	RSD (day 2)	RSD (day 3)	RSD (inter-day)
Uracil	1.00625	2.49158	2.9215	3.47787
Guanine	1.33104	2.92128	4.21484	5.4289
Asparagine	1.55758	2.95881	1.33194	3.30053
Gluconic acid	1.61651	2.92078	3.33874	5.88272
Tyrosine	1.6811	2.32059	1.89504	3.10663
Hydroxyisocaproic acid	1.938	2.54412	0.927329	7.72308
Arginine	1.97681	3.49668	1.71059	2.95334
Citrulline	2.05538	2.81644	4.3844	4.63818
1-Methylhistidine	2.09743	2.63632	0.714849	4.29039
Pipecolic acid	2.11489	2.63643	1.47322	3.01808
Cystine	2.1667	1.50073	2.58649	3.82622
1-Methyladenosine	2.19766	0.873282	0.614521	1.60965
Niacinamide	2.31206	1.97775	2.30751	2.93833
5'-Methylthioadenosine	2.41085	2.18061	2.40711	3.20851		Percentages of Metabolites with RSD <25%
Methionine sulfoxide	2.46186	2.16139	2.12911	2.87757				Metabolite standards (500 ng/ml)
Tryptophan	2.51358	4.74063	9.90759	32.8837		Intra-day	day 1	0.9787
Citraconic acid	2.51451	3.10073	2.88259	2.85607			day 2	0.9574
Glycerophosphocholine	2.52063	3.21289	2.6747	5.88446			day 3	0.9787
Dimethylglycine	2.56523	3.61102	5.94628	11.7128		Inter-day	day1-3	0.9043
Homoserine/Threonine	2.58391	3.14556	3.7087	3.88374
Homocysteine	2.64731	5.13219	4.50847	4.83215
Alpha-acetyllysine	2.65486	1.8034	1.43721	1.97032
N6,N6,N6-Trimethyl-L-lysine	2.668	2.18984	3.93002	3.50281
Ornithine	2.71529	4.35285	5.34879	6.15561
Indole-3-carboxylic acid	2.83582	3.40511	3.8216	4.16863
Xanthine	2.87807	1.87201	3.07617	17.2774
Shikimic acid	2.94153	3.53974	0.940521	3.52906
Cytosine	3.04992	4.4808	3.39492	6.21425
Pyridoxamine	3.05105	3.26387	4.42602	3.60611
Histidine	3.21558	3.62439	2.96466	6.95775
S-Adenosylmethionine	3.32517	2.85005	2.77507	6.10788
Adenosine monophosphate	3.40579	2.784	2.92428	3.74874
Pantothenic acid	3.5301	2.67614	4.2928	6.65423
Agmatine	3.89437	5.2167	4.04058	10.3419
Alanine/Sarcosine	3.99174	3.25399	5.70126	7.77733
Cytidine	3.99598	3.31247	2.95531	5.46762
Valine	4.281	3.26014	5.52256	4.48441
Glucuronic acid	4.30133	4.53459	3.78844	8.61848
S-Adenosylhomocysteine	5.01203	5.6093	9.17504	8.12581
Glyceraldehyde 3-phosphate diethyl acetal	5.05201	3.59794	5.01115	6.16054
1-Methylnicotinamide	5.17052	6.72735	8.41158	8.16114
Cystathionine	5.25222	2.21139	4.82232	4.23993
Xanthosine	5.35547	5.25135	4.41326	4.91461
Creatinine	5.63553	5.21892	3.60974	14.9088
Uridine diphosphategalactose	5.70279	2.66435	3.59096	27.8122
2-Pyrocatechuic acid	5.85944	8.30572	7.17236	8.64163
dAMP	6.06124	7.6038	5.75712	7.70135
Pyroglutamic acid	6.27176	6.11227	6.14195	11.9458
Indole	6.6827	4.98254	4.86887	6.74799
Adenosine	6.72188	4.70645	5.15416	10.5831
3-Methoxytyramine (3-MT)	6.86889	7.01066	5.77908	7.28184
Glucose 6-phosphate	6.9594	3.65424	3.46096	7.1289
Taurine	6.96369	1.97294	3.94962	9.67534
N-Acetylputrescine	6.99982	4.26198	4.64006	10.678
Galactose-1-phosphate	7.13484	8.79833	8.2349	10.372
Uridine	7.29189	5.53655	8.72765	9.36042
Leucine/Isoleucine	7.58772	9.31749	11.0458	14.9342
Deoxycytidine	7.74223	6.36546	6.0438	13.6761
Dihydroxyacetone phosphate	7.9233	8.98218	5.18754	8.57943
Ribose 5-phosphate	8.02559	3.99227	3.83672	6.91628
Guanosine	8.86397	3.83448	6.70832	7.22759
5-hydroxyindoleacetic acid (5-HIAA)	8.91054	8.03963	11.7411	10.1739
Glutamine	8.9544	2.07371	14.2388	10.6313
Glyceric acid	9.08391	7.91154	4.15059	8.9724
8-Hydroxy-deoxyguanosine	9.20123	5.23734	10.0988	33.7983
Serotonin	9.65715	6.8799	5.52404	10.7545
Homocysteic acid	9.75723	5.3815	9.06951	8.50105
Pyruvaldehyde	9.89734	13.0399	11.2588	11.4619
Glucosamine 6-phosphate	11.8458	19.838	13.6987	28.9471
Guanidoacetic acid	11.9496	5.11395	11.4364	10.5757
Pyridoxine	13.1025	18.471	7.1298	13.8914
Inosine	13.1483	12.2237	13.9568	12.8624
Dopamine	13.2355	8.2905	7.7005	11.4649
N-Acetyl-L-alanine	13.9348	9.11932	16.2675	15.0019
5-Aminolevulinic acid	14.8019	5.1824	9.45353	14.1587
Aminoadipic acid	14.8874	14.9883	10.9805	15.9391
4-Hydroxyproline	15.0355	11.0724	18.7088	21.2533
Lactic acid	15.0984	22.4341	16.9876	23.3802
Xanthosine monophosphate	15.582	6.97915	3.055	21.0171
Prephenate	16.6853	10.7533	13.2367	15.1632
Glutamate/NMDA	16.949	7.171	12.3253	13.6905
Lysine	16.9563	3.14516	2.2011	9.90084
Citric acid	16.9725	27.8095	12.0279	29.729
Glucose	17.3906	29.4524	18.0892	21.1704
Phenylalanine	17.7523	47.5883	21.0708	32.4585
Thymidine	17.9903	20.0906	13.985	17.9129
Uridine 5'-diphosphate	18.3561	16.9893	12.8052	34.2177
Purine	18.8183	22.4112	22.2838	23.8883
Glycerol 3-phosphate	19.8939	8.06505	10.8655	14.9423
Betaine aldehyde	20.7	15.7007	20.6965	21.0686
Riboflavin	21.2686	12.7076	19.6171	26.2416
N-Acetylaspartylglutamic acid	23.9079	15.0907	26.8259	24.3291
Aspartic acid	26.3399	35.2062	31.5086	30.2547
N-Acetyl-aspartic acid	28.5896	11.9575	10.2501	24.4614
Percentages of Metabolites with RSD <25%	0.9787	0.9574	0.9787	0.9043
In the 500 ng/mL mixed standard solution, 94 metabolites were detected.

## Sheet: Precision-plasma QC
Metabolite	RSD (day 1)	RSD (day 2)	RSD (day 3)	RSD (inter-day)
Hypoxanthine	0.640794	3.0099	2.12109	2.40829
Octanoylcarnitine-C8	3.08289	1.63902	2.52852	2.4625
Citric acid	2.40848	2.79006	1.52103	2.63339
Creatinine	1.95731	1.76465	1.89221	2.69913
Acetylcarnitine	1.7363	1.73579	2.23134	2.767
Methionine	2.99976	2.47436	2.42339	2.80078
N-Acetylornithine	2.28775	3.66246	1.2666	3.1006
Tyrosine	2.10671	2.34038	2.1694	3.26388
Malic acid	3.78327	2.48737	2.13111	3.34617
Hexanoylcarnitine-C6	3.08897	2.37561	2.76786	3.44193
N-Acetyl-aspartic acid	3.32325	2.87779	3.22372	3.48957
Alanine/Sarcosine	1.81197	2.44369	1.60973	3.56306
N-Acetyl-L-alanine	4.03287	3.26914	3.70351	3.63386
Asparagine	3.81894	2.57786	2.97861	3.70107		Percentages of Metabolites with RSD <25%
N6,N6,N6-Trimethyl-L-lysine	3.03499	3.19405	2.45782	3.88534				Plasma quality control
Phenylalanine	3.03276	2.78903	3.19175	3.8994		Intra-day	day 1	0.9483
5-hydroxyindoleacetic acid (5-HIAA)	3.15795	3.46213	5.4445	4.01734			day 2	0.9397
Urea	4.1294	4.00382	2.43694	4.1535			day 3	0.9483
Purine	4.10604	5.59315	3.01038	4.15909		Inter-day	day1-3	0.9138
Taurine	1.63169	4.89916	3.04105	4.36212
Homoserine/Threonine	3.53347	1.74933	4.98604	4.42496
Glutamate/NMDA	4.43864	4.57998	5.01006	4.53677
Shikimic acid	2.76963	5.60743	3.8053	4.57303
Aconitic acid	3.49777	4.47168	3.92625	4.58056
Phenylpropiolic acid	3.40403	5.31766	5.44201	4.75343
Glycerophosphocholine	2.80413	4.35297	5.1835	4.9582
Homocysteine	3.89528	3.87739	6.4798	5.02877
1-Methyladenosine	1.72667	2.14498	2.40569	5.16252
Glucuronic acid	5.49443	2.91602	3.96828	5.27918
Pipecolic acid	2.87521	4.29258	3.29951	5.5829
2-Aminooctanoic acid	2.84458	3.9292	6.70432	5.60888
Valine	1.54331	4.01484	3.20735	5.86713
Adenosine	1.53836	4.33474	4.6432	6.015
Uric acid	4.16453	3.70923	3.51561	6.04732
Ornithine	2.747	3.49925	7.81422	6.52526
Citrulline	3.24715	4.65592	3.69756	6.55667
Spermine	6.6633	7.92925	4.69408	6.6206
Propionylcholine	8.47569	3.20743	5.56458	6.65505
Isovalerylcarnitine-C5	4.39742	3.68801	3.16133	6.70964
Succinic acid/Methyl-malonic acid	6.1529	2.94041	5.06079	7.04532
N-Acetyl-glucosamine 1-phosphate	3.92592	5.10282	5.66109	7.39256
Guanidoacetic acid	4.87761	4.68831	2.61986	7.56843
Adenosine monophosphate	6.64449	5.18996	6.91907	7.82483
Glyoxylic acid	6.47152	5.83164	8.89902	7.83867
Cytidine	5.22115	7.43986	10.9855	7.85786
AICAR	5.19641	4.62276	7.3063	7.87411
Glyceric acid	6.00336	8.76533	7.37642	8.02235
Aspartic acid	1.99615	3.35812	4.28191	8.24816
Alpha-acetyllysine	6.21176	8.82618	7.3754	8.30425
Lactic acid	2.59467	1.9211	1.83428	8.56961
S-Adenosylmethionine	4.36546	4.70863	5.92351	8.9164
Phosphocreatine	5.65135	5.73536	10.8658	8.94604
Indole	3.67416	2.56055	4.57126	9.13288
Glucose	2.67074	12.4014	5.78719	9.15411
Asymmetric dimethylarginine	7.39089	7.69215	9.28614	9.41746
Methionine sulfoxide	5.48981	10.5695	8.69077	9.84289
Dimethylglycine	3.69406	8.85532	7.12115	10.2198
4-Hydroxyproline	11.9638	11.2198	8.10981	10.8236
Niacinamide	11.8884	10.2254	5.48234	11.1247
Agmatine	6.35617	9.01551	8.98464	11.3018
Dodecanoylcarnitine-C12	6.50081	11.6536	11.5713	11.5498
Deoxyribose 5-phosphate	9.44672	5.20924	14.6286	11.6109
Leucine/Isoleucine	15.7055	9.27652	7.57345	11.7062
Lysine	5.36421	12.0438	16.4209	11.8249
1-Methylnicotinamide	11.6533	10.4206	10.9746	11.8599
Pyruvaldehyde	2.66926	16.0998	2.42251	11.9004
Betaine aldehyde	10.4794	7.04757	6.52371	12.0843
Quinolinic acid	10.6501	8.55358	13.1377	12.2078
Imidazoleacetic acid	9.01696	7.33673	10.6829	12.4091
Tryptophan	12.1021	4.83158	16.2312	12.5057
Uridine	6.03087	11.1207	11.2336	12.5807
Gluconic acid	5.55371	8.06221	20.8708	12.9892
2-Ketohexanoic acid	3.17704	3.07265	18.9462	13.1624
Histidine	19.8784	6.96052	3.56987	13.2108
S-Adenosylhomocysteine	13.4452	12.3739	12.2864	13.8631
Stearoylcarnitine-C18	6.89865	13.8126	6.65051	14.0679
Pantothenic acid	11.5949	12.3405	10.4571	14.121
5-Aminolevulinic acid	14.4847	10.3654	7.94054	14.3033
Putrescine	10.3862	5.96095	8.09554	14.3989
Alpha-etoglutaric acid	13.7107	15.4896	13.4867	14.4435
Inosine	17.7121	10.0862	11.3151	14.5332
Hydroxyisocaproic acid	15.2463	7.05409	18.0482	14.7703
4-Hydroxybenzoic acid	7.85925	7.46177	9.84878	15.1529
Homocysteic acid	4.52508	1.8421	5.37676	15.2409
Uridine diphosphate-N-acetylglucosamine	10.4096	15.872	17.5097	15.8733
8-Hydroxy-deoxyguanosine	12.1278	13.1079	22.796	16.1288
Arginine	19.6035	13.1573	15.2905	16.622
Serotonin	14.7893	20.6988	15.2736	17.0509
Palmitoylcarnitine-C16	7.14134	8.54959	6.40313	17.6324
Fructose 1,6-bisphosphate	15.7224	13.197	25.847	18.1156
Uracil	16.2631	25.1638	13.7935	18.9355
Pyroglutamic acid	4.51994	4.05736	30.0376	19.0558
Glutamine	8.88845	19.0177	21.5425	19.1659
7-Methylguanosine	11.5486	27.5925	15.7091	19.3199
Guanine	23.5898	11.7929	17.4859	19.4003
Guanosine	20.6033	8.97966	21.1725	19.6841
Xanthine	5.12223	2.53365	2.91594	20.067
Citraconic acid	9.19595	8.05616	25.6179	21.084
Butyrylcarnitine-C4	25.8338	20.3215	19.3033	21.309
N-Acetylaspartylglutamic acid	8.58809	27.9682	21.5142	21.707
Aminoadipic acid	24.0628	24.6293	16.9253	22.2411
Deoxyuridine	16.3119	16.7922	17.3662	22.5311
Kynurenine	44.0509	1.40764	2.90971	22.9772
Thiamine	27.0221	15.6191	11.4809	23.031
Carbamoyl phosphate	17.1098	33.8959	14.114	23.3352
dAMP	20.7544	18.8441	9.49947	24.5349
1-Methylhistidine	30.2454	21.1731	19.5664	25.0942
Xanthosine	23.4888	14.4505	35.1753	25.9626
Thymine	10.7241	10.8742	11.1633	26.0118
Prephenate	6.41507	4.85966	7.0268	26.1811
Biotin	15.3471	26.8972	17.848	27.5359
5'-Methylthioadenosine	4.41712	4.60947	2.42118	29.7846
Pyridoxine	4.63321	35.4803	5.27971	30.0847
Ortho-Hydroxyphenylacetic acid	8.40367	4.27549	16.9164	32.6018
Thymidine	28.0052	27.3807	26.9859	37.6549
Glucaric acid	33.8387	24.5322	40.6513	41.4914
Percentages of Metabolites with RSD <25%	0.9483	0.9397	0.9483	0.9138
From the plasma quality control sample, a total of 116 metabolites were detected.

## Sheet: Precision-293T
Metabolite	RSD (day 1)	RSD (day 2)	RSD (day 3)	RSD (inter-day)
Alanine/Sarcosine	1.11312	1.85806	1.88765	1.86544
Acetylcarnitine	1.31854	1.27193	0.807063	1.88638
Glutathione-GSH	1.94	1.20929	0.589136	2.07065
Glycerophosphocholine	2.14503	3.35433	1.90884	2.42812
Homoserine/Threonine	1.43179	1.05863	1.95855	2.56561
5-Aminolevulinic acid	2.99462	2.08109	0.976925	2.62941
Citric acid	1.43187	1.39007	1.7478	2.68601
Malic acid	3.0775	2.13861	1.2454	3.11772
Pipecolic acid	1.09309	1.85052	1.03269	3.44457
Tyrosine	1.65214	2.67837	2.29128	3.45195
Methionine sulfoxide	3.48943	1.39931	0.904512	3.95317
Uric acid	3.08509	5.90399	2.93535	4.02478
Pantothenic acid	5.71134	2.57464	2.09852	4.02806
Phenylpropiolic acid	3.86915	3.74396	2.5474	4.15857		Percentages of Metabolites with RSD <25%
Asparagine	2.24468	2.40299	1.94995	4.15909				293T cell
Dimethylglycine	3.94691	2.17832	2.33205	4.23308		Intra-day	day 1	0.9433
Hexanoylcarnitine-C6	4.67986	4.82134	3.41027	4.29501			day 2	0.9504
Glucuronic acid	5.23031	3.19983	4.38982	4.35581			day 3	0.9645
Aconitic acid	3.766	3.8953	5.38223	4.37952		Inter-day	day1-3	0.9149
Indole	3.44321	4.17254	2.48618	4.64127
Glutamate/NMDA	2.02577	2.9321	1.58279	4.67235
2-Aminooctanoic acid	1.62966	1.87307	2.29856	4.67619
N-Acetyl-aspartic acid	3.70535	2.18792	3.85314	4.69505
Butyrylcarnitine-C4	2.29035	2.03172	3.74211	4.85605
Purine	2.14401	2.53745	1.37525	4.92753
Putrescine	5.35735	4.40264	5.49107	4.94518
Propionylcholine	4.59939	2.69328	1.85446	5.02971
1-Methyladenosine	2.62218	1.14313	3.10452	5.12898
Uridine diphosphategalactose	2.81408	3.01809	1.81184	5.1325
2-Ketohexanoic acid	3.06471	3.33251	3.6656	5.2426
Valine	4.0491	5.36483	2.99361	5.25151
S-Adenosylmethionine	2.80169	3.62887	7.13175	5.25927
Gluconic acid	4.95207	6.1618	4.74063	5.44425
Citrulline	1.89065	4.1802	3.17881	5.53838
2-Hydroxyglutaric acid	2.86402	1.86841	3.49059	5.61554
Indoleacrylic acid	2.86666	2.89425	3.58663	5.65055
Succinic acid/Methyl-malonic acid	3.84823	5.08923	3.96684	5.67197
Aminoadipic acid	5.14107	8.21359	2.14505	5.72864
N-Acetylornithine	7.36471	4.88452	4.80984	5.73743
Guanidoacetic acid	3.68127	3.59369	4.2724	5.74378
Lactic acid	2.99601	2.70488	2.70953	6.03699
Glycine	4.26116	4.19029	7.383	6.06191
Urea	4.94772	8.45005	5.34515	6.34206
Octanoylcarnitine-C8	6.46998	5.95969	6.8834	6.42704
Glyoxylic acid	5.71392	2.51095	4.29338	6.47799
5'-Methylthioadenosine	4.1192	2.3284	3.30938	6.48506
Uridine diphosphate-N-acetylglucosamine	5.2559	5.00803	2.44413	6.58719
4-Pyridoxic acid	7.5923	7.3488	3.598	6.64691
Agmatine	5.24932	3.04157	4.53375	6.68346
Glutamine	4.89217	4.70547	9.83387	6.69175
Adenosine monophosphate	2.25493	2.15278	2.31896	6.90449
Lysine	3.79496	5.48912	4.27099	7.22045
N-Acetyl-L-alanine	9.58245	5.27106	4.7821	7.33902
Alpha-etoglutaric acid	6.4466	7.70412	3.92051	7.49174
Uridine 5'-monophosphate	7.61044	6.25568	5.60081	7.73515
Taurine	6.15444	8.27502	4.89546	7.80426
5-Methoxytryptophan	3.96956	7.03805	9.05519	7.88413
FAD	7.8009	8.16368	5.77886	8.04614
Thiamine	3.6152	3.40146	3.87299	8.06858
Uracil	6.83658	6.96763	7.53171	8.17425
Cytidine monophosphate	6.33912	4.86085	3.9442	8.22589
Methionine	6.04033	2.46907	6.31375	8.28516
Noradrenaline	3.45129	3.31749	6.16833	8.28816
Xanthosine monophosphate	11.1898	4.37091	4.9017	8.31863
Histidine	9.44184	7.29048	6.5001	8.41692
Flavone	5.04904	7.12892	7.03864	8.51074
NAD	8.71495	7.72479	6.28181	9.99267
1-Methylhistidine	16.3798	7.01119	4.61413	10.0133
Serotonin	7.4714	9.00647	7.06116	10.0425
Phosphoserine	5.84138	5.58196	6.98133	10.2369
Asymmetric dimethylarginine	8.10395	5.5475	8.24005	10.6308
N-Acetyl-glucosamine 1-phosphate	4.8787	14.2771	8.49618	10.7125
NADP	8.05827	5.65587	6.99617	10.8506
Deoxyribose 5-phosphate	16.4675	4.72338	4.97239	10.9762
Guanosine monophosphate	5.14663	5.80613	4.50671	11.0289
Tryptophan	11.7672	9.00047	13.8437	11.1609
8-Hydroxy-deoxyguanosine	8.88206	8.98935	11.7904	11.2895
Dihydroxyacetone phosphate	8.5655	7.10724	15.9001	11.3354
dAMP	11.1589	15.435	7.19751	11.354
5-hydroxyindoleacetic acid (5-HIAA)	12.6231	15.0438	6.08026	11.3834
Niacinamide	5.44053	9.30406	17.9081	11.683
1-Methylnicotinamide	6.03391	14.5025	11.0203	11.847
Guanine	4.83707	13.0983	4.37609	12.1805
Isovalerylcarnitine-C5	15.1074	11.9557	2.4994	12.2032
Phosphoenolpyruvic acid	6.02873	11.9993	16.9969	12.3339
Homocysteic acid	8.69648	9.12697	13.6564	12.4651
2-Isopropylmalic acid	6.81503	8.08493	17.8675	12.5891
Imidazoleacetic acid	11.106	9.58097	10.1965	12.9695
Shikimic acid	13.7938	15.0021	7.32821	13.026
Carnitine	12.0887	12.6959	9.88026	13.2963
Cytosine	16.722	13.1189	10.544	13.4988
Phosphocreatine	18.6733	14.5814	6.47718	13.5364
Arginine	13.6114	12.3223	15.8931	13.59
Betaine aldehyde	13.281	12.2438	16.8598	13.63
Carbamoyl phosphate	14.6874	11.9009	16.391	13.9325
Thymine	8.61087	16.9346	7.76956	14.1523
Citraconic acid	17.4418	13.4559	6.7358	14.2732
Homocysteine	17.192	7.54103	5.18824	14.5589
Leucine/Isoleucine	20.0797	7.65217	10.567	15.5731
Prephenate	12.4216	9.34475	8.16359	15.5965
Uridine	9.41634	25.2042	4.90826	15.9797
AICAR	11.2676	19.6706	8.81883	16.1288
Allantoin	5.53972	14.1767	22.055	16.3393
Aspartic acid	6.55624	4.92101	4.12993	16.7638
Glyceric acid	17.7486	18.0737	13.0656	16.8457
Pyruvaldehyde	11.6613	17.8089	17.0222	16.962
Xanthosine	7.9671	12.0084	7.95634	17.0014
7-Methylguanosine	21.6139	17.5157	12.7755	17.1919
N6,N6,N6-Trimethyl-L-lysine	8.53156	7.67457	29.2929	17.5098
Ornithine	19.2604	14.4967	6.73793	17.9189
Guanosine	7.05993	10.2433	7.59021	18.3958
Inosine	5.39813	7.57326	7.83603	18.5251
Ascorbic acid	17.04	12.3068	23.8606	18.5272
Xanthine	2.96183	7.40687	2.07051	18.5369
Alpha-acetyllysine	21.9731	24.0076	10.5665	18.9812
Biotin	15.9588	11.6265	28.1325	19.2693
Glucose	12.5441	23.9764	11.1956	19.2969
Hydroxyisocaproic acid	10.8641	20.0401	18.502	19.5735
GDP-fucose	2.75335	13.4941	6.63975	19.6734
Uridine 5'-diphosphate	15.9508	18.9768	9.83682	19.8784
Cysteine	22.1011	14.3321	18.9726	20.9313
Thymidine	27.682	10.3279	19.9373	21.0263
Hypoxanthine	7.54397	2.48564	2.66925	21.2208
Dodecanoylcarnitine-C12	17.9786	22.8255	22.9882	21.479
Glucose 6-phosphate	20.6832	27.4509	19.8392	21.8647
Cadaverine	30.3134	23.1357	10.9638	22.4623
S-Adenosylhomocysteine	8.71975	10.3352	18.116	22.8294
Kynurenine	37.7445	2.8492	4.8987	23.5151
Phenylalanine	3.62541	43.5112	2.69421	23.5951
Fructose 1,6-bisphosphate	22.487	28.47	26.8845	25.6872
Adrenaline	29.4569	9.97896	23.721	26.4665
4-Hydroxyproline	42.1721	7.03543	7.2685	26.5171
Pyridoxine	20.8105	3.74399	6.39332	29.1059
Ortho-Hydroxyphenylacetic acid	3.21591	4.43376	21.6421	30.2281
Glucosamine 6-phosphate	39.2528	30.6118	20.9363	31.6306
Riboflavin	18.9732	3.54023	11.8111	33.0437
Pyroglutamic acid	4.8831	3.37861	3.34261	37.4316
Creatinine	3.401	13.9594	2.24777	38.8659
Cytidine	17.1293	10.7391	9.63665	40.2883
Deoxyuridine	33.7452	50.0862	33.6819	40.5296
L-Serine	43.2377	38.8563	40.5839	42.7033
Percentages of Metabolites with RSD <25%	0.9433	0.9504	0.9645	0.9149
A total of 141 metabolites were detected in the 293T cell sample.

## Sheet: Matrix effect
Isotope-labeled metabolites	Class
Arginine-13C6	Amino acid
Methionine-13C5	Amino acid
Choline-trimethyl-D9	Cholines
Adenosine-ribose-13C5	Nucleosides
D4-Nicotinamide	Vitamins
Glucose-U-13C6	Saccharides
succinic acid-1,4-13C2	Organic acids
		The peak area of isotopic standards measured in the absence of plasma matrix (n = 8)									The peak area of isotopic standards measured within the plasma matrix of GC patients (n = 14)														The peak area of isotopic standards measured within the plasma matrix of Non-GC controls (n = 14)														Matrix Factor (GC matrix)
Isotope-labeled metabolites	Concentration	Sample-1	Sample-2	Sample-3	Sample-4	Sample-5	Sample-6	Sample-7	Sample-8	Average	Patient-1	Patient-2	Patient-3	Patient-4	Patient-5	Patient-6	Patient-7	Patient-8	Patient-9	Patient-10	Patient-11	Patient-12	Patient-13	Patient-14	Control-1	Control-2	Control-3	Control-4	Control-5	Control-6	Control-7	Control-8	Control-9	Control-10	Control-11	Control-12	Control-13	Control-14	Patient-1	Patient-2	Patient-3	Patient-4	Patient-5	Patient-6	Patient-7	Patient-8	Patient-9	Patient-10	Patient-11
Arginine-13C6	Low concentration	2.96162e+06	3.12263e+06	3.00762e+06	2.8718e+06	3.20703e+06	3.13538e+06	3.06545e+06	3.26539e+06	3.07961e+06	74110.3	61066.2	74713.2	64093.5	67403.5	71516.6	75683.4	75644.4	71898.2	65931.7	67106.9	78751.1	72338.1	64858	73808.9	78784.8	69254.5	77569.1	72131	68900.6	70439.6	71268.1	66671.9	68095.1	67808.4	73345.5	68933.6	77512.2	0.0240648	0.0198292	0.0242606	0.0208122	0.021887	0.0232226	0.0245756	0.0245629	0.0233465	0.0214091	0.0217907
Methionine-13C5		639057	656087	677746	676691	673762	662253	668290	669713	665450	393113	378423	384705	404403	385759	408968	409199	382418	381299	377984	382034	396055	380034	397049	407597	409534	386231	420028	400698	371653	403879	386955	401285	396503	411232	404787	415366	406609	0.590748	0.568672	0.578112	0.607713	0.579696	0.614573	0.61492	0.574676	0.572995	0.568012	0.574098
Choline-trimethyl-D9		2.39098e+06	2.54783e+06	2.60233e+06	2.57792e+06	2.51447e+06	2.46831e+06	2.56915e+06	2.72565e+06	2.54958e+06	359363	355239	323500	346080	352820	348883	325862	342024	337651	345404	395293	340470	344882	394158	324085	324663	332551	362719	333750	356938	327717	337749	327459	348254	345244	332154	344496	333459	0.14095	0.139332	0.126884	0.13574	0.138383	0.136839	0.12781	0.134149	0.132434	0.135475	0.155042
Adenosine-ribose-13C5		2.52233e+06	2.55475e+06	2.45173e+06	2.44185e+06	2.43319e+06	2.43842e+06	2.43607e+06	2.40834e+06	2.46084e+06	1.53092e+06	1.49442e+06	1.54668e+06	1.38168e+06	1.45257e+06	1.43131e+06	1.31223e+06	1.475e+06	1.54676e+06	1.59881e+06	1.59376e+06	1.59477e+06	1.60338e+06	1.52485e+06	1.49491e+06	1.63245e+06	1.53822e+06	1.49645e+06	1.50558e+06	1.47574e+06	1.5138e+06	1.50345e+06	1.53166e+06	1.53321e+06	1.46787e+06	1.47042e+06	1.44136e+06	1.55356e+06	0.622116	0.607281	0.628518	0.561468	0.590276	0.581635	0.533247	0.599391	0.628551	0.649703	0.647651
D4-Nicotinamide		1.1068e+06	1.14249e+06	1.15583e+06	1.16155e+06	1.15587e+06	1.16691e+06	1.18588e+06	1.17786e+06	1.15665e+06	722826	693495	734537	724204	687436	733540	728414	710528	742380	699990	720712	753443	737228	707837	745032	759698	718043	728634	722159	720083	719102	707832	738278	749825	740407	743030	738223	753694	0.624931	0.599573	0.635056	0.626123	0.594335	0.634194	0.629763	0.614299	0.641837	0.605188	0.623103
Glucose-U-13C6		2.61656e+06	2.39217e+06	2.28823e+06	2.57371e+06	2.54505e+06	2.50057e+06	2.50682e+06	2.57196e+06	2.49938e+06	89283	103560	84991.5	126130	103382	102637	77699.7	102931	91228.1	112381	120815	82800.9	101245	104625	93581.9	88252.5	103045	98085.3	97233.7	105006	86740.4	100876	100755	102624	92599.6	92597.3	99542.9	88711.2	0.035722	0.0414344	0.034005	0.0504643	0.0413629	0.0410651	0.0310876	0.0411825	0.0365002	0.0449636	0.0483377
succinic acid-1,4-13C2		676006	675173	651614	640596	651809	646153	651008	641540	654237	308295	305094	314259	263250	284970	271756	317722	299034	304297	280740	285821	310763	316487	329048	327584	320585	319670	309366	320254	300439	312146	307730	295891	312016	301209	306541	294140	317058	0.471228	0.466336	0.480344	0.402377	0.435575	0.415378	0.485637	0.457072	0.465118	0.42911	0.436877
Isotope-labeled metabolites	Concentration	The peak area of isotopic standards measured in the absence of plasma matrix (n = 8)									The peak area of isotopic standards measured within the plasma matrix of GC patients (n = 14)														The peak area of isotopic standards measured within the plasma matrix of Non-GC controls (n = 14)														Matrix Factor (GC matrix)
		Sample-1	Sample-2	Sample-3	Sample-4	Sample-5	Sample-6	Sample-7	Sample-8	Average	Patient-1	Patient-2	Patient-3	Patient-4	Patient-5	Patient-6	Patient-7	Patient-8	Patient-9	Patient-10	Patient-11	Patient-12	Patient-13	Patient-14	Control-1	Control-2	Control-3	Control-4	Control-5	Control-6	Control-7	Control-8	Control-9	Control-10	Control-11	Control-12	Control-13	Control-14	Patient-1	Patient-2	Patient-3	Patient-4	Patient-5	Patient-6	Patient-7	Patient-8	Patient-9	Patient-10	Patient-11
Arginine-13C6	Medium concentration	8.96423e+06	8.68795e+06	9.27212e+06	8.63751e+06	7.1913e+06	8.73766e+06	7.85965e+06	9.003e+06	8.54418e+06	166405	155830	177193	150575	164537	156201	178098	161672	174914	153059	164692	177108	165482	157009	186732	175897	162738	174367	178571	160422	177384	166577	168475	157978	151425	166088	169224	178249	0.0194759	0.0182382	0.0207384	0.0176231	0.0192572	0.0182816	0.0208443	0.0189219	0.0204718	0.0179138	0.0192753
Methionine-13C5		6.32336e+06	6.13756e+06	6.12756e+06	6.24171e+06	6.20369e+06	6.19916e+06	6.12338e+06	6.03103e+06	6.17343e+06	3.45448e+06	3.47556e+06	3.37924e+06	3.49965e+06	3.34102e+06	3.5854e+06	3.59773e+06	3.45133e+06	3.68766e+06	3.20834e+06	3.28263e+06	3.54362e+06	3.32567e+06	3.49504e+06	3.59787e+06	3.55194e+06	3.44348e+06	3.64568e+06	3.65528e+06	3.25423e+06	3.64204e+06	3.34958e+06	3.54187e+06	3.56412e+06	3.41629e+06	3.51852e+06	3.50149e+06	3.62452e+06	0.559573	0.562987	0.547385	0.566889	0.541193	0.580779	0.582777	0.559062	0.597344	0.519701	0.531735
Choline-trimethyl-D9		1.10894e+07	1.10432e+07	1.07947e+07	1.10975e+07	1.06376e+07	1.08417e+07	1.07155e+07	1.07525e+07	1.08715e+07	1.05166e+06	1.11778e+06	1.18636e+06	1.16108e+06	1.00829e+06	1.19071e+06	1.08042e+06	1.05244e+06	1.17958e+06	1.18894e+06	1.16173e+06	1.22676e+06	1.23192e+06	1.04336e+06	1.25325e+06	1.28888e+06	1.15458e+06	1.33593e+06	1.11156e+06	1.27725e+06	1.29505e+06	1.20024e+06	1.26582e+06	1.28251e+06	1.22647e+06	1.15423e+06	1.36142e+06	1.30909e+06	0.0967357	0.102817	0.109125	0.1068	0.0927456	0.109525	0.099381	0.0968068	0.108502	0.109362	0.10686
Adenosine-ribose-13C5		1.25474e+07	1.25482e+07	1.22416e+07	1.24032e+07	1.21312e+07	1.22613e+07	1.23965e+07	1.23315e+07	1.23576e+07	8.12173e+06	8.20867e+06	8.87409e+06	7.77044e+06	8.65713e+06	8.15244e+06	6.94177e+06	8.36053e+06	8.70048e+06	8.93047e+06	8.70304e+06	9.00038e+06	8.8491e+06	8.10385e+06	8.01893e+06	8.88697e+06	8.45119e+06	8.03961e+06	7.88723e+06	8.21803e+06	8.3577e+06	8.55255e+06	8.61308e+06	8.46495e+06	8.23981e+06	8.29336e+06	8.30982e+06	8.55474e+06	0.657226	0.664261	0.718108	0.628799	0.700551	0.659711	0.561741	0.67655	0.704059	0.722671	0.704266
D4-Nicotinamide		9.9143e+06	9.85481e+06	9.89071e+06	9.91427e+06	9.82946e+06	9.63376e+06	9.6084e+06	9.67529e+06	9.79012e+06	6.01979e+06	6.0856e+06	6.05117e+06	6.52263e+06	5.74946e+06	6.35619e+06	6.247e+06	6.35222e+06	6.47897e+06	5.82645e+06	6.23621e+06	6.38247e+06	6.15741e+06	6.40562e+06	6.24133e+06	6.23876e+06	6.20793e+06	6.40283e+06	6.08587e+06	6.0666e+06	6.48851e+06	6.06658e+06	6.46832e+06	6.49241e+06	6.23854e+06	6.59375e+06	6.60572e+06	6.57522e+06	0.614884	0.621606	0.618089	0.666246	0.587271	0.649245	0.638092	0.64884	0.661786	0.595136	0.63699
Glucose-U-13C6		9.95208e+06	1.01239e+07	9.88058e+06	9.3415e+06	9.75325e+06	8.97122e+06	7.18516e+06	1.00231e+07	9.40385e+06	461438	490143	410781	491286	488186	513799	455463	469919	451233	471811	461221	438874	454338	445079	463394	432950	462326	452632	461481	488261	440007	454213	443228	485414	491326	468348	468872	472941	0.049069	0.0521215	0.0436822	0.052243	0.0519134	0.054637	0.0484337	0.0499709	0.0479839	0.0501721	0.0490459
succinic acid-1,4-13C2		2.82537e+06	2.80264e+06	2.82401e+06	2.78621e+06	2.7867e+06	2.75573e+06	2.77738e+06	2.7787e+06	2.79209e+06	1.15537e+06	1.21257e+06	1.24566e+06	1.0967e+06	1.2074e+06	1.12973e+06	1.30914e+06	1.17164e+06	1.3138e+06	1.15213e+06	1.17159e+06	1.3137e+06	1.20134e+06	1.36181e+06	1.21774e+06	1.26073e+06	1.30222e+06	1.3149e+06	1.44654e+06	1.28703e+06	1.35313e+06	1.36546e+06	1.36862e+06	1.28609e+06	1.24752e+06	1.37528e+06	1.30147e+06	1.28428e+06	0.4138	0.434287	0.446139	0.392787	0.432436	0.404618	0.468873	0.419629	0.470542	0.412639	0.419608
Isotope-labeled metabolites	Concentration	The peak area of isotopic standards measured in the absence of plasma matrix (n = 8)									The peak area of isotopic standards measured within the plasma matrix of GC patients (n = 14)														The peak area of isotopic standards measured within the plasma matrix of Non-GC controls (n = 14)														Matrix Factor (GC matrix)
		Sample-1	Sample-2	Sample-3	Sample-4	Sample-5	Sample-6	Sample-7	Sample-8	Average	Patient-1	Patient-2	Patient-3	Patient-4	Patient-5	Patient-6	Patient-7	Patient-8	Patient-9	Patient-10	Patient-11	Patient-12	Patient-13	Patient-14	Control-1	Control-2	Control-3	Control-4	Control-5	Control-6	Control-7	Control-8	Control-9	Control-10	Control-11	Control-12	Control-13	Control-14	Patient-1	Patient-2	Patient-3	Patient-4	Patient-5	Patient-6	Patient-7	Patient-8	Patient-9	Patient-10	Patient-11
Arginine-13C6	High concentration	1.77829e+07	1.85935e+07	1.82357e+07	1.94219e+07	1.77542e+07	1.84248e+07	1.73656e+07	1.94353e+07	1.83767e+07	347411	313413	355222	278560	329665	321996	350009	325695	344046	295604	317352	344323	353555	335419	364868	336052	334539	348571	326793	315442	367593	335204	312635	317899	305186	332926	312144	348023	0.0189049	0.0170549	0.01933	0.0151583	0.0179393	0.0175219	0.0190463	0.0177232	0.0187218	0.0160858	0.0172692
Methionine-13C5		3.18197e+07	3.2419e+07	3.14072e+07	3.0833e+07	3.05667e+07	3.10963e+07	3.13142e+07	3.11017e+07	3.13197e+07	1.71473e+07	1.74182e+07	1.71673e+07	1.8133e+07	1.73571e+07	1.73954e+07	1.78173e+07	1.72257e+07	1.83778e+07	1.6137e+07	1.65337e+07	1.82599e+07	1.58703e+07	1.82942e+07	1.80385e+07	1.78308e+07	1.69633e+07	1.77326e+07	1.67576e+07	1.5595e+07	1.77636e+07	1.60553e+07	1.71565e+07	1.7267e+07	1.65771e+07	1.72753e+07	1.71602e+07	1.75357e+07	0.547494	0.556141	0.54813	0.578965	0.554192	0.555413	0.568883	0.549995	0.58678	0.515233	0.527901
Choline-trimethyl-D9		3.18004e+07	3.2306e+07	3.14938e+07	3.17969e+07	3.12044e+07	3.07536e+07	3.06091e+07	3.07761e+07	3.13425e+07	3.76853e+06	3.88634e+06	4.07396e+06	4.04541e+06	3.91559e+06	4.09578e+06	3.82806e+06	3.94343e+06	4.01395e+06	4.05706e+06	4.13564e+06	4.4198e+06	4.2286e+06	4.09073e+06	4.04713e+06	4.347e+06	3.80383e+06	4.29124e+06	3.85153e+06	4.07895e+06	4.29723e+06	3.91899e+06	3.93987e+06	3.9516e+06	3.98512e+06	4.20768e+06	3.98144e+06	3.92444e+06	0.120237	0.123996	0.129982	0.129071	0.124929	0.130678	0.122136	0.125817	0.128067	0.129443	0.13195
Adenosine-ribose-13C5		4.92909e+07	4.83871e+07	4.81298e+07	4.79254e+07	4.87574e+07	4.83891e+07	4.78007e+07	4.71996e+07	4.8235e+07	3.552e+07	3.68508e+07	3.77825e+07	3.34253e+07	3.65667e+07	3.56336e+07	3.14185e+07	3.60436e+07	3.59521e+07	3.58708e+07	3.65855e+07	3.79565e+07	3.54781e+07	3.41477e+07	3.56545e+07	3.65597e+07	3.49757e+07	3.5887e+07	3.59287e+07	3.41563e+07	3.61215e+07	3.51242e+07	3.57587e+07	3.51069e+07	3.48788e+07	3.56176e+07	3.59352e+07	3.57212e+07	0.736395	0.763984	0.783301	0.692968	0.758094	0.73875	0.651362	0.747249	0.745354	0.743668	0.758485
D4-Nicotinamide		4.87933e+07	4.86938e+07	4.75405e+07	4.70676e+07	4.75874e+07	4.76161e+07	4.75621e+07	4.69897e+07	4.77313e+07	3.03704e+07	2.9921e+07	2.91568e+07	3.2518e+07	2.87918e+07	3.28359e+07	3.28379e+07	3.05322e+07	3.11577e+07	2.81655e+07	3.06907e+07	3.09837e+07	3.04263e+07	3.21157e+07	3.09092e+07	3.14885e+07	2.92848e+07	2.96363e+07	2.86426e+07	2.93209e+07	3.17644e+07	2.90939e+07	3.06171e+07	3.09517e+07	2.90188e+07	3.06443e+07	2.9842e+07	3.04634e+07	0.636278	0.626864	0.610852	0.681271	0.603205	0.687932	0.687974	0.639667	0.652772	0.590083	0.642988
Glucose-U-13C6		1.52237e+07	1.42866e+07	1.51468e+07	1.4359e+07	1.42649e+07	1.44666e+07	1.42334e+07	1.46521e+07	1.45791e+07	842540	885421	755490	963176	892807	947469	743032	919580	853662	957112	992010	742434	866654	912626	832612	784254	968004	871380	900126	949178	824008	880771	900253	938282	972955	864115	963134	836083	0.0577908	0.060732	0.0518199	0.0660653	0.0612386	0.0649879	0.0509654	0.063075	0.0585536	0.0656494	0.0680431
succinic acid-1,4-13C2		1.06739e+07	1.07813e+07	1.06375e+07	1.05845e+07	1.06475e+07	1.05162e+07	1.06163e+07	1.04717e+07	1.06161e+07	5.18845e+06	4.78805e+06	5.95775e+06	3.98503e+06	4.57789e+06	4.30018e+06	4.97208e+06	4.50404e+06	4.65522e+06	4.01308e+06	4.4065e+06	5.95905e+06	5.42494e+06	5.90422e+06	5.10071e+06	5.31063e+06	4.47609e+06	4.60626e+06	4.83196e+06	4.49892e+06	5.27945e+06	4.77552e+06	4.67183e+06	4.58506e+06	4.62867e+06	5.11182e+06	4.5433e+06	5.30358e+06	0.488733	0.451017	0.561199	0.375376	0.431221	0.405061	0.468352	0.424265	0.438505	0.378017	0.415076
		Low concentration			Medium contration			High concentration
Isotope-labeled metabolites		GC matrix	Non-GC matrix	All samples	GC matrix	Non-GC matrix	All samples	GC matrix	Non-GC matrix	All samples
Arginine-13C6	Precision of matrix factor (%)	7.50097	5.49912	6.51128	5.72063	5.64516	5.78868	6.875	5.83172	6.27067
Methionine-13C5		2.88981	3.19154	3.33745	3.84718	3.39634	3.70051	4.52479	4.05593	4.28121
Choline-trimethyl-D9		6.00533	3.53988	5.24011	6.53004	5.83745	7.84129	4.14378	4.31775	4.15423
Adenosine-ribose-13C5		5.83749	3.09178	4.58252	6.69869	3.18361	5.15747	4.82456	1.73401	3.56712
D4-Nicotinamide		2.66139	2.10168	2.52812	3.79337	3.14753	3.5872	4.76938	3.27211	4.1643
Glucose-U-13C6		13.944	6.20402	10.9151	5.58476	3.84029	4.70749	9.38974	6.7531	8.05096
succinic acid-1,4-13C2		6.42077	3.23926	5.26447	6.5864	4.60506	6.76531	14.0555	6.54936	10.8277
[truncated: 17 more columns]

## Sheet: Recovery
Isotope-labeled metabolites	Class
Arginine-13C6	Amino acid
Methionine-13C5	Amino acid
Choline-trimethyl-D9	Cholines
Adenosine-ribose-13C5	Nucleosides
D4-Nicotinamide	Vitamins
Glucose-U-13C6	Saccharides
succinic acid-1,4-13C2	Organic acids
		The peak area of isotopic standards added prior to the extraction step within the GC sample matrix (n = 14)														The peak area of isotopic standards added prior to the extraction step within the Non-GC sample matrix (n = 14)														The peak area of isotopic standards measured within the plasma matrix of GC patients (n = 14)														The peak area of isotopic standards measured within the plasma matrix of Non-GC controls (n = 14)
Isotope-labeled metabolites	Concentration	Patient-1	Patient-2	Patient-3	Patient-4	Patient-5	Patient-6	Patient-7	Patient-8	Patient-9	Patient-10	Patient-11	Patient-12	Patient-13	Patient-14	Control-1	Control-2	Control-3	Control-4	Control-5	Control-6	Control-7	Control-8	Control-9	Control-10	Control-11	Control-12	Control-13	Control-14	Patient-1	Patient-2	Patient-3	Patient-4	Patient-5	Patient-6	Patient-7	Patient-8	Patient-9	Patient-10	Patient-11	Patient-12	Patient-13	Patient-14	Control-1	Control-2	Control-3	Control-4	Control-5	Control-6
Arginine-13C6	Low concentration	34981.7	32594.7	34719.3	32737.3	35803.5	33167.7	32336.3	35553.7	36721.8	33314.1	32729	34075.3	35973	32780.8	36952	35590.8	34369.3	36004.5	34704.1	36055.9	34466.8	33387.9	36060.1	34027.1	36729.4	35844.3	33421.3	34587.5	74110.3	61066.2	74713.2	64093.5	67403.5	71516.6	75683.4	75644.4	71898.2	65931.7	67106.9	78751.1	72338.1	64858	73808.9	78784.8	69254.5	77569.1	72131	68900.6
Methionine-13C5		191862	196093	200598	221987	216277	219663	225418	221509	217008	197420	211094	212676	205459	215469	229802	225986	220370	214791	216217	204923	228825	209545	213447	222327	228521	228490	207958	215705	393113	378423	384705	404403	385759	408968	409199	382418	381299	377984	382034	396055	380034	397049	407597	409534	386231	420028	400698	371653
Choline-trimethyl-D9		192577	190246	207127	196623	200938	218791	209573	198174	236821	214230	212042	243399	239635	194878	216404	241114	201511	233292	192373	215899	232343	193816	207164	232564	229455	216899	221181	244544	359363	355239	323500	346080	352820	348883	325862	342024	337651	345404	395293	340470	344882	394158	324085	324663	332551	362719	333750	356938
Adenosine-ribose-13C5		500973	526589	571684	523768	573588	533725	455064	576752	576497	603986	587546	628405	588338	533361	577108	585065	569546	548193	581079	550346	566423	568918	562185	581929	598848	575725	532290	568276	1.53092e+06	1.49442e+06	1.54668e+06	1.38168e+06	1.45257e+06	1.43131e+06	1.31223e+06	1.475e+06	1.54676e+06	1.59881e+06	1.59376e+06	1.59477e+06	1.60338e+06	1.52485e+06	1.49491e+06	1.63245e+06	1.53822e+06	1.49645e+06	1.50558e+06	1.47574e+06
D4-Nicotinamide		431069	439742	430214	481549	447912	484720	485829	470990	480034	424038	450372	484811	459525	466963	460642	447435	459273	446086	435027	440769	470628	439495	456894	464257	486471	467400	441412	481574	722826	693495	734537	724204	687436	733540	728414	710528	742380	699990	720712	753443	737228	707837	745032	759698	718043	728634	722159	720083
Glucose-U-13C6		57514.5	58599.7	50352.6	67132.9	55511.9	56405.6	48381.2	55207.9	57221.8	57254.5	58402.6	50952.4	57842	57257.1	58299	52129.3	55606.1	56746.3	57632.8	54453.1	55797.5	57766.3	56128.6	56904.1	53326.4	58528.5	54148.9	56933.1	89283	103560	84991.5	126130	103382	102637	77699.7	102931	91228.1	112381	120815	82800.9	101245	104625	93581.9	88252.5	103045	98085.3	97233.7	105006
succinic acid-1,4-13C2		181925	172045	198179	152959	161140	167526	191447	182481	169566	160144	162042	196990	183838	192068	195869	232572	173791	170403	163980	169418	179075	162951	186384	173104	173492	170750	170577	183813	308295	305094	314259	263250	284970	271756	317722	299034	304297	280740	285821	310763	316487	329048	327584	320585	319670	309366	320254	300439
		The peak area of isotopic standards added prior to the extraction step within the GC sample matrix (n = 14)														The peak area of isotopic standards added prior to the extraction step within the Non-GC sample matrix (n = 14)														The peak area of isotopic standards measured within the plasma matrix of GC patients (n = 14)														The peak area of isotopic standards measured within the plasma matrix of Non-GC controls (n = 14)
Isotope-labeled metabolites	Concentration	Patient-1	Patient-2	Patient-3	Patient-4	Patient-5	Patient-6	Patient-7	Patient-8	Patient-9	Patient-10	Patient-11	Patient-12	Patient-13	Patient-14	Control-1	Control-2	Control-3	Control-4	Control-5	Control-6	Control-7	Control-8	Control-9	Control-10	Control-11	Control-12	Control-13	Control-14	Patient-1	Patient-2	Patient-3	Patient-4	Patient-5	Patient-6	Patient-7	Patient-8	Patient-9	Patient-10	Patient-11	Patient-12	Patient-13	Patient-14	Control-1	Control-2	Control-3	Control-4	Control-5	Control-6
Arginine-13C6	Medium concentration	84904.9	84913.9	92559.3	80831.1	91057.7	85576.6	92188.5	87122.3	88442.5	82969.1	83651.9	83951.6	81576.8	81419	88739.9	83391.2	88876.3	90631.8	88592	83964.6	87371.4	83795	80065.9	93378.8	89456	85458.1	82991.4	83952.5	166405	155830	177193	150575	164537	156201	178098	161672	174914	153059	164692	177108	165482	157009	186732	175897	162738	174367	178571	160422
Methionine-13C5		1.94943e+06	2.0202e+06	2.02034e+06	2.08765e+06	1.90323e+06	2.21113e+06	2.0835e+06	2.06156e+06	2.03943e+06	1.90451e+06	1.93434e+06	2.163e+06	1.76981e+06	2.11696e+06	1.94712e+06	2.03376e+06	1.99619e+06	2.07164e+06	2.06041e+06	1.99391e+06	2.2157e+06	2.02192e+06	2.15134e+06	2.04366e+06	2.08136e+06	2.12839e+06	1.97184e+06	2.14988e+06	3.45448e+06	3.47556e+06	3.37924e+06	3.49965e+06	3.34102e+06	3.5854e+06	3.59773e+06	3.45133e+06	3.68766e+06	3.20834e+06	3.28263e+06	3.54362e+06	3.32567e+06	3.49504e+06	3.59787e+06	3.55194e+06	3.44348e+06	3.64568e+06	3.65528e+06	3.25423e+06
Choline-trimethyl-D9		757647	745189	847668	813400	733606	765062	777977	1.08388e+06	744036	882706	853976	956598	824083	727819	819929	811425	827464	974073	722094	863202	924527	838783	790804	851819	854477	822517	770280	989321	1.05166e+06	1.11778e+06	1.18636e+06	1.16108e+06	1.00829e+06	1.19071e+06	1.08042e+06	1.05244e+06	1.17958e+06	1.18894e+06	1.16173e+06	1.22676e+06	1.23192e+06	1.04336e+06	1.25325e+06	1.28888e+06	1.15458e+06	1.33593e+06	1.11156e+06	1.27725e+06
Adenosine-ribose-13C5		4.25097e+06	4.59607e+06	4.83995e+06	4.20002e+06	4.44764e+06	4.48905e+06	3.55644e+06	4.62849e+06	4.25677e+06	4.6463e+06	4.57748e+06	4.84624e+06	4.37204e+06	4.32586e+06	4.31435e+06	4.74753e+06	4.4959e+06	4.56602e+06	4.85119e+06	4.74491e+06	4.91578e+06	4.53081e+06	4.61133e+06	4.55496e+06	4.73175e+06	4.47797e+06	4.32413e+06	4.52871e+06	8.12173e+06	8.20867e+06	8.87409e+06	7.77044e+06	8.65713e+06	8.15244e+06	6.94177e+06	8.36053e+06	8.70048e+06	8.93047e+06	8.70304e+06	9.00038e+06	8.8491e+06	8.10385e+06	8.01893e+06	8.88697e+06	8.45119e+06	8.03961e+06	7.88723e+06	8.21803e+06
D4-Nicotinamide		3.64628e+06	3.92035e+06	3.95255e+06	3.86257e+06	3.59462e+06	3.85976e+06	3.81399e+06	3.81247e+06	3.72411e+06	3.51909e+06	3.69384e+06	3.9723e+06	3.70506e+06	4.09633e+06	3.63877e+06	3.71222e+06	3.74626e+06	3.79519e+06	3.71534e+06	3.77159e+06	3.71794e+06	3.68808e+06	3.9407e+06	3.76235e+06	3.85726e+06	3.81539e+06	3.51167e+06	3.83036e+06	6.01979e+06	6.0856e+06	6.05117e+06	6.52263e+06	5.74946e+06	6.35619e+06	6.247e+06	6.35222e+06	6.47897e+06	5.82645e+06	6.23621e+06	6.38247e+06	6.15741e+06	6.40562e+06	6.24133e+06	6.23876e+06	6.20793e+06	6.40283e+06	6.08587e+06	6.0666e+06
Glucose-U-13C6		277530	312182	269953	319399	288427	311335	253884	308928	287491	315478	318509	270692	300664	312870	289136	263971	306028	288497	303693	313568	278286	310566	282995	329517	309541	318267	293424	271398	461438	490143	410781	491286	488186	513799	455463	469919	451233	471811	461221	438874	454338	445079	463394	432950	462326	452632	461481	488261
succinic acid-1,4-13C2		732938	717595	738450	634516	713879	676827	719210	714175	721237	704391	693995	695672	712626	693322	709523	713734	706471	726393	721533	737468	736088	719835	721172	713969	718060	716564	724471	715109	1.15537e+06	1.21257e+06	1.24566e+06	1.0967e+06	1.2074e+06	1.12973e+06	1.30914e+06	1.17164e+06	1.3138e+06	1.15213e+06	1.17159e+06	1.3137e+06	1.20134e+06	1.36181e+06	1.21774e+06	1.26073e+06	1.30222e+06	1.3149e+06	1.44654e+06	1.28703e+06
Isotope-labeled metabolites	Concentration	The peak area of isotopic standards added prior to the extraction step within the GC sample matrix (n = 14)														The peak area of isotopic standards added prior to the extraction step within the Non-GC sample matrix (n = 14)														The peak area of isotopic standards measured within the plasma matrix of GC patients (n = 14)														The peak area of isotopic standards measured within the plasma matrix of Non-GC controls (n = 14)
		Patient-1	Patient-2	Patient-3	Patient-4	Patient-5	Patient-6	Patient-7	Patient-8	Patient-9	Patient-10	Patient-11	Patient-12	Patient-13	Patient-14	Control-1	Control-2	Control-3	Control-4	Control-5	Control-6	Control-7	Control-8	Control-9	Control-10	Control-11	Control-12	Control-13	Control-14	Patient-1	Patient-2	Patient-3	Patient-4	Patient-5	Patient-6	Patient-7	Patient-8	Patient-9	Patient-10	Patient-11	Patient-12	Patient-13	Patient-14	Control-1	Control-2	Control-3	Control-4	Control-5	Control-6
Arginine-13C6	High concentration	181694	164988	176621	161339	188671	170323	180293	176920	186680	160003	161051	180676	164453	169482	183133	181729	162177	191995	171728	163739	176930	173777	182447	188298	181913	171614	174906	170478	347411	313413	355222	278560	329665	321996	350009	325695	344046	295604	317352	344323	353555	335419	364868	336052	334539	348571	326793	315442
Methionine-13C5		9.47287e+06	1.02421e+07	1.00883e+07	1.09463e+07	1.04967e+07	1.07797e+07	1.14102e+07	1.19248e+07	1.0865e+07	1.00318e+07	1.03551e+07	1.09504e+07	9.55746e+06	1.13266e+07	1.05436e+07	1.1154e+07	9.93967e+06	1.10694e+07	1.0434e+07	9.91912e+06	1.12783e+07	1.0575e+07	1.15901e+07	1.07736e+07	1.12878e+07	1.13161e+07	1.02486e+07	1.15853e+07	1.71473e+07	1.74182e+07	1.71673e+07	1.8133e+07	1.73571e+07	1.73954e+07	1.78173e+07	1.72257e+07	1.83778e+07	1.6137e+07	1.65337e+07	1.82599e+07	1.58703e+07	1.82942e+07	1.80385e+07	1.78308e+07	1.69633e+07	1.77326e+07	1.67576e+07	1.5595e+07
Choline-trimethyl-D9		3.02793e+06	3.00075e+06	3.03296e+06	3.3484e+06	2.81403e+06	3.15524e+06	2.97436e+06	3.32665e+06	3.00399e+06	3.15923e+06	3.1073e+06	3.54516e+06	3.27474e+06	3.14206e+06	3.25726e+06	3.23204e+06	2.91916e+06	3.52423e+06	2.98016e+06	3.11986e+06	3.33999e+06	3.04253e+06	3.6368e+06	3.35512e+06	3.42111e+06	3.33423e+06	3.1011e+06	3.52258e+06	3.76853e+06	3.88634e+06	4.07396e+06	4.04541e+06	3.91559e+06	4.09578e+06	3.82806e+06	3.94343e+06	4.01395e+06	4.05706e+06	4.13564e+06	4.4198e+06	4.2286e+06	4.09073e+06	4.04713e+06	4.347e+06	3.80383e+06	4.29124e+06	3.85153e+06	4.07895e+06
Adenosine-ribose-13C5		2.02508e+07	2.18509e+07	2.22424e+07	2.14956e+07	2.34798e+07	2.20237e+07	1.95246e+07	2.28449e+07	2.14028e+07	2.33288e+07	2.26338e+07	2.37851e+07	2.24513e+07	2.16505e+07	2.2294e+07	2.39248e+07	2.1451e+07	2.37749e+07	2.36676e+07	2.34359e+07	2.33873e+07	2.37408e+07	2.39287e+07	2.39403e+07	2.45187e+07	2.38532e+07	2.22871e+07	2.35489e+07	3.552e+07	3.68508e+07	3.77825e+07	3.34253e+07	3.65667e+07	3.56336e+07	3.14185e+07	3.60436e+07	3.59521e+07	3.58708e+07	3.65855e+07	3.79565e+07	3.54781e+07	3.41477e+07	3.56545e+07	3.65597e+07	3.49757e+07	3.5887e+07	3.59287e+07	3.41563e+07
D4-Nicotinamide		1.83184e+07	1.95573e+07	1.88778e+07	2.11896e+07	1.88742e+07	2.11622e+07	2.27455e+07	2.12904e+07	2.02904e+07	1.87782e+07	1.99516e+07	2.09193e+07	2.00365e+07	2.14224e+07	1.92735e+07	1.99841e+07	1.92183e+07	2.16774e+07	2.01815e+07	1.89855e+07	2.14358e+07	2.06008e+07	2.1371e+07	2.08092e+07	2.18791e+07	2.22053e+07	1.93665e+07	2.11961e+07	3.03704e+07	2.9921e+07	2.91568e+07	3.2518e+07	2.87918e+07	3.28359e+07	3.28379e+07	3.05322e+07	3.11577e+07	2.81655e+07	3.06907e+07	3.09837e+07	3.04263e+07	3.21157e+07	3.09092e+07	3.14885e+07	2.92848e+07	2.96363e+07	2.86426e+07	2.93209e+07
Glucose-U-13C6		543839	619448	502297	593959	599289	600093	500740	569566	513560	606564	608477	507761	591671	566843	506605	499134	573298	527375	591383	616451	514251	570421	509779	572590	598533	577307	529332	505034	842540	885421	755490	963176	892807	947469	743032	919580	853662	957112	992010	742434	866654	912626	832612	784254	968004	871380	900126	949178
succinic acid-1,4-13C2		2.84019e+06	2.64517e+06	2.87337e+06	2.63598e+06	2.90208e+06	2.68431e+06	2.97199e+06	2.87542e+06	2.83949e+06	2.60295e+06	2.66593e+06	2.80345e+06	2.97035e+06	2.93201e+06	2.96858e+06	2.9377e+06	2.72318e+06	2.97806e+06	2.71515e+06	2.91973e+06	2.77724e+06	2.96255e+06	3.03617e+06	2.95261e+06	2.86247e+06	2.88352e+06	2.98657e+06	2.93759e+06	5.18845e+06	4.78805e+06	5.95775e+06	3.98503e+06	4.57789e+06	4.30018e+06	4.97208e+06	4.50404e+06	4.65522e+06	4.01308e+06	4.4065e+06	5.95905e+06	5.42494e+06	5.90422e+06	5.10071e+06	5.31063e+06	4.47609e+06	4.60626e+06	4.83196e+06	4.49892e+06
		Low concentration			Medium contration			High concentration
Isotope-labeled metabolites		GC matrix	Non-GC matrix	All samples	GC matrix	Non-GC matrix	All samples	GC matrix	Non-GC matrix	All samples
Arginine-13C6	Precision of recovery rates (%)	6.77108	5.97785	6.2821	4.39985	7.8209	6.28258	5.57842	7.31908	6.42442
Methionine-13C5		4.29877	3.8741	4.04224	4.00912	3.86211	3.86363	5.20823	4.83666	5.26285
Choline-trimethyl-D9		11.4867	8.01881	10.3261	13.2193	7.40774	11.2908	4.28684	6.64125	5.90104
Adenosine-ribose-13C5		5.25134	3.4169	4.4598	4.05297	5.08201	5.01474	3.83924	3.90146	4.95664
D4-Nicotinamide		4.21051	3.21758	3.89636	3.59694	3.95349	4.08635	3.44244	5.70279	5.05564
Glucose-U-13C6		8.43807	6.80354	7.63902	6.28451	4.67894	5.43806	4.87564	5.46904	5.63544
succinic acid-1,4-13C2		4.28998	8.9504	6.93067	5.92567	4.2929	5.89554	10.9972	7.40329	9.34202
[truncated: 36 more columns]

## Sheet: Quantification accuracy
Isotope-labeled metabolites	Class	Calibration curve		R	x
Arginine-13C6	Amino acid	y = 15.53875x+670.32764		0.9989	nM
Methionine-13C5	Amino acid	y = 985.36820x-9975.63468		0.99979	nM
Choline-trimethyl-D9	Cholines	y = 1340.74734x+158570		0.95278	nM
Adenosine-ribose-13C5	Nucleosides	y =19726.79471x+45922.8		0.99836	nM
D4-Nicotinamide	Vitamins	y =1888.41284x+6701.00931		0.99977	nM
Glucose-U-13C6	Saccharides	y =51.21354x-171.87653		0.99822	uM
succinic acid-1,4-13C2	Organic acids	y =113.35726x+3213.63248		0.99969	nM
Low concentration		Peak area ( within plasma matrix, n=8)								Calculated concentration ( within plasma matrix, n=8)
Isotope-labeled metabolites	Nominal Concentration (nM)	Sample-1	Sample-2	Sample-3	Sample-4	Sample-5	Sample-6	Sample-7	Sample-8	Sample-1	Sample-2	Sample-3	Sample-4	Sample-5	Sample-6	Sample-7	Sample-8	Mean	SD	RSD	RE(%)
Arginine-13C6	2000	31025.6	31298.3	31525.6	31212.2	31227.6	31595.2	31210.3	31768.6	1953.52	1971.07	1985.7	1965.53	1966.52	1990.18	1965.41	2001.34	1974.91	15.897	0.00804949	-1.25462
Methionine-13C5	200	184611	185172	186470	183461	185546	184174	185674	185091	197.476	198.045	199.363	196.309	198.425	197.033	198.555	197.963	197.896	0.951097	0.00480604	-1.05197
Choline-trimethyl-D9	10	172739	171034	170767	174354	173601	172576	170190	173772	10.5681	9.29606	9.09738	11.7726	11.2108	10.4463	8.66712	11.3387	10.2996	1.15206	0.111855	2.99625
Adenosine-ribose-13C5	15	336760	334969	327829	336684	335410	328970	361968	321062	14.7433	14.6525	14.2905	14.7394	14.6748	14.3484	16.0211	13.9475	14.6772	0.610051	0.0415646	-2.15212
D4-Nicotinamide	200	360737	372217	366950	365837	368186	371506	378970	373019	187.478	193.557	190.768	190.179	191.422	193.181	197.133	193.982	192.213	2.91182	0.0151489	-3.89366
Glucose-U-13C6	1000 uM	47777.8	49417.5	48950.2	50679	51371.7	48418.7	50931.1	50517.7	936.269	968.286	959.162	992.919	1006.44	948.784	997.841	989.768	974.934	25.4474	0.0261016	-2.50658
succinic acid-1,4-13C2	1000	122930	119781	117852	108702	114072	116438	114656	115680	1056.1	1028.32	1011.3	930.583	977.954	998.829	983.107	992.138	997.291	37.17	0.0372709	-0.270885
Medium concentration		Peak area ( within plasma matrix, n=8)								Calculated concentration ( within plasma matrix, n=8)
Isotope-labeled metabolites	Nominal Concentration (nM)	Sample-1	Sample-2	Sample-3	Sample-4	Sample-5	Sample-6	Sample-7	Sample-8	Sample-1	Sample-2	Sample-3	Sample-4	Sample-5	Sample-6	Sample-7	Sample-8	Mean	SD	RSD	RE(%)
Arginine-13C6	5000	76933.5	77521.8	77655.3	76716	77602	76745.6	77087.1	77578.6	4907.93	4945.79	4954.39	4893.94	4950.96	4895.85	4917.82	4949.45	4927.01	25.892	0.0052551	-1.4597
Methionine-13C5	2000	1.85404e+06	1.93126e+06	1.90518e+06	1.87584e+06	1.8689e+06	1.83708e+06	1.86005e+06	1.88035e+06	1891.69	1970.06	1943.59	1913.81	1906.78	1874.48	1897.8	1918.4	1914.58	30.2595	0.0158048	-4.27118
Choline-trimethyl-D9	500	816617	826615	827506	825341	823605	828288	830856	824704	490.806	498.263	498.927	497.313	496.018	499.511	501.426	496.838	497.388	3.14999	0.00633307	-0.522421
Adenosine-ribose-13C5	150	2.9431e+06	3.00732e+06	2.90405e+06	2.91221e+06	2.95146e+06	2.84612e+06	2.85459e+06	2.86324e+06	146.865	150.12	144.886	145.299	147.289	141.949	142.378	142.817	145.2	2.81997	0.0194213	-3.19979
D4-Nicotinamide	2000	3.47014e+06	3.71117e+06	3.67128e+06	3.61554e+06	3.55651e+06	3.50573e+06	3.60605e+06	3.68248e+06	1834.05	1961.68	1940.56	1911.04	1879.79	1852.89	1906.02	1946.49	1904.07	45.6924	0.0239973	-4.7967
Glucose-U-13C6	5000 uM	255130	271269	257311	250810	252587	251896	253565	252631	4985.04	5300.17	5027.64	4900.69	4935.39	4921.91	4954.5	4936.24	4995.2	129.383	0.0259016	-0.0960788
succinic acid-1,4-13C2	5000	583056	565596	564662	577531	572231	583831	568989	570298	5115.18	4961.15	4952.91	5066.43	5019.68	5122.01	4991.08	5002.63	5028.88	65.5657	0.0130378	0.57768
High concentration		Peak area ( within plasma matrix, n=8)								Calculated concentration ( within plasma matrix, n=8)
Isotope-labeled metabolites	Nominal Concentration (nM)	Sample-1	Sample-2	Sample-3	Sample-4	Sample-5	Sample-6	Sample-7	Sample-8	Sample-1	Sample-2	Sample-3	Sample-4	Sample-5	Sample-6	Sample-7	Sample-8	Mean	SD	RSD	RE(%)
Arginine-13C6	10000	155434	156626	155624	158125	158848	157376	158468	157605	9959.88	10036.5	9972.07	10133	10179.6	10084.8	10155.1	10099.6	10077.6	81.6739	0.00810452	0.775734
Methionine-13C5	10000	9.20003e+06	9.60082e+06	9.6649e+06	9.7004e+06	9.60244e+06	9.43596e+06	9.48053e+06	9.58116e+06	9346.76	9753.51	9818.54	9854.57	9755.15	9586.2	9631.43	9733.56	9684.96	162.829	0.0168126	-3.15036
Choline-trimethyl-D9	2000	2.91916e+06	2.84134e+06	2.87377e+06	2.83104e+06	2.85542e+06	2.87182e+06	2.90053e+06	2.88358e+06	2058.99	2000.95	2025.14	1993.27	2011.45	2023.69	2045.1	2032.46	2023.88	21.9584	0.0108497	1.19403
Adenosine-ribose-13C5	750	1.47104e+07	1.53751e+07	1.51962e+07	1.4913e+07	1.51378e+07	1.52192e+07	1.50802e+07	1.48544e+07	743.38	777.074	768.006	753.647	765.043	769.173	762.126	750.68	761.141	11.1017	0.0145856	1.4855
D4-Nicotinamide	10000	1.70452e+07	1.80916e+07	1.83292e+07	1.83223e+07	1.83011e+07	1.81745e+07	1.78347e+07	1.81998e+07	9022.65	9576.79	9702.57	9698.93	9687.69	9620.69	9440.74	9634.07	9548.02	229.036	0.0239878	-4.51984
Glucose-U-13C6	10000 uM	431483	471554	476411	477190	470545	474828	485033	475186	8428.52	9210.95	9305.8	9321	9191.25	9274.89	9474.16	9281.88	9186.06	317.834	0.0345997	-8.13944
succinic acid-1,4-13C2	20000	2.29694e+06	2.20408e+06	2.20664e+06	2.21505e+06	2.24037e+06	2.23408e+06	2.16755e+06	2.21737e+06	20234.4	19415.3	19437.9	19512.1	19735.5	19680	19093.1	19532.6	19580.1	328.144	0.0167591	-2.09949
