# Supplementary material for: Metabolomic machine learning predictor for diagnosis and prognosis of gastric cancer
Source: Nat Commun. 2024 Feb 23;15:1657. doi: 10.1038/s41467-024-46043-y (PMC10891053; doi:10.1038/s41467-024-46043-y)
Supplement: Supplementary file 8 — Supplementary Data 4 [file 41467_2024_46043_MOESM8_ESM.xlsx]

## Sheet: Concentration
Calibrated Peak areas
Metabolites	Isotope-label standards	Calibration Curve	R	N-1	N-2	N-3	N-4	N-5	N-6	N-7	N-8	N-9	N-10	N-11	N-12	N-13	N-14	N-15	N-16	N-17	N-18	N-19	N-20	N-21	N-22	N-23	N-24	N-25	N-26	N-27	N-28	N-29	N-30	N-31	N-32	N-33	N-34	N-35	N-36	P-1	P-2	P-3	P-4	P-5	P-6	P-7	P-8	P-9	P-10
SAM	Methionine-13C5	y=19074.53857x+1208.69609	0.99965	262878	379529	321445	372987	298901	410314	185486	358889	247450	410756	397261	456452	427603	592846	433165	276926	452573	345377	375218	362670	629795	312492	561265	272014	252569	208785	379861	288090	397970	405238	326588	186084	431847	277210	359217	332049	684281	709849	541244	762645	1.01343e+06	584834	321410	554403	664416	620013
Neopterin	D4-Nicotinamide	y=37812.5x+5478.81477	0.99858	61007.7	62035.8	57487.4	39353.2	92534.5	66375.5	33217.3	41894.9	95462.7	67352.9	64415.8	63323.4	69196.9	82483.1	45207.6	54443.9	69193.1	82301.7	86272.2	47567.8	84773.4	52209.1	49722.5	49112.7	39531.5	75912.7	42340.7	48295.4	69403.8	72061.3	80836.3	34135.2	40511	48753.2	52827.8	68486.6	44303.8	43168.8	46220	43423.3	290716	86213.6	296360	175975	107824	74677
Lactate	13C-2HG	y=7023.62198x+744.3000	0.99806	3.68133e+06	4.00733e+06	4.03867e+06	2.71677e+06	3.53774e+06	1.99513e+06	2.44575e+06	4.19934e+06	4.22915e+06	4.23853e+06	4.11833e+06	3.26607e+06	3.95987e+06	4.37169e+06	2.71835e+06	4.49555e+06	4.06069e+06	3.20694e+06	2.90369e+06	3.43559e+06	3.24175e+06	3.17494e+06	4.32459e+06	4.78823e+06	3.82886e+06	2.76977e+06	3.40918e+06	2.86573e+06	3.35104e+06	2.80887e+06	5.22005e+06	5.16309e+06	3.76957e+06	3.12234e+06	2.64353e+06	2.86179e+06	3.15541e+06	3.20205e+06	4.47193e+06	4.03901e+06	5.51461e+06	3.89074e+06	2.98402e+06	2.90218e+06	4.82433e+06	4.8042e+06
GlcNAc6P	13C-2HG	y=7023.62198x+744.3000	0.99806	447255	256836	283884	277256	537118	341207	139802	257923	322486	401924	384787	330016	380048	509696	317925	234451	336511	524137	376992	318353	489136	677396	407221	371410	247635	345157	448358	234263	293041	328884	186224	265049	298252	211808	208088	261542	609840	322028	436766	325590	1.16116e+06	513847	437040	1.10148e+06	578188	533044
Uridine	Uridine-13C	y=5076.29665+191214	0.99443	7.03857e+06	2.95992e+06	4.68024e+06	7.68064e+06	4.01057e+06	8.20484e+06	4.8574e+06	5.65508e+06	4.54902e+06	6.11438e+06	6.52421e+06	8.47091e+06	8.2438e+06	7.89556e+06	9.36566e+06	1.04307e+07	7.82892e+06	7.19117e+06	7.32943e+06	1.02751e+07	5.87027e+06	7.1058e+06	6.88367e+06	6.73249e+06	7.69767e+06	6.9915e+06	6.46784e+06	4.50081e+06	5.64579e+06	6.42902e+06	9.15308e+06	1.31942e+07	6.36209e+06	6.70581e+06	8.0686e+06	6.50771e+06	3.46437e+06	4.39972e+06	5.4526e+06	3.89918e+06	6.35701e+06	5.1973e+06	7.52591e+06	4.91735e+06	6.6598e+06	2.99412e+06
Pyroglutamate	succinic acid-1,4-13C2	y=3067.17461x+2952.16816	0.99084	402229	328000	402772	331091	599313	247871	218791	387497	392260	452739	341201	217911	450055	364204	329041	354845	315970	448848	261735	169385	221555	347373	471171	363761	208324	329568	248694	219127	261549	236372	264211	258482	179608	154783	138483	110233	263190	247336	218373	299218	168537	221215	334575	382282	305393	519157
Succinate	succinic acid-1,4-13C2	y=3067.17461x+2952.16816	0.99084	5.15384e+06	4.86957e+06	5.31176e+06	6.21826e+06	6.22031e+06	5.91392e+06	3.84626e+06	5.76014e+06	6.85786e+06	4.41239e+06	4.12855e+06	5.4744e+06	3.69866e+06	3.67382e+06	5.55247e+06	5.35122e+06	3.25754e+06	5.66454e+06	6.10692e+06	5.19203e+06	3.7101e+06	3.10591e+06	3.53096e+06	3.85399e+06	5.42961e+06	4.50123e+06	3.83992e+06	2.96585e+06	4.67321e+06	4.84054e+06	4.97032e+06	4.01288e+06	3.3353e+06	3.14841e+06	2.38328e+06	2.4143e+06	2.93118e+06	4.00891e+06	2.93834e+06	3.41716e+06	5.46556e+06	4.28015e+06	3.21191e+06	3.6805e+06	2.21486e+06	3.50761e+06
2-Aminooctanoate	Adenosine-ribose-13C5	y=380910x+18663.66386	0.96652	2.49069e+06	501005	414598	1.23288e+06	606701	862488	634694	334282	453435	1.84881e+06	92852.5	448770	1.40686e+06	529935	1.05351e+06	918467	449850	1.8179e+06	1.24851e+06	823938	419520	919257	389957	584081	504899	1.04011e+06	463370	1.13387e+06	901387	339222	829723	221965	314682	318856	291046	392266	732426	504261	352824	1.35771e+06	320493	813583	349684	868002	798286	324287
Serotonin	Adenosine-ribose-13C5	y=380910x+18663.66386	0.96652	25356.9	72201.8	99859.8	338951	75841.3	115450	105841	55099	88378.6	184738	246675	290520	220802	333819	165481	230124	336284	83264.2	265047	177601	53906.4	74376.1	114380	56481	264299	316576	284507	312187	178600	35915.8	101140	386290	127897	434902	240862	121943	869242	102940	231956	170528	272996	62250.2	31300.8	70551.6	196204	4.18273e+06
				.
Absolute Quantification of the metabolites within the injected sample (nM)
Metabolites	Isotope-label standards	Calibration Curve	R	N-1	N-2	N-3	N-4	N-5	N-6	N-7	N-8	N-9	N-10	N-11	N-12	N-13	N-14	N-15	N-16	N-17	N-18	N-19	N-20	N-21	N-22	N-23	N-24	N-25	N-26	N-27	N-28	N-29	N-30	N-31	N-32	N-33	N-34	N-35	N-36	P-1	P-2	P-3	P-4	P-5	P-6	P-7	P-8	P-9	P-10
SAM	Methionine-13C5	y=19074.53857x+1208.69609	0.99965	13.7182	19.8338	16.7887	19.4908	15.6068	21.4477	9.66092	18.7517	12.9094	21.4709	20.7634	23.8665	22.3541	31.0171	22.6457	14.4547	23.6632	18.0433	19.6078	18.9499	32.9542	16.3193	29.3614	14.1972	13.1778	10.8824	19.8512	15.04	20.8005	21.1816	17.0583	9.69226	22.5766	14.4696	18.7689	17.3446	35.8107	37.1511	28.3118	39.919	53.0665	30.5971	16.7868	29.0017	34.7692	32.4414
Neopterin	D4-Nicotinamide	y=37812.5x+5478.81477	0.99858	1.46853	1.49572	1.37543	0.895851	2.3023	1.61049	0.733581	0.96307	2.37974	1.63634	1.55866	1.52977	1.68511	2.03648	1.05068	1.29495	1.68501	2.03168	2.13668	1.1131	2.09705	1.23584	1.17008	1.15395	0.900567	1.86272	0.97486	1.13234	1.69058	1.76086	1.99293	0.757856	0.926472	1.14445	1.2522	1.66632	1.02678	0.996761	1.07745	1.00349	7.54346	2.13514	7.69273	4.509	2.70665	1.83004
Lactate	13C-2HG	y=7023.62198x+744.3000	0.99806	524.03	570.445	574.907	386.698	503.586	283.954	348.111	597.782	602.026	603.362	586.249	464.906	563.687	622.321	386.923	639.956	578.042	456.487	413.311	489.042	461.444	451.931	615.615	681.626	545.035	394.245	485.282	407.907	477.004	399.811	743.108	734.997	536.593	444.443	376.271	407.346	449.151	455.791	636.592	574.955	785.046	553.844	424.749	413.097	686.767	683.9
GlcNAc6P	13C-2HG	y=7023.62198x+744.3000	0.99806	63.5727	36.4615	40.3124	39.3688	76.3671	48.474	19.7986	36.6162	45.8085	57.1187	54.6787	46.8807	54.004	72.4629	45.1591	33.2744	47.8053	74.519	53.5689	45.22	69.5355	96.3394	57.8728	52.7742	35.1514	49.0363	63.7298	33.2476	41.6162	46.7195	26.4079	37.6308	42.3582	30.0505	29.5209	37.1315	86.7211	45.7434	62.0794	46.2504	165.216	73.0539	62.1184	156.719	82.2145	75.7871
Uridine	Uridine-13C	y=5076.29665+191214	0.99443	1348.89	545.418	884.311	1475.37	752.39	1578.64	919.21	1076.35	858.461	1166.83	1247.56	1631.05	1586.31	1517.71	1807.31	2017.13	1504.58	1378.95	1406.19	1986.47	1118.74	1362.13	1318.37	1288.59	1478.73	1339.62	1236.46	848.964	1074.52	1228.81	1765.43	2561.51	1215.63	1283.34	1551.8	1244.31	644.791	829.05	1036.46	730.447	1214.62	986.169	1444.89	931.02	1274.27	552.156
Pyroglutamate	succinic acid-1,4-13C2	y=3067.17461x+2952.16816	0.99084	130.177	105.976	130.355	106.984	194.433	79.8516	70.3705	125.374	126.927	146.645	110.28	70.0837	145.77	117.78	106.316	114.729	102.054	145.377	84.3718	54.2625	71.2717	112.293	152.655	117.636	66.958	106.488	80.12	70.48	84.3109	76.1025	85.1791	83.3111	57.5955	49.5019	44.1877	34.9772	84.846	79.6773	70.2342	96.5924	53.986	71.161	108.12	123.674	98.6055	168.3
Succinate	succinic acid-1,4-13C2	y=3067.17461x+2952.16816	0.99084	1679.36	1586.68	1730.85	2026.4	2027.06	1927.17	1253.04	1877.03	2234.93	1437.62	1345.08	1783.87	1204.92	1196.82	1809.33	1743.71	1061.1	1845.86	1990.1	1691.81	1208.65	1011.67	1150.25	1255.57	1769.27	1466.59	1250.98	966.002	1522.66	1577.21	1619.53	1307.37	1086.45	1025.52	776.065	786.179	954.699	1306.07	957.033	1113.14	1780.99	1394.51	1046.23	1199	721.153	1142.63
2-Aminooctanoate	Adenosine-ribose-13C5	y=380910x+18663.66386	0.96652	6.48979	1.26629	1.03944	3.18767	1.54377	2.21529	1.61726	0.828591	1.1414	4.80467	0.194767	1.12915	3.64443	1.34224	2.71678	2.36225	1.13199	4.72353	3.22871	2.11408	1.05236	2.36432	0.974752	1.48438	1.27651	2.68161	1.16748	2.92775	2.31741	0.841558	2.12927	0.533726	0.777135	0.788092	0.715082	0.980816	1.87384	1.27483	0.87727	3.51539	0.79239	2.0869	0.869024	2.22976	2.04674	0.802351
Serotonin	Adenosine-ribose-13C5	y=380910x+18663.66386	0.96652	0.0175717	0.140553	0.213164	0.840847	0.150108	0.254092	0.228867	0.0956533	0.183022	0.435994	0.598597	0.713703	0.530673	0.827375	0.385439	0.555144	0.833846	0.169595	0.646827	0.417256	0.0925226	0.146261	0.251284	0.0992814	0.644864	0.782108	0.697915	0.770585	0.419879	0.0452918	0.216525	0.965127	0.286768	1.09275	0.583335	0.271138	2.23302	0.22125	0.559955	0.398689	0.667696	0.114427	0.0331762	0.136221	0.466095	10.9319
Absolute Quantification of the metabolites within the plasma (nM)
Metabolites				N-1	N-2	N-3	N-4	N-5	N-6	N-7	N-8	N-9	N-10	N-11	N-12	N-13	N-14	N-15	N-16	N-17	N-18	N-19	N-20	N-21	N-22	N-23	N-24	N-25	N-26	N-27	N-28	N-29	N-30	N-31	N-32	N-33	N-34	N-35	N-36	P-1	P-2	P-3	P-4	P-5	P-6	P-7	P-8	P-9	P-10
SAM				57.1593	82.6409	69.9528	81.2117	65.0282	89.3654	40.2538	78.1321	53.7893	89.462	86.5142	99.4439	93.1421	129.238	94.3571	60.2281	98.5967	75.1806	81.6991	78.958	137.309	67.997	122.339	59.1552	54.9075	45.3433	82.7133	62.6667	86.669	88.2567	71.0762	40.3844	94.0691	60.29	78.2039	72.2693	149.211	154.796	117.966	166.329	221.11	127.488	69.9451	120.841	144.872	135.172
Neopterin				6.11888	6.23218	5.73097	3.73271	9.59292	6.71038	3.05659	4.01279	9.91558	6.81808	6.49443	6.37406	7.02128	8.48532	4.37782	5.39561	7.02086	8.46533	8.90285	4.6379	8.7377	5.14934	4.87534	4.80814	3.75236	7.76131	4.06192	4.71808	7.04407	7.33691	8.30385	3.15773	3.8603	4.76853	5.21751	6.94301	4.27823	4.15317	4.48939	4.18121	31.4311	8.8964	32.053	18.7875	11.2777	7.62515
Lactate				21834.6	23768.5	23954.5	16112.4	20982.8	11831.4	14504.6	24907.6	25084.4	25140.1	24427	19371.1	23487	25930	16121.8	26664.8	24085.1	19020.3	17221.3	20376.8	19226.8	18830.5	25650.6	28401.1	22709.8	16426.9	20220.1	16996.1	19875.2	16658.8	30962.8	30624.9	22358	18518.4	15678	16972.7	18714.6	18991.3	26524.7	23956.5	32710.2	23076.9	17697.9	17212.4	28615.3	28495.8
GlcNAc6P				264.886	151.923	167.968	164.037	318.196	201.975	82.4943	152.568	190.869	237.995	227.828	195.336	225.017	301.929	188.163	138.643	199.189	310.496	223.204	188.417	289.731	401.414	241.137	219.893	146.464	204.318	265.541	138.532	173.401	194.664	110.033	156.795	176.493	125.21	123.004	154.715	361.338	190.597	258.664	192.71	688.4	304.391	258.827	652.994	342.561	315.78
Uridine				5620.37	2272.58	3684.63	6147.38	3134.96	6577.65	3830.04	4484.79	3576.92	4861.79	5198.18	6796.04	6609.63	6323.79	7530.47	8404.69	6269.09	5745.62	5859.11	8276.95	4661.42	5675.55	5493.22	5369.13	6161.36	5581.73	5151.91	3537.35	4477.16	5120.04	7355.97	10673	5065.11	5347.23	6465.82	5184.63	2686.63	3454.37	4318.59	3043.53	5060.93	4109.04	6020.38	3879.25	5309.47	2300.65
Pyroglutamate				542.406	441.568	543.144	445.767	810.138	332.715	293.21	522.393	528.864	611.022	459.501	292.016	607.376	490.75	442.982	478.036	425.225	605.737	351.549	226.094	296.966	467.886	636.062	490.149	278.992	443.699	333.833	293.667	351.296	317.094	354.913	347.13	239.981	206.258	184.115	145.738	353.525	331.989	292.642	402.469	224.941	296.504	450.5	515.308	410.856	701.249
Succinate				6997.33	6611.16	7211.86	8443.31	8446.1	8029.87	5221.01	7820.97	9312.2	5990.09	5604.5	7432.81	5020.52	4986.77	7538.86	7265.47	4421.26	7691.1	8292.06	7049.21	5036.06	4215.28	4792.7	5231.53	7371.96	6110.78	5212.41	4025.01	6344.41	6571.72	6748.03	5447.37	4526.9	4273.01	3233.61	3275.74	3977.91	5441.97	3987.64	4638.1	7420.79	5810.44	4359.28	4995.84	3004.81	4760.98
2-Aminooctanoate				27.0408	5.2762	4.33102	13.282	6.43237	9.23035	6.73859	3.45246	4.75584	20.0195	0.811531	4.70481	15.1851	5.59265	11.3199	9.84269	4.71663	19.6814	13.453	8.80867	4.38485	9.85133	4.06147	6.18494	5.31879	11.1734	4.86452	12.199	9.65587	3.50649	8.87195	2.22386	3.23806	3.28372	2.97951	4.08673	7.80765	5.31181	3.65529	14.6475	3.30163	8.6954	3.62094	9.29067	8.52807	3.34313
Serotonin				0.0732154	0.585639	0.888182	3.50353	0.62545	1.05872	0.953611	0.398556	0.762592	1.81664	2.49415	2.97376	2.21114	3.4474	1.60599	2.3131	3.47436	0.706647	2.69511	1.73857	0.385511	0.609422	1.04702	0.413673	2.68693	3.25878	2.90798	3.21077	1.7495	0.188716	0.902189	4.02136	1.19487	4.55312	2.43056	1.12974	9.30424	0.921875	2.33315	1.6612	2.78207	0.476781	0.138234	0.567587	1.94206	45.5496
Note：The selection of isotopic internal standards for absolute quantification can impact the accuracy of quantitative results. In this study, isotopic internal standards with structural similarity were employed for the absolute quantification of target metabolites
Metabolites	Non-GC	GC	The choice of IS	Level of quantitative accuracy
Uridine	5.63 ± 1.59 uM	4.26 ± 1.32 uM	Uridine-13C	High
Succinate	6.16 ± 1.55 uM	4.07 ± 1.11 uM	succinic acid-1,4-13C2	High
SAM	78.56 ± 22.00 nM	105.00 ± 41.80 nM	Methionine-13C5
Neopterin	6.10 ± 1.85 nM	8.11 ± 6.90 nM	D4-Nicotinamide
GlcNAc6P	201.46 ± 65.70 nM	284.12 ± 124.36 nM	13C-2HG
Pyroglutamate	412.17 ± 144.26 nM	476.74 ± 219.34 nM	succinic acid-1,4-13C2
2-Aminooctanoate	8.07 ± 5.59 nM	6.44 ± 3.45 nM	Adenosine-ribose-13C5
Serotonin	1.81 ± 1.21 nM	5.54 ± 16.43 nM	Adenosine-ribose-13C5
Lactate	21.25 ± 4.51 uM	21.96± 5.06 uM	13C-2HG
[truncated: 26 more columns]

## Sheet: The fluctuations of peak area
The Matrix Effects of Isotopic Internal Standards Across Different Samples
Equimolar amounts of isotopic internal standards were added to various samples, demonstrating peak area fluctuations of less than 20% within the respective samples
Sample Name	N-1	N-2	N-3	N-4	N-5	N-6	N-7	N-8	N-9	N-10	N-11	N-12	N-13	N-14	N-15	N-16	N-17	N-18	N-19	N-20	N-21	N-22	N-23	N-24	N-25	N-26	N-27	N-28	N-29	N-30	N-31	N-32	N-33	N-34	N-35	N-36	P-1	P-2	P-3	P-4	P-5	P-6	P-7	P-8	P-9	P-10	P-11	P-12	P-13
Methionine-13C5	3.81351e+06	3.97545e+06	3.8023e+06	3.74667e+06	3.76181e+06	3.92475e+06	3.82239e+06	3.87962e+06	3.81457e+06	3.82942e+06	4.01426e+06	3.71869e+06	3.82822e+06	3.46069e+06	3.97964e+06	3.51838e+06	3.83621e+06	3.59916e+06	3.6858e+06	3.78988e+06	3.75016e+06	4.0379e+06	3.78565e+06	3.95358e+06	3.76907e+06	3.99575e+06	3.80721e+06	3.87806e+06	3.88372e+06	3.59223e+06	3.74987e+06	3.70633e+06	3.86572e+06	3.84884e+06	3.6265e+06	3.93768e+06	3.73746e+06	3.9368e+06	3.59328e+06	3.5573e+06	3.25416e+06	3.75159e+06	3.67719e+06	3.88078e+06	3.88264e+06	3.83963e+06	3.63747e+06	3.52833e+06	3.57903e+06
Adenosine-ribose-13C5	7.98193e+06	8.7636e+06	8.3403e+06	6.8779e+06	7.68773e+06	8.33276e+06	7.7229e+06	8.54534e+06	7.65278e+06	7.94179e+06	7.70795e+06	8.10709e+06	8.14872e+06	7.00814e+06	7.95855e+06	7.21452e+06	7.36651e+06	7.13168e+06	7.20899e+06	7.7959e+06	7.49335e+06	8.07413e+06	7.79567e+06	7.64511e+06	7.89598e+06	8.03583e+06	8.10261e+06	7.86793e+06	8.07435e+06	8.13626e+06	8.16189e+06	7.7135e+06	8.03883e+06	7.57487e+06	8.08691e+06	7.86568e+06	8.04596e+06	7.97453e+06	8.25121e+06	6.86605e+06	6.73977e+06	7.5149e+06	8.50182e+06	7.73403e+06	7.5331e+06	7.81105e+06	7.32017e+06	7.8523e+06	7.75176e+06
D4-Nicotinamide	7.93534e+06	8.48238e+06	7.68183e+06	8.04869e+06	7.95424e+06	8.41151e+06	8.06021e+06	7.97749e+06	7.86351e+06	7.67426e+06	7.93958e+06	8.14754e+06	7.96334e+06	7.59688e+06	8.1035e+06	7.74781e+06	8.01739e+06	7.50743e+06	7.41765e+06	8.1614e+06	7.86942e+06	8.11811e+06	7.78508e+06	8.05131e+06	7.68835e+06	8.27041e+06	7.7959e+06	7.88995e+06	7.92095e+06	8.10557e+06	7.66817e+06	7.8123e+06	7.64868e+06	7.55764e+06	7.71873e+06	7.91872e+06	7.66973e+06	7.74412e+06	7.42926e+06	7.52318e+06	7.52453e+06	7.33354e+06	7.6175e+06	7.71307e+06	7.70354e+06	7.80955e+06	7.57981e+06	7.71818e+06	7.81965e+06
succinic acid-1,4-13C2	833843	834564	661037	726067	799094	613917	717248	748017	835573	811585	769271	592572	693662	720077	685181	585150	574567	540882	521106	529815	872266	682319	646363	664347	538698	601240	595274	640046	654753	579684	591938	592578	527795	509197	586340	543850	760237	650233	603883	670158	437345	584932	680532	657448	738590	675831	515598	590159	683836
Uridine-13C	768714	812136	814124	744664	911177	729760	884815	732590	968086	676681	701635	630702	701915	707548	640256	693411	872256	562565	773003	650648	685841	620103	594266	658292	727363	681654	711436	723626	742499	608671	733869	592730	619160	812494	820661	674627	709885	808336	793964	691475	527745	636749	430580	693365	741791	706289	967665	627043	797323
13C-2HG	126244	141815	128869	117684	108091	121021	176314	143664	149613	132182	112632	132429	134654	116023	128450	157325	146458	132446	157928	153942	125781	124947	134535	180566	182940	146975	137822	141902	177869	104345	169484	155289	151026	186754	166697	154938	101826	106617	137336	108694	149899	112278	115966	130428	121250	116595	154442	98094.3	134249
[truncated: 24 more columns]
