# Supplementary material for: Metabolomic machine learning predictor for diagnosis and prognosis of gastric cancer
Source: Nat Commun. 2024 Feb 23;15:1657. doi: 10.1038/s41467-024-46043-y (PMC10891053; doi:10.1038/s41467-024-46043-y)
Supplement: Supplementary file 9 — Supplementary Data 5 [file 41467_2024_46043_MOESM9_ESM.xlsx]

## Sheet: 10-DM Fig3d,3f
pred_score	PC1	sample_id	stage	clinical_state
0.02	6.80329	100N	N	Healthy
0.11	4.71438	104N	N	Healthy
0	9.13773	107N	N	Healthy
0.01	2.49099	114N	N	Healthy
0	6.33583	116N	N	Healthy
0	5.61597	118N	N	Healthy
0.1	4.41412	12N	N	Healthy
0	2.19652	14N	N	Healthy
0	3.43392	18N	N	Healthy
0.08	0.778293	203N	N	Healthy
0.49	-1.68648	210N	N	Healthy
0.08	2.7544	211N	N	Healthy
0.14	-0.680892	213N	N	Healthy
0	1.25657	218N	N	Healthy
0.53	1.34939	222N	N	Healthy
0.01	1.29797	229N	N	Healthy
0	3.07759	232N	N	Healthy
0.28	0.489846	238N	N	Healthy
0.12	-1.48335	239N	N	Healthy
0.05	2.21275	240N	N	Healthy
0.25	3.61242	243N	N	Healthy
0.05	2.61141	244N	N	Healthy
0.07	0.63531	248N	N	Healthy
0.85	-1.86362	250P	IA	GC
0.64	-1.34065	251P	IA	GC
0.04	1.10443	252N	N	Healthy
0.44	7.23358	254P	IA	GC
0	2.09413	255N	N	Healthy
0.65	-0.434505	255P	IA	GC
0.04	0.660802	256N	N	Healthy
0.62	-2.83998	257P	III	GC
0.62	-1.73438	258P	III	GC
0.08	-1.50858	259N	N	Healthy
0	5.4911	25N	N	Healthy
0.39	-3.56328	263N	N	Healthy
0.06	-0.937317	265N	N	Healthy
0.38	2.31473	267N	N	Healthy
0.31	1.43398	269N	N	Healthy
0.01	4.38942	26N	N	Healthy
0.03	-1.04049	270N	N	Healthy
0.91	-3.66864	270P	III	GC
0.81	-0.380766	272P	III	GC
0.23	-0.903486	275P	II	GC
0.36	-6.45241	278N	N	Healthy
0.65	-2.83504	279P	II	GC
0	3.32596	27N	N	Healthy
0.33	-3.82426	280N	N	Healthy
0.78	-4.40393	280P	IA	GC
0.41	9.62395	281P	IA	GC
0.16	-2.99017	284N	N	Healthy
0.81	-5.69775	284P	III	GC
0.5	-6.738	285N	N	Healthy
0.39	-5.9503	286N	N	Healthy
0.74	-3.04547	288N	N	Healthy
0.63	-4.02814	289P	IA	GC
0	3.27864	28N	N	Healthy
0.44	-3.22085	291N	N	Healthy
0.53	-4.35161	292N	N	Healthy
0.15	0.414246	296N	N	Healthy
0.26	-3.35461	298N	N	Healthy
0.09	7.78176	29N	N	Healthy
0.35	-1.94096	301N	N	Healthy
0.28	-1.9983	302N	N	Healthy
0.17	-0.30638	305N	N	Healthy
0.61	-3.807	305P	III	GC
0.84	-4.63922	306P	III	GC
0.27	-3.40383	309N	N	Healthy
0.22	1.84003	30N	N	Healthy
0.85	-5.84325	310P	IB	GC
0.83	-5.74743	311P	III	GC
0.9	-3.95806	313P	III	GC
0	3.73796	31N	N	Healthy
0.36	-3.04867	321N	N	Healthy
0.12	-0.426555	323N	N	Healthy
0.35	-1.60877	327N	N	Healthy
0.3	-2.04806	328N	N	Healthy
0.72	-8.24307	332N	N	Healthy
0.28	-5.37093	336N	N	Healthy
0.37	-4.33785	337N	N	Healthy
0.75	-2.54215	340P	IA	GC
0.61	-5.76246	341N	N	Healthy
0.7	-0.647407	344N	N	Healthy
0.19	-2.88541	345N	N	Healthy
0.6	-4.88714	346P	IA	GC
0.85	-8.35545	348P	III	GC
0.95	-5.14723	349P	III	GC
0.63	-3.56565	353P	III	GC
0.58	1.46047	356P	III	GC
0.46	-4.43429	357P	III	GC
0.67	-0.878121	364P	III	GC
0.79	-3.88471	367P	IA	GC
0.79	-7.46484	369P	III	GC
0.64	-1.41124	373P	IA	GC
0.14	2.36944	378P	IA	GC
0.06	3.70699	37N	N	Healthy
0.71	-5.06561	387P	III	GC
0	2.44638	388N	N	Healthy
0.61	-2.9027	389P	III	GC
0	3.45088	390N	N	Healthy
0.49	-3.91561	390P	II	GC
0.05	3.99788	391N	N	Healthy
0	5.39079	401N	N	Healthy
0.71	-1.64672	401P	IV	GC
0.01	4.40829	404N	N	Healthy
0.01	3.8809	405N	N	Healthy
0.46	-2.4629	405P	II	GC
0.04	3.61978	406N	N	Healthy
0.89	1.71472	409P	II	GC
0.03	5.87554	40N	N	Healthy
0.02	1.09354	412N	N	Healthy
0.74	-3.34425	415P	III	GC
0.84	-2.06613	416P	IA	GC
0.01	2.21285	41N	N	Healthy
0.97	-2.42747	421P	IA	GC
0.77	-1.19584	424P	IA	GC
0.03	6.12222	42N	N	Healthy
0.91	-4.38709	430P	III	GC
0.65	-4.32218	432P	IB	GC
0.81	-5.20536	440P	II	GC
0.89	-3.03601	446P	II	GC
0.83	-5.92104	447P	III	GC
0.84	-1.84984	448P	IA	GC
0	3.28544	44N	N	Healthy
0.8	-2.69636	451P	III	GC
0.01	-0.0113916	46N	N	Healthy
0.04	5.57803	4N	N	Healthy
0	4.76943	51N	N	Healthy
0.03	3.14337	57N	N	Healthy
0.01	3.70504	66N	N	Healthy
0	5.14677	69N	N	Healthy
0	7.35084	70N	N	Healthy
0.03	0.615141	72N	N	Healthy
0.02	7.83114	73N	N	Healthy
0	0.115488	79N	N	Healthy
0	2.59614	7N	N	Healthy
0	2.46829	81N	N	Healthy
0	4.49403	82N	N	Healthy
0	4.66459	90N	N	Healthy
0	4.63301	92N	N	Healthy
0	3.50115	94N	N	Healthy
0	3.24193	96N	N	Healthy
0.01	3.17591	99N	N	Healthy

## Sheet: 10-DM Fig3e,3g
pred_score	PC1	sample_id	stage	clinical_state
0.18	-3.91848	355N	N	Healthy
0.1	-3.80589	356N	N	Healthy
0.22	-5.69202	357N	N	Healthy
0.66	-2.57975	358N	N	Healthy
0.58	-2.59308	359N	N	Healthy
0.75	-8.28718	360N	N	Healthy
0.39	-6.69803	361N	N	Healthy
0.49	-4.49555	362N	N	Healthy
0.25	-5.34206	363N	N	Healthy
0.17	-5.22112	364N	N	Healthy
0.59	-3.45069	365N	N	Healthy
0.78	-7.84709	366N	N	Healthy
0.22	-4.82072	367N	N	Healthy
0.28	-3.97373	368N	N	Healthy
0.54	-1.83833	369N	N	Healthy
0.05	-2.52454	370N	N	Healthy
0.23	-3.00097	371N	N	Healthy
0.19	-4.21902	372N	N	Healthy
0.55	-0.883714	373N	N	Healthy
0.53	-1.47557	374N	N	Healthy
0.05	-4.61977	375N	N	Healthy
0.01	-3.73272	376N	N	Healthy
0.04	-5.00841	377N	N	Healthy
0.28	-3.99527	378N	N	Healthy
0.08	-3.8725	379N	N	Healthy
0.06	-3.84489	380N	N	Healthy
0	-9.99513	381N	N	Healthy
0	-10.387	382N	N	Healthy
0.04	-10.2875	383N	N	Healthy
0.01	-5.17888	384N	N	Healthy
0.02	-15.0572	385N	N	Healthy
0.03	-5.06697	387N	N	Healthy
0.91	3.76564	500P	IV	GC
0.96	4.79343	502P	III	GC
0.87	6.35253	503P	III	GC
0.87	2.77228	504P	IV	GC
0.8	2.04629	505P	III	GC
0.71	4.26628	506P	III	GC
0.76	4.08362	507P	II	GC
0.8	3.16853	508P	III	GC
0.54	3.38686	509P	II	GC
0.73	2.48936	511P	III	GC
0.65	0.476578	512P	II	GC
0.54	-2.60235	513P	IA	GC
0.92	4.39019	514P	IV	GC
0.31	2.9686	515P	III	GC
0.4	2.99118	516P	IA	GC
0.81	2.5786	517P	III	GC
0.78	3.67781	518P	III	GC
0.88	2.54753	520P	II	GC
0.68	2.54236	521P	IA	GC
0.77	2.26916	522P	II	GC
0.68	0.366478	523P	IA	GC
0.58	1.85881	524P	IA	GC
0.24	1.39649	525P	IV	GC
0.88	2.40303	526P	III	GC
0.8	2.10083	527P	IA	GC
0.74	4.23277	528P	IV	GC
0.67	0.717955	529P	III	GC
0.64	3.99652	531P	III	GC
0.55	3.04245	532P	II	GC
0.83	3.09794	533P	II	GC
0.96	5.15222	534P	IV	GC
0.95	4.3691	535P	III	GC
0.51	-2.17814	536P	II	GC
0.81	2.16877	537P	II	GC
0.51	2.47995	538P	III	GC
0.74	3.0787	539P	IV	GC
0.93	3.84108	540P	II	GC
0.83	3.28808	541P	III	GC
0.28	3.19524	542P	III	GC
0.68	2.26724	543P	III	GC
0.77	6.21361	544P	IV	GC
0.66	0.694271	545P	IB	GC
0.65	3.76506	547P	IV	GC
0.72	1.9882	548P	IA	GC
0.8	1.08875	549P	III	GC
0.75	0.402987	551P	IA	GC
0.8	0.647194	552P	II	GC
0.4	0.675105	553P	IB	GC
0.76	0.115735	554P	III	GC
0.5	1.15325	555P	III	GC
0.86	0.836278	556P	IA	GC
0.84	3.2732	557P	IA	GC
0.54	3.22813	558P	II	GC
0.38	1.29044	559P	III	GC
0.76	3.54435	560P	III	GC
0.76	3.63453	561P	II	GC
0.86	4.82073	562P	III	GC
0.75	2.74771	563P	II	GC
0.93	2.20314	564P	IV	GC
0.68	2.8572	565P	IB	GC
0.58	1.18395	566P	IA	GC
0.87	3.79685	567P	IB	GC
0.84	3.71303	568P	III	GC

## Sheet: 28-PM Fig4e
risk_score	OS	State（0,survived; 1,deceased）	Sample
1.83697	32	0	157P
2.73095	41	0	124P
1.60334	53	0	52P
2.03987	56	0	295P
2.2969	45	0	219P
1.32417	36	0	153P
1.56968	38	0	25P
1.22155	35	0	135P
1.33745	42	0	100P
2.02135	51	0	182P
1.32989	49	0	207P
2.44965	32	0	34P
1.10437	33	0	74P
2.09308	46	0	176P
1.47876	54	0	105P
3.28366	13	1	225P
1.38914	4	0	18P
0.959017	49	0	76P
1.69252	25	0	20P
1.59666	53	0	97P
3.02335	5	1	48P
0.718473	55	0	36P
2.13306	29	0	195P
2.85563	22	1	75P
2.86671	30	0	209P
2.69121	38	0	119P
1.20877	40	0	114P
0.571379	39	0	133P
2.31619	50	0	230P
2.92461	51	1	186P
1.61059	43	0	78P
1.61562	33	0	152P
2.40638	53	0	91P
1.95208	52	0	12P
2.28345	44	0	127P
2.23185	31	0	45P
3.74481	3	1	59P
1.56959	55	0	103P
2.10268	29	1	71P
1.77931	48	0	67P
3.51095	46	0	228P
2.33025	9	1	90P
2.08621	34	0	149P
1.8062	44	0	32P
3.7623	17	1	1P
1.57146	33	0	155P
1.36923	42	0	5P
2.96387	44	0	64P
1.70233	46	0	96P
0.791008	29	0	89P
1.41095	34	1	188P
1.68689	46	0	106P
1.95347	46	0	37P
2.18253	11	1	83P
1.86238	29	0	33P
2.9932	28	0	62P
1.85253	46	0	240P
2.45487	54	0	108P
1.22178	52	0	92P
2.31021	33	0	208P
