# Supplementary material for: Metabolomic machine learning predictor for diagnosis and prognosis of gastric cancer
Source: Nat Commun. 2024 Feb 23;15:1657. doi: 10.1038/s41467-024-46043-y (PMC10891053; doi:10.1038/s41467-024-46043-y)
Supplement: Supplementary file 10 — Supplementary Data 6 [file 41467_2024_46043_MOESM10_ESM.xlsx]

## Sheet: Sheet1
No statistically significant difference in the proportions of cMET amplification, dMMR, and Laurén types were found between the high and low risk groups.
	Number		Percentage							Predicted low risk group													Predicted high risk group
	cMET:0	cMET:1+2+3	cMET:0	cMET:1+2+3						Patient ID	Gender	Age	OS	DFS	OS_status	DFS_status	Metastasis/Recurrence_status	Lauren type (1:Intestinal; 2:Diffuse; 3:Indeterminate; 4: Unknown)	c-met (/:Unknown)	dMMR (1:Yes; 0:No; 2:Unknown)			Patient ID	Gender	Age	OS	DFS	OS_status	DFS_status	Metastasis/Recurrence_status	Lauren type (1:Intestinal; 2:Diffuse; 3:Indeterminate; 4: Unknown)	c-met (/:Unknown)	dMMR (1:Yes; 0:No; 2:Unknown)
Low-risk group	23	78	0.228	0.772	Fisher's exact test	Two-sided				3P	Female	50-59	52	52	0	0	0	2	2	0			1P	Male	40-49	17	17	1	1	0	3	1	0
High-risk group	12	54	0.182	0.818	P=0.5615					5P	Male	50-59	42	42	0	0	0	3	1	0			2P	Male	30-39	27	16	1	1	1	2	1	0
										6P	Female	60-69	54	54	0	0	0	3	0	0			4P	Male	60-69	42	42	0	0	0	3	1	0
										7P	Female	50-59	38	38	0	0	0	2	0	0			8P	Male	70-79	33	10	1	1	1	3	2	0
										12P	Male	50-59	52	52	0	0	0	3	/	2			9P	Male	50-59	34	34	0	0	0	1	/	2
	Number		Percentage							13P	Male	60-69	40	40	0	0	0	2	1	0			10P	Male	70-79	4	4	1	1	0	3	2	0
	dMMR-	dMMR+	dMMR-	dMMR+	Fisher's exact test	Two-sided				14P	Female	40-49	51	51	0	0	0	2	1	0			11P	Female	50-59	48	48	0	0	0	2	1	0
Low-risk group	13	82	0.124	0.876	P=0.8182					15P	Male	40-49	50	50	0	0	0	2	1	0			26P	Male	60-69	31	31	0	0	0	3	1	0
High-risk group	9	57	0.136	0.864						16P	Male	70-79	50	50	0	0	0	3	2	1			28P	Female	60-69	45	45	0	0	0	1	2	1
										17P	Male	40-49	53	53	0	0	0	3	2	0			29P	Male	50-59	20	16	1	1	1	2	1	0
										18P	Male	60-69	4	4	1	0	0	3	1	0			34P	Male	50-59	32	32	0	0	0	1	1	0
										19P	Female	50-59	42	42	0	0	0	3	1	0			38P	Male	70-79	48	48	0	0	0	1	3	0
	Number			Percentage						20P	Female	70-79	25	25	0	0	0	2	1	0			39P	Female	70-79	29	29	0	2	2	3	1	0
	Intestinal	Diffuse	Indeterminate	Intestinal	Diffuse	Indeterminate	Chi-square			21P	Female	50-59	54	54	0	0	0	3	1	0			40P	Female	30-39	54	20	0	1	1	2	1	0
Low-risk group	30	40	35	0.286	0.381	0.333	P=0.4793			22P	Male	60-69	39	39	0	0	0	1	2	0			42P	Female	60-69	18	15	1	1	1	2	3	0
High-risk group	18	33	19	0.257	0.471	0.271				23P	Female	60-69	53	53	0	0	0	3	1	1			45P	Male	50-59	31	31	0	0	0	1	1	0
										24P	Male	70-79	52	52	0	0	0	3	3	0			46P	Male	60-69	13	12	1	1	1	1	0	0
										25P	Male	50-59	38	38	0	0	0	1	2	0			48P	Male	50-59	5	1	1	1	1	2	0	0
										27P	Male	60-69	54	54	0	0	0	1	1	0			50P	Male	50-59	28	28	0	0	0	1	1	0
										30P	Male	40-49	37	37	0	0	0	4	2	1			51P	Male	30-39	31	16	1	1	1	2	0	0
										32P	Female	60-69	44	44	0	0	0	1	2	0			53P	Male	60-69	29	29	0	0	0	3	0	0
										33P	Male	50-59	29	29	0	0	0	1	0	0			55P	Female	60-69	36	36	0	0	0	2	1	0
										35P	Female	60-69	28	28	0	0	0	2	1	0			56P	Male	50-59	28	28	0	2	2	3	1	0
										36P	Male	50-59	55	55	0	0	0	4	1	0			59P	Female	60-69	3	3	1	1	2	2	1	0
										37P	Male	70-79	46	46	0	0	0	1	2	0			61P	Female	40-49	18	2	1	1	1	2	1	0
										41P	Female	50-59	47	47	0	0	0	2	2	0			62P	Male	60-69	28	28	0	0	0	1	1	1
										43P	Male	50-59	44	44	0	0	0	1	1	0			64P	Male	60-69	44	44	0	0	0	1	2	1
										47P	Female	80-89	31	31	0	0	0	1	1	0			66P	Female	50-59	13	13	1	1	2	2	0	0
										49P	Male	50-59	47	47	0	0	0	3	1	1			68P	Female	70-79	34	34	0	0	0	3	2	1
										52P	Male	60-69	53	53	0	0	0	2	0	1			69P	Male	70-79	17	17	1	1	0	1	2	1
										54P	Male	50-59	32	32	0	0	0	3	0	0			70P	Male	60-69	45	33	1	1	1	3	1	0
										57P	Male	60-69	46	46	0	0	0	3	1	0			72P	Female	60-69	43	43	0	0	0	3	2	0
										58P	Male	60-69	46	46	0	0	0	1	0	0			75P	Female	60-69	22	13	1	1	1	1	2	1
										63P	Male	50-59	29	29	0	0	0	1	1	0			83P	Male	60-69	11	11	1	1	0	3	/	2
										67P	Male	70-79	48	48	0	0	0	2	2	1			90P	Male	60-69	9	9	1	1	0	1	1	0
										73P	Female	70-79	45	45	0	0	0	3	1	1			94P	Female	70-79	31	29	1	1	1	1	1	0
										74P	Male	50-59	33	33	0	0	0	2	1	0			95P	Male	60-69	37	37	0	0	0	3	/	2
										76P	Female	60-69	49	49	0	0	0	1	1	1			101P	Male	40-49	13	8	1	1	1	3	1	0
										77P	Male	50-59	50	50	0	0	0	3	1	0			102P	Female	60-69	50	50	0	0	0	2	1	0
										78P	Female	70-79	43	19	0	0	0	2	3	0			104P	Male	60-69	17	17	1	1	1	2	0	0
										79P	Female	30-39	52	52	0	0	0	2	/	2			108P	Male	70-79	54	54	0	0	0	1	1	0
										82P	Female	60-69	53	53	0	0	0	1	1	0			119P	Female	70-79	38	38	0	0	0	2	1	1
										85P	Male	60-69	48	48	0	0	0	1	1	0			127P	Male	20-29	44	44	0	0	0	2	1	0
										86P	Female	60-69	55	55	0	0	0	1	2	0			136P	Male	60-69	13	9	1	1	1	2	0	0
										87P	Male	50-59	29	29	0	0	0	2	1	0			137P	Male	60-69	23	20	1	1	1	2	1	0
										88P	Female	40-49	46	46	0	0	0	3	0	1			139P	Female	60-69	13	9	1	1	1	2	0	0
										89P	Male	50-59	29	29	0	0	0	3	2	0			148P	Female	70-79	9	6	1	1	1	2	1	0
										92P	Female	60-69	52	52	0	0	0	3	1	0			159P	Male	60-69	39	32	0	1	1	3	1	0
										96P	Male	50-59	46	46	0	0	0	1	/	0			163P	Male	60-69	36	36	0	0	0	2	1	1
										97P	Male	60-69	53	53	0	0	0	3	2	0			164P	Male	50-59	30	20	1	1	1	3	3	0
										99P	Male	40-49	48	48	0	0	0	1	1	0			167P	Female	50-59	51	51	0	0	0	2	1	0
										100P	Male	60-69	42	42	0	0	0	3	0	0			173P	Female	60-69	47	32	0	0	0	2	0	0
										105P	Female	60-69	54	54	0	0	0	3	1	0			186P	Female	70-79	51	13	1	1	1	2	2	0
										106P	Male	70-79	46	46	0	0	0	1	0	1			195P	Female	60-69	29	29	0	0	0	2	0	0
										109P	Female	50-59	54	54	0	0	0	2	1	0			208P	Male	60-69	33	25	0	1	1	2	1	0
										113P	Male	50-59	40	40	0	0	0	2	1	0			209P	Male	70-79	30	23	0	1	1	2	1	0
										114P	Male	50-59	40	40	0	0	0	1	1	0			211P	Male	40-49	3	3	1	1	2	2	0	0
										117P	Female	50-59	39	39	0	0	0	2	1	0			219P	Male	50-59	45	45	0	0	0	1	0	0
										118P	Male	50-59	39	39	0	0	0	3	0	0			225P	Female	50-59	13	13	1	1	1	2	/	2
										128P	Male	60-69	41	41	0	0	0	1	0	0			230P	Male	60-69	50	50	0	0	0	1	1	0
										129P	Female	50-59	44	44	0	0	0	3	1	0			239P	Male	70-79	26	24	1	1	1	3	3	0
										130P	Male	60-69	43	43	0	0	0	1	1	0
										132P	Male	50-59	41	41	0	0	0	2	0	0
										133P	Female	60-69	39	39	0	0	0	1	/	2
										135P	Male	50-59	35	35	0	0	0	2	1	0
										138P	Male	40-49	53	53	0	0	0	3	2	0
										145P	Male	50-59	52	52	0	0	0	2	2	0
										146P	Female	60-69	33	33	0	0	0	3	0	0
										147P	Female	30-39	34	21	0	0	0	2	/	2
										149P	Male	50-59	34	34	0	0	0	2	0	0
										152P	Female	60-69	33	33	0	0	0	4	2	0
										153P	Female	40-49	36	36	0	0	0	2	0	0
										157P	Female	60-69	32	32	0	0	0	2	0	0
										158P	Male	60-69	35	35	0	0	0	3	1	0
										162P	Male	60-69	39	39	0	0	0	1	1	0
										171P	Female	40-49	46	46	0	0	0	3	1	0
										176P	Male	40-49	46	46	0	0	0	2	2	0
										177P	Male	30-39	45	45	0	0	0	1	/	2
										179P	Male	70-79	52	52	0	0	0	3	2	0
										180P	Male	60-69	53	53	0	0	0	4	1	1
										182P	Female	60-69	51	51	0	0	0	2	1	0
										184P	Male	60-69	54	54	0	0	0	2	0	1
										187P	Female	30-39	56	56	0	0	0	2	1	0
										189P	Male	60-69	45	45	0	0	0	1	0	0
										192P	Female	60-69	49	49	0	0	0	4	/	2
										194P	Male	60-69	48	48	0	0	0	1	1	0
										201P	Male	40-49	33	33	0	0	0	2	0	0
										206P	Male	70-79	48	48	0	0	0	1	2	1
										207P	Male	40-49	49	49	0	0	0	4	0	0
										210P	Male	50-59	30	30	0	0	0	2	1	0
										220P	Male	60-69	49	49	0	0	0	3	0	0
										222P	Female	50-59	35	35	0	0	0	3	0	0
										231P	Male	40-49	52	52	0	0	0	2	2	0
										240P	Male	50-59	46	46	0	0	0	2	1	0
										241P	Male	60-69	56	56	0	0	0	2	1	0
										292P	Female	40-49	33	33	0	0	0	2	/	0
										294P	Male	60-69	28	28	0	0	0	2	/	0
										295P	Female	60-69	56	56	0	0	0	2	/	0
