# Supplementary material for: Metabolomic machine learning predictor for diagnosis and prognosis of gastric cancer
Source: Nat Commun. 2024 Feb 23;15:1657. doi: 10.1038/s41467-024-46043-y (PMC10891053; doi:10.1038/s41467-024-46043-y)
Supplement: Supplementary file 11 — Source data [file 41467_2024_46043_MOESM11_ESM.xlsx]

## Sheet: Fig.1
Participants involved in each cohort
Cohort 1				Cohort 2				Cohort 3
Sample ID	Class			Sample ID	Class			Sample ID
88N	Discovery set			511P	Test set 2			1P
33N	Discovery set			366N	Test set 2			2P
74N	Discovery set			524P	Test set 2			4P
48N	Discovery set			364N	Test set 2			8P
43N	Discovery set			356N	Test set 2			9P
21N	Discovery set			521P	Test set 2			10P
97N	Discovery set			359N	Test set 2			11P
115N	Discovery set			525P	Test set 2			26P
85N	Discovery set			520P	Test set 2			28P
91N	Discovery set			363N	Test set 2			29P
64N	Discovery set			503P	Test set 2			34P
11N	Discovery set			508P	Test set 2			38P
75N	Discovery set			357N	Test set 2			39P
1N	Discovery set			362N	Test set 2			40P
102N	Discovery set			522P	Test set 2			42P
36N	Discovery set			355N	Test set 2			45P
47N	Discovery set			367N	Test set 2			46P
80N	Discovery set			505P	Test set 2			48P
6N	Discovery set			358N	Test set 2			50P
9N	Discovery set			514P	Test set 2			51P
23N	Discovery set			513P	Test set 2			53P
20N	Discovery set			509P	Test set 2			55P
3N	Discovery set			504P	Test set 2			56P
113N	Discovery set			360N	Test set 2			59P
16N	Discovery set			517P	Test set 2			61P
55N	Discovery set			361N	Test set 2			62P
24N	Discovery set			365N	Test set 2			64P
106N	Discovery set			518P	Test set 2			65P
117N	Discovery set			516P	Test set 2			66P
111N	Discovery set			523P	Test set 2			68P
68N	Discovery set			506P	Test set 2			69P
105N	Discovery set			507P	Test set 2			70P
2N	Discovery set			502P	Test set 2			72P
62N	Discovery set			515P	Test set 2			75P
50N	Discovery set			512P	Test set 2			80P
108N	Discovery set			500P	Test set 2			83P
54N	Discovery set			368N	Test set 2			90P
53N	Discovery set			531P	Test set 2			91P
61N	Discovery set			539P	Test set 2			94P
109N	Discovery set			375N	Test set 2			95P
22N	Discovery set			547P	Test set 2			101P
93N	Discovery set			376N	Test set 2			102P
58N	Discovery set			528P	Test set 2			104P
98N	Discovery set			549P	Test set 2			108P
32N	Discovery set			548P	Test set 2			112P
49N	Discovery set			369N	Test set 2			119P
5N	Discovery set			374N	Test set 2			124P
45N	Discovery set			533P	Test set 2			127P
95N	Discovery set			526P	Test set 2			136P
19N	Discovery set			537P	Test set 2			137P
35N	Discovery set			544P	Test set 2			139P
10N	Discovery set			538P	Test set 2			148P
56N	Discovery set			540P	Test set 2			159P
60N	Discovery set			372N	Test set 2			161P
84N	Discovery set			371N	Test set 2			163P
71N	Discovery set			543P	Test set 2			164P
112N	Discovery set			536P	Test set 2			167P
13N	Discovery set			535P	Test set 2			173P
78N	Discovery set			529P	Test set 2			175P
15N	Discovery set			545P	Test set 2			186P
38N	Discovery set			541P	Test set 2			195P
34N	Discovery set			527P	Test set 2			205P
67N	Discovery set			370N	Test set 2			208P
110N	Discovery set			532P	Test set 2			209P
39N	Discovery set			534P	Test set 2			211P
77N	Discovery set			377N	Test set 2			219P
52N	Discovery set			542P	Test set 2			225P
87N	Discovery set			373N	Test set 2			228P
89N	Discovery set			552P	Test set 2			230P
83N	Discovery set			387N	Test set 2			239P
76N	Discovery set			551P	Test set 2			3P
101N	Discovery set			379N	Test set 2			5P
59N	Discovery set			565P	Test set 2			6P
65N	Discovery set			563P	Test set 2			7P
63N	Discovery set			385N	Test set 2			12P
17N	Discovery set			568P	Test set 2			13P
8N	Discovery set			554P	Test set 2			14P
103N	Discovery set			380N	Test set 2			15P
86N	Discovery set			383N	Test set 2			16P
287N	Discovery set			560P	Test set 2			17P
226N	Discovery set			557P	Test set 2			18P
335P	Discovery set			561P	Test set 2			19P
316P	Discovery set			384N	Test set 2			20P
254N	Discovery set			553P	Test set 2			21P
281N	Discovery set			381N	Test set 2			22P
366P	Discovery set			382N	Test set 2			23P
264N	Discovery set			378N	Test set 2			24P
247N	Discovery set			559P	Test set 2			25P
212N	Discovery set			562P	Test set 2			27P
331P	Discovery set			556P	Test set 2			30P
343P	Discovery set			558P	Test set 2			32P
206N	Discovery set			567P	Test set 2			33P
223N	Discovery set			566P	Test set 2			35P
370P	Discovery set			564P	Test set 2			36P
221N	Discovery set			555P	Test set 2			37P
282N	Discovery set							41P
334P	Discovery set							43P
217N	Discovery set							44P
385P	Discovery set							47P
293N	Discovery set							49P
307N	Discovery set							52P
268N	Discovery set							54P
330P	Discovery set							57P
323P	Discovery set							58P
216N	Discovery set							60P
272N	Discovery set							63P
322P	Discovery set							67P
246N	Discovery set							71P
224N	Discovery set							73P
208N	Discovery set							74P
321P	Discovery set							76P
310N	Discovery set							77P
382P	Discovery set							78P
201N	Discovery set							79P
274N	Discovery set							81P
303N	Discovery set							82P
241N	Discovery set							84P
204N	Discovery set							85P
308N	Discovery set							86P
234N	Discovery set							87P
253N	Discovery set							88P
228N	Discovery set							89P
242N	Discovery set							92P
202N	Discovery set							93P
249N	Discovery set							96P
220N	Discovery set							97P
361P	Discovery set							99P
250N	Discovery set							100P
307P	Discovery set							103P
374P	Discovery set							105P
372P	Discovery set							106P
237N	Discovery set							107P
273N	Discovery set							109P
262N	Discovery set							113P
261N	Discovery set							114P
233N	Discovery set							117P
236N	Discovery set							118P
219N	Discovery set							121P
365P	Discovery set							128P
205N	Discovery set							129P
294N	Discovery set							130P
300N	Discovery set							132P
295N	Discovery set							133P
230N	Discovery set							134P
235N	Discovery set							135P
351P	Discovery set							138P
368P	Discovery set							145P
371P	Discovery set							146P
396P	Discovery set							147P
320P	Discovery set							149P
279N	Discovery set							150P
207N	Discovery set							152P
306N	Discovery set							153P
329P	Discovery set							155P
215N	Discovery set							157P
283N	Discovery set							158P
289N	Discovery set							162P
319P	Discovery set							171P
388P	Discovery set							176P
337P	Discovery set							177P
400P	Discovery set							179P
379P	Discovery set							180P
311N	Discovery set							182P
304N	Discovery set							184P
384P	Discovery set							187P
257N	Discovery set							188P
209N	Discovery set							189P
324P	Discovery set							192P
325P	Discovery set							194P
399P	Discovery set							201P
342P	Discovery set							206P
271N	Discovery set							207P
258N	Discovery set							210P
312P	Discovery set							220P
275N	Discovery set							222P
336P	Discovery set							231P
359P	Discovery set							240P
297N	Discovery set							241P
391P	Discovery set							292P
245N	Discovery set							294P
231N	Discovery set							295P
225N	Discovery set
266N	Discovery set
299N	Discovery set
260N	Discovery set
397P	Discovery set
227N	Discovery set
347P	Discovery set
290N	Discovery set
276N	Discovery set
277N	Discovery set
360P	Discovery set
251N	Discovery set
435P	Discovery set
408N	Discovery set
425P	Discovery set
418P	Discovery set
273P	Discovery set
339N	Discovery set
406P	Discovery set
287P	Discovery set
340N	Discovery set
346N	Discovery set
331N	Discovery set
333N	Discovery set
398N	Discovery set
420P	Discovery set
431P	Discovery set
283P	Discovery set
259P	Discovery set
286P	Discovery set
264P	Discovery set
407N	Discovery set
265P	Discovery set
450P	Discovery set
266P	Discovery set
454P	Discovery set
395N	Discovery set
349N	Discovery set
429P	Discovery set
407P	Discovery set
452P	Discovery set
409N	Discovery set
445P	Discovery set
338N	Discovery set
394N	Discovery set
348N	Discovery set
326N	Discovery set
403N	Discovery set
330N	Discovery set
288P	Discovery set
256P	Discovery set
285P	Discovery set
278P	Discovery set
274P	Discovery set
322N	Discovery set
325N	Discovery set
441P	Discovery set
253P	Discovery set
434P	Discovery set
393N	Discovery set
437P	Discovery set
444P	Discovery set
403P	Discovery set
411P	Discovery set
433P	Discovery set
392N	Discovery set
423P	Discovery set
436P	Discovery set
404P	Discovery set
443P	Discovery set
324N	Discovery set
267P	Discovery set
397N	Discovery set
402P	Discovery set
410N	Discovery set
276P	Discovery set
428P	Discovery set
248P	Discovery set
347N	Discovery set
400N	Discovery set
408P	Discovery set
422P	Discovery set
389N	Discovery set
426P	Discovery set
411N	Discovery set
268P	Discovery set
396N	Discovery set
290P	Discovery set
442P	Discovery set
402N	Discovery set
261P	Discovery set
453P	Discovery set
343N	Discovery set
334N	Discovery set
249P	Discovery set
350N	Discovery set
282P	Discovery set
252P	Discovery set
419P	Discovery set
417P	Discovery set
399N	Discovery set
414P	Discovery set
342N	Discovery set
66N	Test set 1
82N	Test set 1
69N	Test set 1
37N	Test set 1
51N	Test set 1
57N	Test set 1
41N	Test set 1
118N	Test set 1
26N	Test set 1
30N	Test set 1
81N	Test set 1
116N	Test set 1
7N	Test set 1
27N	Test set 1
114N	Test set 1
14N	Test set 1
12N	Test set 1
31N	Test set 1
79N	Test set 1
100N	Test set 1
73N	Test set 1
99N	Test set 1
70N	Test set 1
18N	Test set 1
40N	Test set 1
46N	Test set 1
94N	Test set 1
42N	Test set 1
4N	Test set 1
96N	Test set 1
28N	Test set 1
104N	Test set 1
92N	Test set 1
25N	Test set 1
90N	Test set 1
72N	Test set 1
29N	Test set 1
44N	Test set 1
107N	Test set 1
349P	Test set 1
239N	Test set 1
357P	Test set 1
340P	Test set 1
288N	Test set 1
280N	Test set 1
296N	Test set 1
373P	Test set 1
229N	Test set 1
364P	Test set 1
222N	Test set 1
302N	Test set 1
252N	Test set 1
211N	Test set 1
238N	Test set 1
313P	Test set 1
286N	Test set 1
265N	Test set 1
270N	Test set 1
389P	Test set 1
310P	Test set 1
203N	Test set 1
367P	Test set 1
291N	Test set 1
232N	Test set 1
243N	Test set 1
356P	Test set 1
301N	Test set 1
259N	Test set 1
218N	Test set 1
256N	Test set 1
284N	Test set 1
305N	Test set 1
213N	Test set 1
267N	Test set 1
255N	Test set 1
244N	Test set 1
263N	Test set 1
390P	Test set 1
210N	Test set 1
378P	Test set 1
348P	Test set 1
240N	Test set 1
269N	Test set 1
346P	Test set 1
278N	Test set 1
248N	Test set 1
292N	Test set 1
298N	Test set 1
306P	Test set 1
309N	Test set 1
285N	Test set 1
305P	Test set 1
353P	Test set 1
369P	Test set 1
311P	Test set 1
387P	Test set 1
430P	Test set 1
275P	Test set 1
409P	Test set 1
328N	Test set 1
344N	Test set 1
405N	Test set 1
416P	Test set 1
432P	Test set 1
254P	Test set 1
250P	Test set 1
255P	Test set 1
270P	Test set 1
401P	Test set 1
421P	Test set 1
405P	Test set 1
327N	Test set 1
257P	Test set 1
451P	Test set 1
424P	Test set 1
391N	Test set 1
341N	Test set 1
415P	Test set 1
447P	Test set 1
448P	Test set 1
272P	Test set 1
440P	Test set 1
323N	Test set 1
289P	Test set 1
388N	Test set 1
251P	Test set 1
284P	Test set 1
401N	Test set 1
412N	Test set 1
332N	Test set 1
446P	Test set 1
280P	Test set 1
321N	Test set 1
406N	Test set 1
258P	Test set 1
390N	Test set 1
281P	Test set 1
345N	Test set 1
279P	Test set 1
337N	Test set 1
404N	Test set 1
336N	Test set 1

## Sheet: Fig.2a
Principal Component Analysis (PCA) of the plasma targeted metabolomics data comparing GC patients and NGC controls.
Group	N1-Methyladenosine	1-Methylhistidine	1-Methylnicotinamide	2-Aminoadipate	2-Aminooctanoate	Indoleacrylate	Pyridoxate	5-HIAA	Hydroxylysine	N(7)-Methylguanosine	Acetylcarnitine	Acetylcholine	AICAR	Alanine-Sarcosine	Arginine	Argininosuccinate	Asparagine	Betaine	cAMP	Carnitine	12:0-Carnitine	14:0-Carnitine	16:0-Carnitine	18:0-Carnitine	3:0-Carnitine	4:0-Carnitine	5:0-Carnitine	6:0-Carnitine	8:0-Carnitine	cGMP	Choline	Citrulline	CMP	Creatine	Creatinine	Cystine	Cytidine	Cytosine	dAMP	Glutamine	Glycerophosphocholine	Glycochenodeoxycholate	Glycocholate	GMP	GSH	GSSG	Guanidineacetate	Guanine	Guanosine
GC	0.000850854	0.00173484	0.000122922	0.000193826	1.79e-05	4.43e-05	0.000119253	3.03e-05	1.4524e-05	9.9413e-05	0.037829	0.00233151	4.96e-05	0.00228869	0.00239874	4.64e-05	0.000101898	0.155844	0.000137983	0.0166008	0.000125269	1.08e-05	0.000276743	3.09e-05	0.00841966	0.00123461	0.000646791	0.000708539	0.00305272	0.000148325	0.0078784	0.00710387	7.19e-05	0.0105542	0.0132206	0.000790945	0.000699088	0.000102594	0.00737459	0.0225042	0.00162715	9.64e-05	1.97e-05	0.000133447	7.06e-05	0.000246158	0.000330998	0.000171427	0.000278406
GC	0.000967865	0.00390769	0.000224129	0.00036947	3.19e-05	1.48e-05	0.000214209	4.97e-05	2.19e-05	7.56e-05	0.0347779	0.00281551	5.31e-05	0.00314955	0.00300393	6.1e-05	0.000105511	0.0312115	4.55e-05	0.0316628	0.000148083	8.87e-06	0.000105267	1.84e-05	0.0075951	0.00204287	0.00140393	0.00055309	0.00196394	1.35e-05	0.018402	0.00767613	8.11e-06	0.00539771	0.0168811	0.00111304	4.98e-05	7.51e-05	1.62e-05	0.0245292	0.0015244	2.41e-05	2.26e-05	0.000195413	6.1311e-05	0.000239055	0.000174918	1.21e-05	2.45e-05
GC	0.000908018	0.00405794	0.000131906	0.000329748	5.62e-05	2.01e-05	0.000206358	2.31e-05	1.87e-05	4.5997e-05	0.0597135	0.00250068	5.94e-05	0.00293588	0.00557904	5.05e-05	0.00015709	0.0281845	5.1778e-05	0.0527653	0.000305917	1.59e-05	0.000303445	3.58e-05	0.00368178	0.00198462	0.00127552	0.0018603	0.00613837	1.16e-05	0.01488	0.00750431	1.85e-05	0.0152569	0.0180083	0.00110777	2.37e-05	5.16e-05	8.52e-06	0.030814	0.0015461	2.53e-05	1.4e-05	4.37e-05	3.34e-05	3.678e-05	0.000606534	4.25e-05	2.3e-05
GC	0.000952526	0.00522932	0.000307897	0.00025677	7.73e-05	1.85e-05	0.000193503	3.23e-05	1.83e-05	4.945e-05	0.041769	0.00258301	5.26e-05	0.00290953	0.00537062	5.53e-05	0.000153569	0.0218529	3.72e-05	0.0495958	0.000123673	9.57e-06	0.00010573	2.65e-05	0.0062468	0.00249447	0.00114477	0.000612191	0.001487	1.45e-05	0.0145232	0.00855923	4.45e-05	0.018451	0.0168495	0.0010187	1.12e-05	7.3e-05	1.3873e-05	0.0264854	0.00157648	2.12e-05	1.61e-05	8.61e-05	4.79e-05	0.000197713	0.000302076	2.72e-05	1.83e-05
GC	0.000864558	0.00501199	0.000120274	0.000275094	3.47e-05	6.27e-05	0.000275897	6.3235e-05	2.51e-05	8.05e-05	0.0400115	0.00234235	5.26e-05	0.00189772	0.00690805	7.17e-05	0.000175508	0.0223451	4.48e-05	0.0427008	6.5142e-05	5e-06	6.64e-05	1.12e-05	0.00647051	0.00251362	0.00108237	0.00053191	0.00131245	8.21e-06	0.0166619	0.0116494	3.12e-05	0.0309136	0.015564	0.00112843	3.6e-05	0.00029036	1.0697e-05	0.0240496	0.00238398	1.01e-05	1.76e-05	8.46e-05	3.01e-05	8.2e-05	0.000394927	1.32e-05	1.87e-05
GC	0.000771176	0.0051513	0.000122056	0.000216399	4.82e-05	3.39e-05	0.000162608	2.44e-05	1.57e-05	8.08e-05	0.0372294	0.00222652	5.83e-05	0.00289764	0.00534254	5.05e-05	0.000177216	0.0274313	4.76e-05	0.0387099	8.05e-05	5.45e-06	9.85e-05	2.07e-05	0.00487878	0.000918798	0.000715067	0.00052775	0.00171395	1.3e-05	0.0124128	0.00625655	7.46e-06	0.0213459	0.0170634	0.00097297	6.53e-05	0.00010145	9.66e-06	0.0303827	0.00136454	1.25e-05	1.19e-05	4.43e-05	3.61e-05	0.000100508	0.000480008	2e-05	4.7e-05
GC	0.000717748	0.00400466	0.000298843	0.000526614	3.53e-05	1.14e-05	0.000294487	2.41e-05	1.55e-05	7.61e-05	0.0315825	0.00256052	5.18e-05	0.00229619	0.00398507	4.96e-05	0.00015706	0.0346936	4.22e-05	0.0318628	9.82e-05	8.32e-06	0.000100827	1.1535e-05	0.0060751	0.000994879	0.00105883	0.00058457	0.00197576	4.27e-05	0.0106993	0.00554996	1.86e-05	0.0189353	0.0175027	0.000712528	2.99e-05	4.09e-05	7.46e-05	0.0267159	0.00165456	5.07e-05	1.94e-05	5.64e-05	6.97e-05	0.000518761	0.00038327	9.33e-05	3.09e-05
GC	0.000902827	0.00419078	0.000270513	0.000221078	2.61e-05	2.12e-05	0.000145275	4.7158e-05	1.7239e-05	8.49e-05	0.0366558	0.00141893	5.8546e-05	0.00259337	0.00396092	6.22e-05	0.00013601	0.020548	3.89e-05	0.054752	3.52e-05	5.43e-06	8.61e-05	1.4e-05	0.00455587	0.00142943	0.000611093	0.000451231	0.00089764	1.8978e-05	0.0135308	0.0066624	8.67e-06	0.030786	0.0142346	0.00111381	2.18e-05	0.000210251	8.73e-06	0.0299208	0.00325255	3.38e-06	1.06e-05	8.92e-05	3.64e-05	0.000132682	0.000421192	3.74e-05	3.3848e-05
GC	0.00173399	0.00355244	0.000125891	0.00030887	4.42e-05	0.000131323	0.00025773	3.1618e-05	1.67e-05	0.000161221	0.0580771	0.000967627	4.936e-05	0.00214327	0.00413144	8.65e-05	0.000127523	0.0796173	5.35e-05	0.0368971	0.000152212	2.44e-05	0.000401603	5.6072e-05	0.00861186	0.00174758	0.00123399	0.00104637	0.00258938	1.7e-05	0.0170723	0.00646123	1.63e-05	0.0265474	0.0114827	0.0010624	0.000123189	0.000102749	0.00104568	0.0276965	0.00156671	8.29e-05	3.29e-05	0.00011387	9.18e-05	0.00110755	0.000310307	4.62e-05	7.49e-05
GC	0.000916724	0.00542474	0.000289175	0.000265119	2.4122e-05	2.01e-05	0.000213959	2.89e-05	2.12e-05	8.99e-05	0.0424856	0.00223602	6.85e-05	0.0031053	0.00517791	7.1693e-05	0.000185804	0.0250767	4.76e-05	0.0531843	9.4888e-05	7.89e-06	0.000150992	3.19e-05	0.00626758	0.00177084	0.0008109	0.00100954	0.00367664	1.3e-05	0.0168095	0.00635194	2.38e-05	0.0365207	0.0190791	0.00135333	3.9e-05	9.48e-05	1.4e-05	0.0287709	0.00251272	1.16e-05	9.86e-06	5.15e-05	2.3512e-05	9.7289e-05	0.000504501	2.59e-05	3.63e-05
GC	0.00109655	0.00352659	0.000311229	0.00013297	4.92e-05	0.00159743	0.000143595	3.25e-05	2.14e-05	6.35e-05	0.0389493	0.00244832	4.23e-05	0.00265978	0.00476029	4.7326e-05	0.000109136	0.0307557	5.89e-05	0.052044	0.00010829	1.36e-05	0.000140024	6.08e-06	0.00223951	0.00397027	0.000902621	0.000598017	0.0014404	1.7e-05	0.0145194	0.00810451	9.73e-06	0.0304986	0.0136968	0.00116925	2.14e-05	8.8434e-05	5.76e-05	0.0382941	0.00388848	4.17e-05	1.95e-05	5.41e-05	6.09e-05	5.26e-05	0.00024183	3.24e-05	2.78e-05
GC	0.00105198	0.00360392	0.000225206	0.000381548	6.09e-05	3.84e-05	0.000245335	3.23e-05	2.25e-05	5.49e-05	0.0532055	0.00146431	4.21e-05	0.00241964	0.00343895	4.01e-05	9.97e-05	0.0330979	5.55e-05	0.0384458	0.000214463	1.04e-05	0.000197994	3.71e-05	0.00337447	0.00139043	0.000906644	0.00140297	0.00520709	1.58e-05	0.0204758	0.00789754	2.57e-05	0.0202622	0.0130246	0.00087377	1.56e-05	0.000136901	1.91e-05	0.0300161	0.00074148	1.19e-05	5.36e-06	0.000174422	4.4709e-05	0.000174166	0.000614249	2.3976e-05	2.71e-05
GC	0.000927864	0.00381977	0.00026322	0.000162937	1.58e-05	2.32e-05	0.000107289	2.84e-05	2.79e-05	7.72e-05	0.0461962	0.00302097	5.88e-05	0.00367393	0.00661103	4.28e-05	0.000211651	0.021974	4.92e-05	0.054399	7.31e-05	6.4e-06	0.00011285	1.31e-05	0.00527272	0.00107929	0.000676686	0.000653105	0.00191562	1.93e-05	0.0114334	0.00779766	7.94e-06	0.0469774	0.0152902	0.00108175	1.35e-05	0.000161344	7.7e-06	0.0336281	0.00172939	1.68e-05	9.95e-06	3.22e-05	3.22e-05	6.28e-05	0.000379821	2.3162e-05	2.65e-05
GC	0.00141903	0.00415077	0.000282338	0.000214924	1.47e-05	7.2806e-05	0.00018207	6.92e-05	1.48e-05	0.000104769	0.0426136	0.00237077	6.03e-05	0.00236165	0.00390255	0.000106661	0.000148841	0.0357915	5.28e-05	0.0446775	0.000204077	1.19e-05	0.000193501	2.63e-05	0.0070854	0.00270684	0.00157565	0.00051878	0.00178858	1.91e-05	0.0273631	0.0112318	2.8e-05	0.0220351	0.0165603	0.0017485	7.37e-05	0.000230055	1.2377e-05	0.0294029	0.00164209	7.29e-05	1.8053e-05	8.0905e-05	2.31e-05	5.1e-05	0.000366773	2.64e-05	2.17e-05
GC	0.00118753	0.00282254	0.000587334	0.000352847	3.46e-05	7.14e-06	0.0002397	4.69e-05	1.87e-05	7.79e-05	0.0396948	0.00205264	6.25e-05	0.00264609	0.00383885	3.3809e-05	0.000141386	0.0234175	5.82e-05	0.0379248	0.000224128	1.08e-05	0.000151655	2.85e-05	0.00356874	0.0040451	0.000977798	0.00101603	0.00433539	1.57e-05	0.0156221	0.00793715	1.83e-05	0.013271	0.0152293	0.000980663	1.45e-05	3.44e-05	1.43e-05	0.0275437	0.000949067	4.63e-05	3.27e-05	7.29e-05	4.73e-05	0.000131593	0.000387972	9.52e-06	2.69e-05
GC	0.00141816	0.00407587	0.000170453	0.000310626	1.75e-05	0.000170884	0.000374002	3.54e-05	2.94e-05	9.72e-05	0.0401528	0.00293084	5.48e-05	0.00241008	0.00526184	5.58e-05	0.000155839	0.0361429	5.72e-05	0.0816147	8.36e-05	1.34e-05	7.42e-05	2.47e-05	0.0068956	0.000864407	0.00130709	0.000562371	0.00129925	3.27e-05	0.0225811	0.00686302	1.38e-05	0.0129142	0.0240753	0.00210632	3.76e-05	0.00011022	8.05e-06	0.0433273	0.00364453	7.72e-05	4.5e-05	7.81e-05	1.36e-05	2.7e-05	0.00026105	2.59e-05	3.11e-05
GC	0.00117761	0.00205561	0.000279823	0.00026007	4.45e-05	1.4e-05	0.000615803	4.21e-05	2.53e-05	9.1605e-05	0.0449563	0.00236663	6.0212e-05	0.00218911	0.00688082	7.74e-05	0.000130828	0.0794026	8.32e-05	0.0277212	0.000168599	3.55e-05	0.000367854	6.52e-05	0.00331403	0.000861275	0.000755663	0.00128364	0.00415852	6.82e-05	0.0114852	0.00645928	3.29e-05	0.0204578	0.0201402	0.00112917	0.000257221	4.34e-05	0.00207128	0.0358579	0.00204933	2.72e-06	2.23e-06	6.94e-05	4.17e-05	0.000111994	0.000401086	9.3e-05	4.76e-05
GC	0.00104837	0.00334242	0.000224585	0.000356984	3.54e-05	5.13e-05	0.000158985	3.21e-05	2.05e-05	8.97e-05	0.0386639	0.00195391	5.74e-05	0.00175794	0.00520821	7.82e-05	0.000143579	0.0306282	6.9136e-05	0.0328294	0.000100037	1.03e-05	9.17e-05	2.04e-05	0.00397263	0.000882994	0.000948236	0.000950254	0.00273953	1.32e-05	0.0175649	0.00906191	2.3e-05	0.0148643	0.0173262	0.00130387	4.19e-05	8.52e-05	1.84e-05	0.0233563	0.00291897	2.84e-05	3.85e-06	0.000106588	2.45e-05	4.99e-05	0.000307677	2.97e-05	2.1e-05
GC	0.00110356	0.00538769	0.000370948	0.000336587	3.34e-05	3.65e-05	0.000206025	4.23e-05	2.95e-05	6.31e-05	0.0254118	0.00164563	4.98e-05	0.002129	0.00503243	6.84e-05	0.000109775	0.0658042	3.91e-05	0.0219587	6.71e-05	9.12e-06	7.19e-05	1.87e-05	0.00293966	0.000641133	0.00080404	0.000269387	0.000728221	1.53e-05	0.025374	0.00598882	1.4112e-05	0.0276199	0.0177648	0.0013783	4.39e-05	6.59e-05	9.29e-06	0.0278705	0.0040168	5.34e-05	5.41e-05	7.33e-05	2.1e-05	5.24e-05	0.000317854	2.95e-05	2.08e-05
GC	0.000982107	0.00360646	0.000389825	0.000376204	3.86e-05	2.18e-05	0.000267659	4.4e-05	1.44e-05	5.75e-05	0.0404674	0.00207491	5.56e-05	0.00326115	0.00534764	5.39e-05	0.000181262	0.0201972	4.72e-05	0.047741	7.75e-05	3.94e-06	0.000117658	2.16e-05	0.00575949	0.00200189	0.0011482	0.00109824	0.004039	1.26e-05	0.0149109	0.00659358	1.8014e-05	0.0312328	0.0170979	0.00106047	1.18e-05	8.54e-05	1.18e-05	0.0279437	0.00120731	4.15e-06	3.34e-06	0.000139584	2.23e-05	5.89e-05	0.000211412	1.2294e-05	1.75e-05
GC	0.000661314	0.0017336	0.000182763	0.000548992	2.13e-05	2.16e-05	0.000145659	3.12e-05	1.79e-05	3.76e-05	0.0277052	0.00140412	5.63e-05	0.00194245	0.00579046	6.32e-05	0.000111809	0.0159185	3.77e-05	0.0332183	3.11e-05	3.1e-06	7.56e-05	1.07e-05	0.0051504	0.00103473	0.000892444	0.000468401	0.000867547	1.16e-05	0.013812	0.00590109	1e-05	0.0324996	0.00868649	0.000882343	7.42e-06	0.000119136	1.02e-05	0.0204312	0.00167821	4.5e-05	2.14e-05	4.54e-05	1.48e-05	9.58e-05	0.000202612	1.54e-05	1.36e-05
GC	0.000892843	0.00288791	0.000852307	0.000220461	6.49e-05	1.11e-05	0.000639735	4.1967e-05	1.57e-05	8.99e-05	0.0335865	0.0020528	6.17e-05	0.00228724	0.00659118	4.5e-05	0.000158445	0.0240843	4.35e-05	0.0418197	6.5e-05	3.44e-06	6.27e-05	1.15e-05	0.00379826	0.0009138	0.000679908	0.000781551	0.00270463	1.0026e-05	0.017599	0.00718485	9.47e-06	0.0179712	0.0165477	0.000810933	1.76e-05	1.96e-05	7.92e-06	0.0276005	0.00151792	1.96e-05	1.52e-05	3.56e-05	3.62e-05	0.000173428	0.000290165	1.37e-05	1.8985e-05
GC	0.000793743	0.00376826	0.000146731	0.000212361	5.3084e-05	2.77e-05	7.35e-05	2.5e-05	1.97e-05	6.2814e-05	0.0342778	0.00207558	6.85e-05	0.00206358	0.0086474	6.3696e-05	0.000172035	0.0325626	3.44e-05	0.0418536	4.82e-05	4.55e-06	8.88e-05	1.85e-05	0.00441412	0.00100055	0.000712242	0.000387106	0.000756365	1.35e-05	0.0183264	0.00521501	1.59e-05	0.0355313	0.0134528	0.00127057	2.41e-05	0.000119458	8.35e-06	0.0321385	0.00174825	6.11e-05	2.57e-05	7.61e-05	1.92e-05	0.000114083	0.000558473	9.37e-06	1.85e-05
GC	0.000808029	0.0039456	0.000332383	0.000288458	1.91e-05	1.77e-05	0.00011764	2.38e-05	2.08e-05	6.29e-05	0.033028	0.00216347	5.04e-05	0.00231936	0.00565736	3.45e-05	0.000181684	0.0249142	3.6e-05	0.0379844	0.000108997	7.59e-06	0.000164899	2.23e-05	0.00464911	0.000881319	0.00105453	0.000921876	0.00248581	1.44e-05	0.0130496	0.00311684	3.84e-05	0.0208171	0.0143449	0.0013466	1.94e-05	2.79e-05	5.59e-06	0.0272846	0.00386433	5.97e-05	1.51e-05	3.87e-05	1.6e-05	3.34e-05	0.000357519	1.92e-05	2.06e-05
GC	0.00112495	0.00328329	0.000233731	0.000220237	1.34e-05	2.83e-05	0.00021028	4.18e-05	2.65e-05	0.000106746	0.0438633	0.00214834	4.21e-05	0.00196698	0.00354079	5.39e-05	0.000126722	0.0444872	5.96e-05	0.0384618	0.000116933	1.4e-05	0.000186146	4.14e-05	0.00456301	0.00163219	0.000902051	0.000911329	0.00253037	2.11e-05	0.0176525	0.00603705	3.02e-05	0.0414337	0.0166026	0.00122453	6.64e-05	7.09e-05	0.00056901	0.0270367	0.00155668	6.66e-05	3.7761e-05	0.000172128	1.53e-05	3.43e-05	0.000475751	3.6e-05	3.88e-05
GC	0.000846101	0.00297501	0.000189379	0.000250512	2.97e-05	2.91e-05	0.000211652	3.52e-05	1.8e-05	5.48e-05	0.0367585	0.0016303	4.52e-05	0.00236888	0.00547537	5.24e-05	0.000192217	0.0246636	4.25e-05	0.0372618	0.000122432	2.55e-05	0.000179909	4.14e-05	0.00345495	0.000843089	0.000552832	0.000729704	0.00215661	1.2e-05	0.0145235	0.00853	1.9e-05	0.0490378	0.0117522	0.00106493	2.84e-05	4.27e-05	5.28e-05	0.0243468	0.00776377	3.2e-05	2.13e-05	0.000101908	2.38e-05	4.56e-05	0.000377631	2.14e-05	2.16e-05
GC	0.0010044	0.00419715	0.00014927	0.000178291	8.4348e-05	6.92e-05	0.000233303	3.46e-05	2.1e-05	5.76e-05	0.0348194	0.00249708	5.11e-05	0.00252794	0.00720082	4.24e-05	0.000153737	0.026779	4.64e-05	0.037835	8.7672e-05	1.18e-05	8.69e-05	2.02e-05	0.00298216	0.000552688	0.000765296	0.000293192	0.000857458	1.12e-05	0.0180406	0.00785694	1.9572e-05	0.0195581	0.0150302	0.0012356	1.59e-05	3.51e-05	8.77e-06	0.0289284	0.00100126	8.8e-05	1.73e-05	7.34e-05	3.83e-05	6.89e-05	0.000329746	2.12e-05	1.86e-05
GC	0.000962584	0.00467943	0.000229575	0.00051975	2.72e-05	2.62e-05	0.000148626	3.09e-05	1.85e-05	5.42e-05	0.0368962	0.00242725	5.43e-05	0.00216545	0.00480276	5.08e-05	0.000114576	0.0224553	3.27e-05	0.0438361	0.000202188	1.14e-05	9.99e-05	1.28e-05	0.00522624	0.00151037	0.000901089	0.000731693	0.00194502	1.69e-05	0.0169476	0.00536785	2.19e-05	0.0374765	0.0177136	0.000835341	2.07e-05	8.11e-05	8.67e-06	0.0232462	0.00249784	6.2165e-05	1.26e-05	8.7e-05	1.68e-05	5.15e-05	0.000276063	1.59e-05	2.17e-05
GC	0.00117619	0.00420943	0.000206627	0.000302403	2.3726e-05	0.00192429	0.00016812	4.32e-05	1.84e-05	9.38e-05	0.0375571	0.00271078	5.63e-05	0.00295515	0.00633102	6.12e-05	0.000136654	0.028321	5.79e-05	0.0496108	0.000106237	1.69e-05	0.000107972	2.63e-05	0.00501871	0.00111447	0.000737682	0.000890931	0.00320467	1.85e-05	0.0140902	0.00977143	4.68e-05	0.0211248	0.0175142	0.0014317	3.6e-05	3.55e-05	1.2e-05	0.0337073	0.00194003	1.56e-05	5.87e-06	0.000151231	5.59e-05	0.000102923	0.000605754	2.38e-05	2.49e-05
GC	0.000993088	0.00250621	0.000258987	0.000185085	1.72e-05	2.29e-05	0.000285974	2.38e-05	1.87e-05	5.01e-05	0.0269033	0.00127053	4.91e-05	0.00232307	0.0031481	4.17e-05	0.000158397	0.0342147	3.38e-05	0.0314344	5.49e-05	1.45e-05	0.000256131	4.43e-05	0.00439586	0.000748684	0.000620384	0.000253841	0.000509926	1.43e-05	0.0118051	0.0041892	2.08e-05	0.00852173	0.0099233	0.000815303	3.14e-05	9.27e-05	0.000197332	0.0277927	0.00172004	5.95e-05	4.0919e-05	0.000105393	2.8528e-05	8.27e-05	0.000146666	4.0477e-05	2.82e-05
GC	0.000907119	0.0031675	0.000557177	0.000370047	5.44e-05	1.41e-05	0.000121598	4.2e-05	2.16e-05	8.88e-05	0.0558049	0.00158383	4.74e-05	0.00254635	0.00385961	5.34e-05	0.00016851	0.0307114	6e-05	0.0369902	0.000252712	2.15e-05	0.000214186	1.88e-05	0.00414398	0.00128717	0.00099568	0.00141487	0.00467535	1.86e-05	0.0178456	0.00773128	2.55e-05	0.0224106	0.0127181	0.00127186	2.7378e-05	1.61e-05	2.09e-05	0.0241403	0.00153231	4.41e-05	1.74e-05	0.000818158	2.02e-05	9.14e-05	0.000313083	2.14e-05	2.15e-05
GC	0.000861306	0.00321632	0.00013515	0.000465411	1.7e-05	2.46e-05	9.61e-05	3.84e-05	7.76e-05	5.57e-05	0.0403066	0.00289139	3.36e-05	0.00198914	0.00244779	4.26e-05	0.000138535	0.0914107	5.88e-05	0.0212217	0.000171811	4.11e-05	0.000325186	9.38e-05	0.00747623	0.00108505	0.000910003	0.000858288	0.00232893	9.73e-05	0.00930115	0.00556596	2.5286e-05	0.0431349	0.01201	0.000893211	0.00022786	4.7e-05	0.000208311	0.0170483	0.00094686	4.29e-05	7.93e-06	7.15e-05	3.82e-05	4.02e-05	0.000246795	2.73e-05	3.95e-05
GC	0.0012055	0.00605911	0.000126555	0.000565721	6.5192e-05	1.5246e-05	0.000244997	7.78e-05	1.8545e-05	6.69e-05	0.0513025	0.00241003	3.8748e-05	0.00235672	0.00441063	6.5e-05	0.00010792	0.0213092	4.48e-05	0.0536888	0.000110348	1.41e-05	0.000158798	2.15e-05	0.00502443	0.00150846	0.00102063	0.00120165	0.00249198	1.12e-05	0.0181394	0.00884731	2.44e-05	0.0318528	0.0188491	0.0016003	1.78e-05	4.52e-05	1.4329e-05	0.0251869	0.00343079	8.36e-06	8.15e-06	0.000299069	1.86e-05	1.9088e-05	0.00045981	2.53e-05	1.7e-05
GC	0.00123745	0.00483838	8.36e-05	0.000208328	2.11e-05	0.000185648	0.00014041	5.32e-05	1.9e-05	6.42e-05	0.046032	0.00194154	3.33e-05	0.003328	0.00684093	7.21e-05	0.000125532	0.0325271	4.26e-05	0.051673	5.67e-05	1.16e-05	0.000129136	1.4e-05	0.00505868	0.00157639	0.000760425	0.000707356	0.00190624	1.6e-05	0.0197989	0.0066622	2.1129e-05	0.039579	0.0127903	0.00158129	1.66e-05	3.94e-05	7.81e-06	0.0341175	0.00192359	3.69e-06	3.53e-06	4.47e-05	2.82e-05	3.98e-05	0.000242525	9.74e-06	2.01e-05
GC	0.000744526	0.00336874	7.13e-05	0.000273546	5.47e-05	1.26e-05	0.000112866	2.81e-05	1.41e-05	3.22e-05	0.0343234	0.00154138	3.35e-05	0.0026824	0.00767551	3.79e-05	0.000214284	0.029221	2.95e-05	0.0506197	7.59e-05	1.6925e-05	8.11e-05	1.27e-05	0.0038135	0.00107129	0.000633423	0.000520376	0.00130314	7.66e-06	0.0121469	0.00653169	7.91e-06	0.0173514	0.0108035	0.00119893	7.09e-06	2.74e-05	5.58e-06	0.0377843	0.00272726	1.77e-05	1.03e-05	3.2e-05	3.41e-05	5.25e-05	0.000375262	1.2189e-05	1.6953e-05
GC	0.00101776	0.00414318	0.000202735	0.000473107	4.86e-05	0.000504314	0.000126204	3.64e-05	1.74e-05	4.4936e-05	0.0510341	0.0019802	3.42e-05	0.00209755	0.00466486	7.11e-05	0.000117678	0.0189964	3.95e-05	0.0609704	0.000297749	3.52e-05	0.000286636	3.84e-05	0.00662718	0.00217182	0.00170997	0.00135506	0.00498813	1.05e-05	0.0181607	0.0114461	1.82e-05	0.029256	0.0114412	0.00123578	1.01e-05	3.91e-05	1.01e-05	0.0274293	0.00231885	7.11e-06	2.73e-06	5.4e-05	2.09e-05	1.36e-05	0.000221898	7.05e-06	1.36e-05
GC	0.000845375	0.00274927	0.000280092	0.000465459	5.57e-05	9.02e-05	0.000155017	3.6e-05	1.56e-05	5.2e-05	0.0432533	0.00217467	3.04e-05	0.00282762	0.00356367	3.93e-05	0.000129366	0.0301995	5.66e-05	0.0395291	0.000102048	1.23e-05	0.000164846	2.56e-05	0.00664544	0.00106985	0.00136764	0.000552675	0.00167854	9.48e-06	0.0143951	0.0050558	1.59e-05	0.00950374	0.0174564	0.00113353	2.24e-05	3.16e-05	0.000105132	0.0266517	0.00105066	6.55e-05	4.27e-05	0.000143113	2.72e-05	6e-05	0.000290345	3.83e-05	2.44e-05
GC	0.000866342	0.00670858	0.000196195	0.000363432	3.43e-05	1.24e-05	0.000105141	3.24e-05	2.35e-05	4.9991e-05	0.0482916	0.00311962	4.7e-05	0.00254272	0.00642135	6.8523e-05	0.000134688	0.0232021	5.07e-05	0.0491772	0.000116883	1.31e-05	0.000178491	2.23e-05	0.00580253	0.00121392	0.00106251	0.00102369	0.0033804	1.16e-05	0.0178986	0.00881109	2.49e-05	0.0165385	0.0198519	0.0011662	7.91e-05	5.6879e-05	1.44e-05	0.0236771	0.00455061	2.9e-05	1.93e-05	4.73e-05	3.23e-05	4.51e-05	0.000358094	4.17e-05	2.68e-05
GC	0.00105489	0.0051729	0.000327669	0.000309551	4.3e-05	0.000514106	0.000175007	2.95e-05	2.48e-05	7.07e-05	0.0229102	0.00176035	4.58e-05	0.00277123	0.00620487	5.07e-05	0.000138792	0.0247116	4.18e-05	0.0291928	6.81e-05	5.5e-06	8.02e-05	9.46e-06	0.00320098	0.000999058	0.00113124	0.000517228	0.00162839	1.44e-05	0.0164815	0.00459767	2.06e-05	0.0364383	0.0203044	0.000813977	5.0155e-05	7.49e-05	1.51e-05	0.0281015	0.00200428	6.48e-05	2.01e-05	5.79e-05	6.95e-05	9.35e-05	0.000400986	3.56e-05	2.11e-05
GC	0.000831797	0.00335987	0.000132758	0.000273655	4.83e-05	1.1e-05	0.000128465	2.09e-05	2.01e-05	4.52e-05	0.0335885	0.00204823	4.78e-05	0.00340864	0.00645277	5.28e-05	0.000151531	0.0344422	2.58e-05	0.0380317	8.19e-05	1.07e-05	0.000232241	2.58e-05	0.00388425	0.00117664	0.00115384	0.000448475	0.00137569	1.02e-05	0.0128889	0.00449299	1.44e-05	0.0194561	0.016431	0.00109822	6.12e-05	2.15e-05	8.09e-05	0.030121	0.00121838	3.89e-05	1.33e-05	4.22e-05	5.0318e-05	6.42e-05	0.000360586	5.08e-05	2.04e-05
GC	0.000956986	0.00271165	0.000325909	0.000213535	2.8698e-05	5.81e-05	0.00013184	2.65e-05	2.54e-05	9.5331e-05	0.0814405	0.00180752	7.1566e-05	0.00224268	0.00366164	4.68e-05	0.000129318	0.029097	7.06e-05	0.0366911	0.000469298	6.8832e-05	0.000580024	4.18e-05	0.00266027	0.00118671	0.000513767	0.00210368	0.00560597	1.321e-05	0.0114994	0.00547168	2.17e-05	0.0450102	0.0152347	0.00137263	1.65e-05	1.95e-05	1.78e-05	0.0309831	0.00146874	6.56e-06	5.24e-06	0.000142832	5.4611e-05	0.000120571	0.000245857	1.22e-05	2.76e-05
GC	0.000868154	0.00319699	0.000300011	0.00033612	2.28e-05	6.05e-06	9.98e-05	2.1361e-05	2.29e-05	4.82e-05	0.0471286	0.00351256	6.1e-05	0.00170295	0.00419935	5.12e-05	0.000123364	0.0258402	3.6e-05	0.0383689	0.000153928	9.86e-06	0.000188237	2.17e-05	0.00595198	0.000947704	0.000895705	0.000964582	0.00251153	9.53e-06	0.0169966	0.00401489	1e-05	0.0108127	0.0185904	0.000727795	2.18e-05	4.17e-05	1.78e-05	0.0249037	0.00156263	0.000166322	4.26e-05	7.68e-05	0.000120243	0.000227554	0.000284434	2.9e-05	1.84e-05
GC	0.000919672	0.00201383	9.39e-05	0.000166969	1.9353e-05	1.18e-05	0.00013424	2.48e-05	2.56e-05	7.68e-05	0.0196935	0.00145977	5.92e-05	0.0028101	0.00460815	4.41e-05	0.000128272	0.0980067	6.3625e-05	0.0108241	3.2086e-05	7.91e-06	0.000101551	1.74e-05	0.00221604	0.000648085	0.000469548	0.000459514	0.00105182	7.46e-05	0.0105907	0.005169	2.18e-05	0.0210634	0.016308	0.00100802	0.000882687	5.67e-05	0.000215351	0.0227226	0.000821888	3.2639e-05	1.28e-05	4.37e-05	3.17e-05	8.37e-05	0.00039413	7.93e-05	4.92e-05
GC	0.00125411	0.00422747	0.000421554	0.000274474	3.09e-05	0.000547821	0.000243466	7.58e-05	2.767e-05	8.96e-05	0.0459463	0.00187234	5.3482e-05	0.00314233	0.00553896	4.87e-05	0.000187402	0.0332125	3.8866e-05	0.0361056	9.1477e-05	6.09e-06	0.0001152	1.6e-05	0.00321375	0.000764006	0.000560048	0.000953302	0.00305261	1.7e-05	0.0176481	0.00367065	7.33e-06	0.023706	0.0169616	0.00172509	2.42e-05	3.12e-05	8.61e-06	0.0301728	0.00198757	3.33e-05	6.54e-06	5.0376e-05	1.7623e-05	2e-05	0.000243666	2.06e-05	2.45e-05
GC	0.000897854	0.0045001	0.000473004	0.000266602	1.13e-05	5.97e-05	0.000147234	3.21e-05	2.03e-05	8.88e-05	0.026979	0.00231368	5.93e-05	0.0023388	0.00451102	3.3637e-05	0.000190274	0.0358653	3.96e-05	0.031263	3.74e-05	4.8e-06	8.61e-05	1.14e-05	0.00571781	0.000665529	0.000946533	0.000668585	0.00233813	9.67e-06	0.0149387	0.00594551	2.1511e-05	0.0389949	0.0174478	0.000988602	2.5e-05	7.1e-05	4.57e-05	0.0289792	0.00170895	4.53e-06	2.64e-06	0.000383956	5.35e-05	0.000122697	0.000395462	1.08e-05	2.25e-05
GC	0.00106687	0.00394748	0.000222524	0.000357493	5.47e-05	5.84e-05	0.000186493	5.33e-05	1.75e-05	8.49e-05	0.0401425	0.00265004	5.03e-05	0.00208909	0.0044839	7e-05	0.000131351	0.0398106	4.44e-05	0.039444	0.000108098	1.2e-05	0.000130655	1.57e-05	0.0037	0.000744006	0.000904253	0.000925233	0.00260026	1.05e-05	0.0184688	0.00700867	1.18e-05	0.0103426	0.0185543	0.00114058	1.46e-05	3.59e-05	4.7e-05	0.0307604	0.000831947	5.22e-05	2.612e-05	7.55e-05	5.05e-05	0.000100715	0.000243111	1.47e-05	1.53e-05
GC	0.00104665	0.00423874	0.000131019	0.000233781	2.0974e-05	2.03e-05	0.000216309	3.86e-05	2.13e-05	5.47e-05	0.0429742	0.00280878	5.19e-05	0.0022236	0.00543361	3.56e-05	0.000157489	0.0258303	5.59e-05	0.0419156	0.000159739	8.4e-06	0.000138787	1.89e-05	0.00545193	0.00108075	0.00156025	0.00137391	0.00518592	1.42e-05	0.0150625	0.00842084	1.24e-05	0.0340281	0.0161249	0.000985929	1.28e-05	3.72e-05	1.04e-05	0.0277648	0.00217556	5.53e-05	3.5e-05	4.62e-05	6.42e-05	9.72e-05	0.000334136	1.75e-05	1.99e-05
GC	0.00137074	0.00245421	0.000357152	0.000290584	1.84e-05	2.546e-05	0.000209682	4.3e-05	2.35e-05	9.93e-05	0.0482397	0.0026482	8.34e-05	0.00326803	0.00468523	7.3e-05	0.000172749	0.0291791	6.75e-05	0.04653	0.000210628	2.56e-05	0.000309358	5.19e-05	0.0025885	0.00113491	0.000732953	0.00133569	0.00467848	2.3e-05	0.0192521	0.00766872	1.59e-05	0.0130311	0.0176313	0.00182429	3.52e-05	3.85e-05	1.02e-05	0.0314064	0.00370589	5.18e-06	3.36e-06	6.61e-05	2.49e-05	3.1691e-05	0.000493509	1.06e-05	3.76e-05
GC	0.000968537	0.00359297	0.000199161	0.000419468	2.05e-05	6.95e-06	0.000135888	3.2871e-05	2.18e-05	8.482e-05	0.0453657	0.00197853	4.87e-05	0.00172954	0.00423102	6.11e-05	0.00012389	0.0417	4.1242e-05	0.0363156	0.000128518	1.16e-05	0.000159687	2.31e-05	0.00524058	0.00096533	0.000877113	0.000692527	0.00166084	1.2143e-05	0.0169955	0.00599582	2.1e-05	0.037802	0.0155586	0.00125498	1.3684e-05	6.13e-05	8.25e-05	0.0245056	0.00114947	6.7e-05	1.05e-05	6.53e-05	4.92e-05	8.72e-05	0.000282222	8.2e-06	1.97e-05
GC	0.00115966	0.00179419	0.000176626	0.000409601	3.52e-05	3.17e-05	8.41e-05	4.33e-05	1.68e-05	0.000118842	0.0339225	0.00171084	5.91e-05	0.00202986	0.00368228	5.9e-05	0.00012764	0.0154646	5.4567e-05	0.0341412	4.36e-05	8.43e-06	0.000108156	1.66e-05	0.00595772	0.00106761	0.000804986	0.0011588	0.00249315	1.43e-05	0.0102785	0.0104535	7.98e-06	0.014334	0.0146408	0.000919104	2.58e-05	0.000216844	7.46e-06	0.030671	0.000670447	1.2e-05	8.71e-06	1.89e-05	1.77e-05	2.24e-05	0.000274615	6.64e-06	2.16e-05
GC	0.000703595	0.0024334	0.000188981	0.000262479	4.23e-05	3.02e-05	0.000122419	2.84e-05	1.85e-05	5.01e-05	0.0344673	0.00170226	6.49e-05	0.00189942	0.00495627	5.32e-05	0.000142198	0.0276142	3.21e-05	0.0377318	0.000133266	1.37e-05	0.000193856	3.61e-05	0.00362375	0.000693794	0.000850331	0.000935406	0.00369647	1.24e-05	0.0153702	0.00365996	1.1856e-05	0.033988	0.0127392	0.00115816	2.26e-05	5.99e-05	1.08e-05	0.0224648	0.00310963	3.57e-05	1.69e-05	3.94e-05	2.84e-05	5.29e-05	0.000268532	2.07e-05	1.9e-05
GC	0.00148087	0.00402981	0.000332148	0.000310443	1.81e-05	2.68e-05	0.000441805	4.74e-05	1.94e-05	9.21e-05	0.0598504	0.00197437	6.91e-05	0.00265005	0.00348404	7.79e-05	0.000114677	0.0248467	5.9286e-05	0.0441349	0.000434787	3.74e-05	0.000201909	4.61e-05	0.00503059	0.00198636	0.000849664	0.00278769	0.00963817	2.09e-05	0.0170199	0.0069786	4.2e-05	0.041407	0.0207178	0.00142697	4.2956e-05	8.17e-05	1.97e-05	0.0279459	0.0047934	3.24e-05	8.75e-06	0.000457207	5.83e-05	6.34e-05	0.000363532	6.76e-05	3.34e-05
GC	0.00115457	0.00213174	0.000610798	0.000305166	4.58e-05	2.4911e-05	0.000106913	3.21e-05	1.8e-05	4.03e-05	0.0450091	0.00176382	6.35e-05	0.00211306	0.00362342	9.57e-05	0.000143513	0.0262602	5.15e-05	0.0466442	0.00010325	1.19e-05	0.000155362	4.13e-05	0.0032555	0.000708829	0.00126954	0.00151851	0.00627945	1.57e-05	0.0157764	0.00737334	1.73e-05	0.0345635	0.0113714	0.0012669	1.71e-05	3.42e-05	1.39e-05	0.0241472	0.00173521	4.48e-05	7.38e-06	0.000110359	3.64e-05	0.000111712	0.000448538	1.27e-05	2.38e-05
GC	0.000975612	0.00344033	6.66e-05	0.000233616	3.27e-05	6.44e-06	0.000233959	4.21e-05	1.81e-05	7.53e-05	0.0353603	0.00229165	4.75e-05	0.00208663	0.00462434	4.86e-05	0.000167012	0.0764891	4.66e-05	0.0243916	8.77e-05	1.43e-05	0.000166061	4.75e-05	0.00214016	0.000390847	0.000508813	0.000712074	0.00276083	2.2614e-05	0.0162439	0.00718315	1.36e-05	0.00825966	0.0208578	0.00194707	7.22e-05	9.17e-05	7.4e-05	0.0333337	0.00286237	8.15e-05	7.78e-05	6.35e-05	2.79e-05	2.75e-05	0.000335265	1.63e-05	2.37e-05
GC	0.000940635	0.00329613	0.000402288	0.000225179	2.48e-05	1.02e-05	0.000165321	2.5434e-05	2.86e-05	6.55e-05	0.0529612	0.00167523	5.55e-05	0.00224342	0.00660829	7.3e-05	0.00016704	0.0220019	3.79e-05	0.0567514	0.000132501	1.51e-05	0.00016165	4.17e-05	0.00370492	0.0010079	0.000623466	0.00122953	0.00283101	1.18e-05	0.0129555	0.0075353	2.03e-05	0.0305238	0.0128184	0.00136885	1.81e-05	4.36e-05	1.0749e-05	0.0334084	0.00345701	2.01e-05	8.45e-06	0.000154591	3.6548e-05	4.38e-05	0.000299499	1.12e-05	1.92e-05
GC	0.00118067	0.00514567	0.000363123	0.000372929	1.52e-05	3.61e-05	0.00014425	2.9e-05	3.06e-05	6.97e-05	0.0419135	0.00313817	4.4582e-05	0.00246042	0.00618411	6.15e-05	0.000146795	0.0335039	4.41e-05	0.0445603	7.23e-05	1.68e-05	0.000197931	5.1e-05	0.0030695	0.000741763	0.00083488	0.000482631	0.00103507	1.24e-05	0.0164538	0.00601597	1.27e-05	0.0488933	0.020631	0.00166175	6.821e-05	3.98e-05	1.08e-05	0.0334165	0.00257635	2.01e-05	6e-06	3.88e-05	5.38e-05	4.98e-05	0.000491092	6.75e-06	7.16e-05
GC	0.00107255	0.00570422	0.000646917	0.000365627	2.54e-05	2.88e-05	0.0002005	3.72e-05	1.63e-05	7.4672e-05	0.0497604	0.00207925	6.42e-05	0.00212972	0.0057648	5.4e-05	0.000126936	0.0218578	5.98e-05	0.0424079	0.000242043	2.77e-05	0.000207107	6.31e-05	0.00367629	0.00149591	0.0011685	0.00198353	0.00544969	1.23e-05	0.0140136	0.00734201	1.58e-05	0.0217905	0.0162279	0.00181428	4.83e-05	7.42e-05	1.09e-05	0.029045	0.00204732	6.1e-06	5.71e-06	4.41e-05	3.25e-05	3.0324e-05	0.000465726	2.66e-05	1.97e-05
GC	0.000943906	0.00270016	0.000265857	0.000305662	2.0621e-05	5.97e-06	0.00015245	2.93e-05	2.49e-05	5.56e-05	0.036192	0.00132614	4.26e-05	0.00265481	0.00470254	7.15e-05	0.000237551	0.0270722	3.33e-05	0.0471995	4.53e-05	1.19e-05	0.000107328	3.31e-05	0.00273256	0.00114492	0.000543159	0.000425646	0.00110768	1.37e-05	0.015054	0.00765197	1.92e-05	0.0198118	0.0117624	0.00107386	1.61e-05	5.78e-05	5.73e-06	0.0345082	0.00267504	6.26e-05	1.08e-05	5.72e-05	3.33e-05	7.05e-05	0.00038529	6.11e-06	1.71e-05
GC	0.00128296	0.00316169	0.000352398	0.000376248	2.27e-05	1.5e-05	0.000186942	1.95e-05	2.09e-05	7.65e-05	0.0220544	0.00253948	4.88e-05	0.00231282	0.00355516	5.48e-05	0.000129515	0.0514478	4.89e-05	0.0405106	6.41e-05	1.5e-05	0.000115391	3.5e-05	0.00246583	0.000709344	0.000810401	0.000794488	0.00234204	1.55e-05	0.018507	0.0074329	2.73e-05	0.0446459	0.0172054	0.00157553	0.000120085	7.69e-05	0.000149543	0.026947	0.00603235	6.54e-06	4.79e-06	6.52e-05	2.65e-05	2.6785e-05	0.000338554	4.56e-05	3.09e-05
GC	0.000833798	0.00266562	0.000149196	0.000359392	4.99e-05	5.91e-05	0.00012935	4.17e-05	2.0374e-05	6.47e-05	0.0279428	0.0025357	4.07e-05	0.00234467	0.00487961	5.4239e-05	0.000179885	0.0281552	4.23e-05	0.0312373	4.81e-05	9.7e-06	0.000117492	3.47e-05	0.00344451	0.000708068	0.000769788	0.000513024	0.00134621	1.24e-05	0.0163194	0.00569871	1.56e-05	0.0151044	0.0156182	0.00141792	3.45e-05	7.48e-05	1.68e-05	0.0251862	0.00214747	4.26e-05	2.61e-05	5.61e-05	1.9e-05	5.34e-05	0.000365255	1.44e-05	2.72e-05
GC	0.000695421	0.00283079	8.6e-05	0.00041469	3.2041e-05	0.000120793	0.00017827	3.55e-05	1.78e-05	6.34e-05	0.0254597	0.00141066	5.51e-05	0.00222781	0.00654537	6.37e-05	0.000200295	0.0265446	0.000402141	0.0362961	3.9e-05	1.22e-05	0.000105282	2.4e-05	0.00431912	0.000498001	0.000731396	0.000499069	0.00129735	0.000211365	0.0168234	0.00911422	1e-05	0.0443233	0.0152622	0.00158212	0.000129416	2.4e-05	5.65e-06	0.0289006	0.00147601	1.68e-05	9.22e-06	2.22e-05	2.41e-05	8.95e-06	0.000465838	5.78e-06	6.592e-05
GC	0.00115039	0.00266683	0.000475133	0.000244144	3.44e-05	3.05e-05	0.000308242	4.47e-05	1.32e-05	8.12e-05	0.0761583	0.00238423	5.78e-05	0.00187485	0.00350501	7.42e-05	0.00011499	0.0262737	5.82e-05	0.0467303	0.000343279	2.29e-05	0.000295121	3.71e-05	0.00415641	0.00156054	0.000662932	0.00161753	0.00428646	1.09e-05	0.0152496	0.00835348	8.47e-06	0.0136493	0.0184098	0.00102171	9.42e-06	9.65e-05	1.0404e-05	0.0290379	0.000663077	2.49e-05	5.12e-06	5.42e-05	2.49e-05	7.3385e-05	0.000439739	9.38e-06	1.8e-05
GC	0.00132582	0.00421955	0.000413844	0.000296195	2.65e-05	5.77e-05	0.000220426	3.93e-05	1.7e-05	6.81e-05	0.0603691	0.00184073	4.44e-05	0.00189891	0.00465555	5.47e-05	0.000116516	0.0258246	4.63e-05	0.0476812	0.000208634	1.55e-05	0.00028562	4.25e-05	0.00387691	0.00232232	0.000703385	0.00169267	0.00431068	2.73e-05	0.0172493	0.0071364	2.54e-05	0.0330774	0.0171841	0.00139702	0.000144153	5.76e-05	1.61e-05	0.0291889	0.00120982	4.16e-06	2.51e-06	0.000123723	1.95e-05	6.29e-05	0.000399844	3.32e-05	2.38e-05
GC	0.00112206	0.00355725	0.000170545	0.000218905	1.64e-05	2.64e-05	0.000206403	3.5e-05	1.3589e-05	6.18e-05	0.0468024	0.00206949	5.0248e-05	0.00214664	0.00581787	4.74e-05	7.85e-05	0.0192567	4.46e-05	0.0417215	0.000457284	5.7363e-05	0.000720065	8.99e-05	0.00824533	0.00167514	0.00102881	0.00133347	0.00313891	1.07e-05	0.01167	0.00656394	1.8936e-05	0.0199936	0.0130743	0.00108108	7.55e-06	1.9584e-05	1.38e-05	0.0339648	0.000778178	5.42e-05	4.39e-05	0.000241706	3.24e-05	4.94e-05	0.000465198	8.85e-06	1.17e-05
GC	0.00101955	0.00460848	0.000273592	0.000451742	3.7e-05	2.09e-05	0.000113589	2.9e-05	2.38e-05	5.43e-05	0.0340373	0.00181508	4.4e-05	0.0021774	0.00744948	6.89e-05	0.000146241	0.0212543	4.4e-05	0.0354851	0.000160439	8.217e-06	0.000100863	2.66e-05	0.0051288	0.00101626	0.000992127	0.000889252	0.00233743	1.5644e-05	0.0151316	0.00752477	1.33e-05	0.0437846	0.0175325	0.00118125	1.25e-05	4.71e-05	6.43e-06	0.0257084	0.00129843	2.65e-05	1.38e-05	5.23e-05	2.17e-05	8.32e-05	0.0003235	1.5e-05	1.81e-05
GC	0.00126958	0.00595777	0.00026977	0.00033554	0.000102138	5.55e-05	0.000253255	3.56e-05	1.82e-05	5.4605e-05	0.0727158	0.00261868	6.01e-05	0.00281021	0.00535292	7.17e-05	9.17e-05	0.0442514	8.29e-05	0.0375076	0.000666548	3.05e-05	0.00036425	6.28e-05	0.00356365	0.00176967	0.000899486	0.00271438	0.0112572	2.5086e-05	0.016542	0.00930883	8.31e-05	0.0117882	0.0199688	0.000889865	8.5e-06	7.76e-05	3.28e-05	0.0297701	0.00126611	5.22e-05	2.75e-05	0.00110669	5.87e-05	0.000489252	0.000707441	3.02e-05	4.56e-05
GC	0.0014225	0.00375246	0.000400499	0.000152733	2.02e-05	2.31e-05	0.000166284	3.05e-05	1.85e-05	0.000155069	0.0690708	0.00295684	4.35e-05	0.00114559	0.00656127	3.26e-05	8.91e-05	0.0202685	4.17e-05	0.042531	0.000193614	2.16e-05	0.000788203	5.6514e-05	0.00568354	0.00143667	0.000845383	0.00162914	0.00247944	1.28e-05	0.0131618	0.00828728	4.99e-05	0.0136582	0.0137244	0.00100878	4.65e-05	6.5e-05	1.82e-05	0.0308883	0.000758001	2.81e-05	1.8e-05	0.000551917	1.78e-05	4.17e-05	0.000276542	2.1e-05	1.5e-05
GC	0.00155685	0.00415151	0.000443593	0.000213519	4.75e-05	0.000481712	0.000141794	4.69e-05	1.2e-05	5.79e-05	0.0675448	0.00335708	3.18e-05	0.00169399	0.00614711	5.73e-05	0.000102783	0.0174209	5.23e-05	0.042117	0.000815448	5.5e-05	0.000575492	9.09e-05	0.00376196	0.00135157	0.000994376	0.00247069	0.0072907	9.54e-06	0.0115063	0.00962042	3.59e-05	0.00917753	0.0150935	0.00079536	1.52e-05	4.47e-05	8.83e-06	0.0300428	0.000733023	7.11e-05	2.19e-05	0.000393943	2.39e-05	9.59e-05	0.000440056	2.6205e-05	2.06e-05
GC	0.00121138	0.00432519	0.000381038	0.000200308	6.3e-05	2.47e-05	0.000313832	4.64e-05	9.86e-06	0.000158819	0.0325599	0.00349358	6.5e-05	0.00249591	0.00634498	5.06e-05	0.00011974	0.0245545	5.84e-05	0.0336258	0.000478245	3.7282e-05	0.000461352	0.000107441	0.00520699	0.00122068	0.000982719	0.000824244	0.00322588	1.23e-05	0.0137857	0.00684073	2.4542e-05	0.00754139	0.0206068	0.000631906	1.69e-05	0.00010267	1.46e-05	0.0292945	0.000847695	1.09e-05	1.16e-05	0.000351332	3.93e-05	0.000175753	0.000279323	2.47e-05	2.05e-05
GC	0.00121414	0.00393326	0.000285103	0.000253787	6.59e-05	4.59e-05	0.000262147	4.38e-05	1.6519e-05	6.59e-05	0.0732499	0.00171469	5.24e-05	0.00184038	0.00266838	5.56e-05	0.000105229	0.0282919	5.78e-05	0.0474855	0.000360011	2e-05	0.000327257	5.99e-05	0.00562973	0.00232037	0.000782737	0.00214488	0.00538979	1.61e-05	0.0172634	0.00637199	1.55e-05	0.0309917	0.0181894	0.00125875	1.97e-05	3.71e-05	1.21e-05	0.0305647	0.00183599	3.3e-05	1.57e-05	9.17e-05	4.47e-05	0.000117791	0.000268864	2.07e-05	2.21e-05
GC	0.00155859	0.00516259	0.000294062	0.000212188	2.66e-05	3.55e-05	0.00026241	4.36e-05	1.98e-05	0.000118091	0.0625321	0.00215795	5.94e-05	0.00146529	0.00453177	4.86e-05	0.000121454	0.029315	5.78e-05	0.033003	0.000453035	5.21e-05	0.000709939	0.000125132	0.00318527	0.00129647	0.00057552	0.00193333	0.00550742	2.02e-05	0.0211164	0.00519282	3.96e-05	0.0187061	0.0187146	0.00112649	3.9312e-05	5.49e-05	3.16e-05	0.0303659	0.00120101	5.44e-06	2.19e-06	0.000584804	3.01e-05	2.45e-05	0.00030679	4.08e-05	1.48e-05
GC	0.00114704	0.0029281	0.00880233	0.000272662	2.9004e-05	7.92e-06	0.000318791	3.21e-05	1.41e-05	8.86e-05	0.0919546	0.0022381	5.98e-05	0.00178953	0.00377739	5.68e-05	0.000107631	0.0172618	6.2497e-05	0.0509813	0.000495427	1.39e-05	0.000379408	3.71e-05	0.00519709	0.00157999	0.000708237	0.00415639	0.0106416	1.84e-05	0.0110218	0.00498108	2.05e-05	0.0338654	0.0200773	0.000963846	0.000196692	0.000197405	5.35e-05	0.0280972	0.00150406	8.8e-05	2.46e-05	9.06e-05	4.93e-05	6.91e-05	0.000447208	6.17e-05	4.85e-05
GC	0.00139272	0.00535123	0.000424979	0.000465467	4.5e-05	9.32e-05	0.000143424	5.14e-05	2.26e-05	6.1669e-05	0.06086	0.00187544	6.15e-05	0.00180801	0.00304069	5.45e-05	0.000125939	0.0296201	5.63e-05	0.0427333	0.000382496	2.17e-05	0.000333436	6.12e-05	0.0058971	0.00166625	0.00140805	0.00175103	0.0047833	1.55e-05	0.0214247	0.00671793	0.00012355	0.0465365	0.0155126	0.000897699	1.24e-05	5.75e-05	1.9e-05	0.0169117	0.00163765	4.07e-05	1.34e-05	0.00132702	4.46e-05	0.000365584	0.000344178	3.7e-05	3.13e-05
GC	0.00108907	0.00497402	0.00016179	0.00047277	5.89e-05	0.000148691	0.00035377	5.53e-05	2.9424e-05	7.4963e-05	0.0344485	0.00205831	5.57e-05	0.00229143	0.00578614	5.25e-05	0.000157028	0.0303057	4.33e-05	0.0355506	9.73e-05	6.99e-06	0.000220805	3.27e-05	0.00630016	0.00144028	0.00111934	0.000826978	0.0021008	1.7109e-05	0.0163322	0.00982224	4.43e-05	0.0160638	0.0167763	0.00105856	9.22e-05	7.24e-05	1.99e-05	0.0280426	0.00124131	2.04e-05	1.01e-05	0.000255728	2.38e-05	4.7436e-05	0.000416728	2.76e-05	1.8e-05
GC	0.0013134	0.00424787	0.000662964	0.000234861	0.000131658	7.26e-06	0.000113559	4.5568e-05	1.8e-05	5.15e-05	0.0854475	0.00163806	5.36e-05	0.00239803	0.00634473	8.8587e-05	0.000115773	0.0189963	6.64e-05	0.054671	0.000447753	3.13e-05	0.000263849	4.47e-05	0.00326722	0.00156525	0.000452048	0.00222997	0.0057094	0.000252668	0.01416	0.0120432	0.000132562	0.0186695	0.0140924	0.00132236	0.000458683	9.6e-05	3.85e-05	0.0333197	0.00256459	4.5e-05	1.09e-05	0.00161991	6.2521e-05	0.00031817	0.000638637	2.47e-05	4.14e-05
GC	0.00129685	0.00412063	0.000166601	0.000250163	4.8e-05	2.61e-05	0.000167591	4.78e-05	1.1725e-05	8.24e-05	0.0488057	0.00242797	7.04e-05	0.00172106	0.00649654	5.4e-05	9.8682e-05	0.0175639	4.47e-05	0.0409346	0.000721872	0.000104751	0.000895689	0.000208851	0.00679237	0.00133502	0.00110228	0.00163963	0.00578979	1.35e-05	0.0125786	0.00860092	3.02e-05	0.0358969	0.0125331	0.000625047	1.38e-05	4.6041e-05	3.62e-05	0.0287355	0.00067757	5.95e-05	1.18e-05	0.00048726	0.000108597	0.000253329	0.000963206	1.25e-05	1.12e-05
GC	0.00122905	0.00344253	0.000382427	0.000215775	3.84e-05	0.000149361	0.000326201	6.66e-05	1.31e-05	0.000180394	0.0871627	0.00357018	5.53e-05	0.00130517	0.00428781	3.47e-05	9.18e-05	0.0421827	5.4811e-05	0.0304081	0.000503553	4.44e-05	0.000613068	7.28e-05	0.00408534	0.00212474	0.0011274	0.00251206	0.00593949	1.09e-05	0.0162812	0.00998534	3.49e-05	0.00938614	0.0158417	0.00112974	3.29e-05	7.88e-05	2.15e-05	0.0175687	0.000310198	0.000174606	9.8e-05	0.000201096	1.26e-05	2.7e-05	0.000371752	0.00130979	2.06e-05
GC	0.00132464	0.0051065	0.0350621	0.000268855	4.94e-05	6.19e-05	7.26e-05	6.0216e-05	1.71e-05	0.000102352	0.0448076	0.00221413	5.7613e-05	0.00135201	0.00878154	4.45e-05	0.000117181	0.0266165	4.3e-05	0.0309115	0.000247592	4.47e-05	0.00114103	6.81e-05	0.00284013	0.000954637	0.000562724	0.000797869	0.00208204	1.57e-05	0.0149995	0.00906776	7.78e-05	0.0192398	0.0171057	0.000917277	7.9431e-05	4.4616e-05	2.2851e-05	0.0334682	0.00068211	0.000137407	5.58e-05	0.000263428	3.31e-05	6.59e-05	0.000521091	2.42e-05	1.7e-05
GC	0.00173209	0.0035766	0.00027829	0.000193879	6.09e-05	2.03e-05	0.00148522	4.46e-05	1.45e-05	6.94e-05	0.0536975	0.00263321	6.8185e-05	0.00181342	0.00527402	3.65e-05	8.74e-05	0.0142524	3.54e-05	0.0492407	0.000314362	6.29e-05	0.000682481	0.000144144	0.00399843	0.00170217	0.00122425	0.00184291	0.00287843	1.43e-05	0.0182169	0.00685668	2.81e-05	0.035207	0.0147685	0.000772169	3.04e-05	3.09e-05	1.47e-05	0.0227883	0.00107453	1.12e-05	3.94e-06	0.00029646	2.87e-05	5.08e-05	0.00024644	3.85e-05	1.87e-05
GC	0.000830689	0.0017635	0.000144262	0.00025217	5.8e-05	1.48e-05	0.000101844	2.56e-05	1.93e-05	4.5e-05	0.0484885	0.0013609	4.64e-05	0.00228548	0.00613273	4.09e-05	0.000125877	0.0209935	4.06e-05	0.0391385	0.000315711	1.34e-05	0.000121859	2.62e-05	0.00518406	0.00152225	0.00109335	0.00192446	0.00544043	1.04e-05	0.0160299	0.00388801	1.69e-05	0.0343655	0.0105294	0.000802704	1.15e-05	8.63e-05	1.62e-05	0.0265872	0.0010522	0.000110787	5.37e-05	4.06e-05	1.78e-05	3.87e-05	0.000162434	1.83e-05	1.99e-05
GC	0.000859812	0.00653381	0.000153269	0.000506476	8.11e-05	3.38e-05	0.000212204	2.9138e-05	1.69e-05	3.85e-05	0.0511842	0.00214172	4.65e-05	0.00264212	0.00557801	6.46e-05	0.000121213	0.0257794	5.01e-05	0.0369453	0.000612453	2.45e-05	0.00034437	4.43e-05	0.00981343	0.00154608	0.0011258	0.00198776	0.00847051	9.39e-06	0.0158524	0.00816326	7.87e-06	0.0197797	0.0133347	0.00115708	5.58e-06	2.82e-05	1.56e-05	0.0241333	0.000700923	6.6862e-05	1.9e-05	6.03e-05	3.37e-05	0.000202085	0.000482079	1.01e-05	1.76e-05
GC	0.00102745	0.00251746	0.000180122	0.000411153	4.83e-05	2.99e-05	0.000131332	3.72e-05	1.42e-05	6.1387e-05	0.0360222	0.00187801	4.75e-05	0.00208087	0.00460794	7.83e-05	0.000101296	0.0330789	5.77e-05	0.0282981	0.000107232	7.81e-06	0.000197784	2.97e-05	0.00471121	0.00108659	0.000785045	0.000778703	0.001624	1.37e-05	0.0153361	0.010109	2.08e-05	0.012223	0.0115011	0.000740454	5.31e-05	6.57e-05	4.79e-05	0.0231652	0.000656451	0.000152467	4.53e-05	4.76e-05	0.000128116	0.000183869	0.000324595	4.27e-05	2.8446e-05
GC	0.000776206	0.00140667	7.21e-05	0.000228446	1.36e-05	3.19e-05	0.000109036	2.86e-05	1.21e-05	6.81e-05	0.019558	0.00155645	2.62e-05	0.00242545	0.00890351	3.56e-05	5.15e-05	0.0199468	3.6488e-05	0.0308537	7.25e-05	7.77e-06	7.23e-05	1.07e-05	0.00518734	0.00118857	0.00107003	0.000354855	0.00108255	1.11e-05	0.00979901	0.00628787	1.82e-05	0.0156487	0.00770821	0.000239409	4.81e-06	3.09e-05	9.59e-06	0.0256556	0.000650242	2.84e-05	3.52e-05	0.00130417	3.42e-05	6.13e-05	0.000408915	4.26e-05	1.66e-05
GC	0.0012218	0.00410233	0.000179457	0.000288423	0.000124419	5.29e-05	0.000168121	5.25e-05	1.3996e-05	9.71e-05	0.0475073	0.0020914	9.09e-05	0.00201681	0.00637802	5.64e-05	0.000175192	0.0276269	5.3e-05	0.0421077	0.000316661	2.0168e-05	0.00018561	3.61e-05	0.00597419	0.00148595	0.000914863	0.00123848	0.00309218	1.5197e-05	0.0146322	0.00856207	3.94e-05	0.0209577	0.0162517	0.00107956	7.3e-06	7.95e-05	1.19e-05	0.0260284	0.000768052	6.4836e-05	3.11e-05	6.9417e-05	3.15e-05	0.000128609	0.000520819	2.4e-05	2.05e-05
GC	0.00103913	0.00502911	0.000149002	0.000257104	1.87e-05	2e-05	9.57e-05	3.28e-05	1.28e-05	7.12e-05	0.0319536	0.00348983	8.53e-05	0.00231051	0.0047743	3.89e-05	0.00011332	0.0260183	3.56e-05	0.0357116	4.152e-05	3.98e-06	7.71e-05	2.1e-05	0.00886039	0.00156586	0.000899879	0.000271247	0.000592466	1.13e-05	0.0180328	0.00732126	6e-06	0.0179342	0.0149951	0.000690369	7.72e-06	7.74e-05	9.38e-06	0.0256075	0.000720302	2.21e-05	5.99e-06	7.03e-05	5.12e-05	0.000358979	0.000284928	1.73e-05	1.22e-05
GC	0.00123988	0.0051909	0.000391709	0.000152426	5.09e-05	9.4e-06	0.000165699	5.44e-05	1.67e-05	0.000108628	0.051269	0.00198307	8.47e-05	0.0022429	0.00466811	4.99e-05	0.000103523	0.0206355	3.78e-05	0.0419864	0.000294916	3.23e-05	0.000447105	6.41e-05	0.00490802	0.00124105	0.000887324	0.00131409	0.00371088	1.8513e-05	0.0135399	0.0061493	2.02e-05	0.0113552	0.0143369	0.000921139	0.000976614	6.24e-05	2.73e-05	0.0273952	0.00106721	2.68e-05	6.41e-06	0.000252281	7.07e-05	9.83e-05	0.000181619	1.99e-05	2.15e-05
GC	0.00137294	0.0050446	0.000473052	0.000170041	4.5e-05	5.86e-05	0.000361784	5.4e-05	2.0302e-05	0.00017807	0.0882406	0.00332642	6.0245e-05	0.00187509	0.00658395	4.21e-05	0.00010245	0.0226609	6.47e-05	0.0499178	0.000616141	3.35e-05	0.000509554	4.47e-05	0.00810978	0.00172156	0.00112015	0.00258709	0.00794614	1.83e-05	0.0106155	0.0088314	2.63e-05	0.0323286	0.0152997	0.000853234	3.11e-05	9.93e-05	1.5e-05	0.0407702	0.000689186	6.14e-05	2.3956e-05	0.000197421	3.45e-05	8.81e-05	0.000229717	1.8766e-05	1.58e-05
GC	0.00103468	0.00540171	0.000321695	0.000162253	3.72e-05	2.64e-05	0.000189007	3.49e-05	1.79e-05	0.000110882	0.047104	0.00456914	5.69e-05	0.00145945	0.00711135	6.01e-05	0.000121285	0.0195049	4.53e-05	0.0460358	0.000512407	4.3e-05	0.000405874	7.16e-05	0.00492046	0.00109927	0.000857344	0.00107603	0.00340781	1.63e-05	0.0136886	0.00726949	2.1756e-05	0.0116047	0.0158203	0.000902564	6.568e-06	1.73e-05	2.07e-05	0.0308864	0.000802522	9.48e-06	9.95e-06	0.000600004	0.000169386	0.000162654	0.000394205	4.71e-05	1.43e-05
GC	0.00164927	0.00306992	0.00021376	0.000197289	2.78e-05	1.61e-05	0.000160348	5.08e-05	1.82e-05	0.000184139	0.0624976	0.00181288	6.82e-05	0.00189898	0.00587799	5.45e-05	6.49e-05	0.0243781	4.35e-05	0.0387603	0.000431887	9.16e-05	0.00102032	0.000171202	0.00657972	0.00133698	0.00102971	0.0018539	0.00410425	1.74e-05	0.0174261	0.00813236	2.4e-05	0.0375991	0.0147605	0.000760943	1.53e-05	1.97e-05	1.05e-05	0.0266714	0.00125072	2.33e-05	1.72e-05	0.0004984	1.6e-05	3.8054e-05	0.000287235	4.75e-05	2.54e-05
GC	0.00119648	0.00381377	0.000462204	0.000172184	3.8229e-05	4.83e-05	0.000358759	4.79e-05	1.57e-05	0.000105041	0.0650883	0.00236127	5.75e-05	0.00144213	0.00267321	3.84e-05	0.000100409	0.0201715	4.5e-05	0.0405301	0.000356045	6.4e-05	0.000594543	0.000104303	0.0061574	0.00147584	0.000819755	0.00183625	0.00407609	1.68e-05	0.0207756	0.00752996	8.65e-06	0.0358524	0.0159595	0.00104083	1.4809e-05	8.8e-05	1.8e-05	0.0251132	0.000810413	0.000118697	4.45e-05	0.000165351	3.25e-05	0.000186184	0.000351946	2.2524e-05	1.84e-05
GC	0.00143607	0.00709271	0.000307616	0.000160576	4.63e-05	8.86e-05	0.000386884	9.63e-05	2.14e-05	0.000156265	0.0380487	0.00165321	5.96e-05	0.00257746	0.00863031	8.5118e-05	0.000103319	0.0196682	7.97e-05	0.036613	0.000794314	9.82e-05	0.000984786	0.00012375	0.00362961	0.00127315	0.000830212	0.00178909	0.00840481	1.96e-05	0.0197369	0.0119756	1.5905e-05	0.0189399	0.0198101	0.00118849	2.26e-05	5.53e-05	1.56e-05	0.0327475	0.0014274	5.82e-05	2.49e-05	0.000258196	4.1e-05	8.34e-05	0.000362954	2.0665e-05	2.29e-05
GC	0.00117351	0.00434914	0.000221351	0.000158841	2.31e-05	6.28e-06	0.000156965	5.59e-05	1.38e-05	8.26e-05	0.0625158	0.0028721	5.54e-05	0.00281621	0.00256751	7.87e-05	0.000122104	0.0319064	8.52e-05	0.0513388	0.000232258	2.45e-05	0.000239567	5.56e-05	0.00382065	0.00153786	0.000723475	0.00199693	0.00617039	1.82e-05	0.0146497	0.00609714	0.0001173	0.0157789	0.0193135	0.00112109	7.49e-05	4.13e-05	3.88e-05	0.0301028	0.00674489	1.7956e-05	6.71e-06	0.00139696	4.06e-05	0.000287178	0.000377273	6.29e-05	6.03e-05
GC	0.000876981	0.00181426	7.6e-05	0.000215398	6.21e-05	2.57e-05	3.82e-05	2.5e-05	2.06e-05	9.9e-05	0.0243721	0.00177176	5.67e-05	0.002463	0.0129416	4.15e-05	5.66e-05	0.0236432	2.94e-05	0.0480509	4.37e-05	4.17e-06	0.000107901	9.09e-06	0.00468737	0.000701124	0.000491448	0.000462515	0.000819615	2.07e-05	0.00763287	0.006518	2.25e-05	0.0375144	0.00803643	0.000683507	7.1e-05	3.02e-05	2.08e-05	0.0331315	0.00150931	2.49e-05	1.1347e-05	0.000322763	9.72e-05	7.58e-05	0.000518782	5.98e-05	1.59e-05
GC	0.00124874	0.00715031	0.00018519	0.000215008	6.68e-05	4.54e-05	0.000301147	4.28e-05	2.22e-05	0.000120754	0.0558052	0.00237741	4.19e-05	0.00206583	0.00606257	5.3269e-05	0.000118726	0.0212216	7.91e-05	0.043228	0.000322829	2.84e-05	0.000448117	5.91e-05	0.0024814	0.00103797	0.000773072	0.00180297	0.00498666	1.98e-05	0.0104604	0.00620884	7.08e-05	0.0167833	0.0217475	0.00103592	3.6256e-05	7e-05	2.62e-05	0.0320929	0.00300081	9.01e-06	5.47e-06	0.000830529	5.7248e-05	0.000213435	0.000531626	3.79e-05	3.72e-05
GC	0.00101254	0.00424151	0.000275747	0.000217173	1.9901e-05	3.9462e-05	0.000201901	4.0105e-05	1.6e-05	8.87e-05	0.0565894	0.00285179	5.68e-05	0.00223162	0.00706699	5.7e-05	7.62e-05	0.0224058	4.61e-05	0.0408419	0.000514707	5.34e-05	0.000406879	4.5e-05	0.00408495	0.00139729	0.000985681	0.00140698	0.00382088	4.92e-06	0.012636	0.00625602	4.19e-05	0.0107438	0.0173479	0.000991832	5.75e-05	2.85e-05	1.78e-05	0.0259552	0.000754416	3.36e-05	6.49e-06	0.000630308	3.46e-05	3.93e-05	0.000340031	3.77e-05	2.15e-05
GC	0.00106165	0.00401267	0.000386229	0.000166453	3.45e-05	1.25e-05	0.000213461	4.26e-05	1.97e-05	6.2808e-05	0.0502016	0.00175942	6.24e-05	0.00172809	0.00568971	4.18e-05	0.0001186	0.0254627	4.28e-05	0.0397164	0.000437039	3.52e-05	0.000573944	6.43e-05	0.00404962	0.00123442	0.00077727	0.00190537	0.0065889	1.22e-05	0.0152954	0.00713483	1.9e-05	0.0183686	0.0161231	0.000825625	7.8e-06	4.49e-05	1.93e-05	0.0310367	0.00144793	3.4476e-05	2.28e-05	0.000255661	2.47e-05	3.33e-05	0.000629377	1.69e-05	1.56e-05
GC	0.00097643	0.00514482	0.000173398	0.000468103	7.75e-05	7.59e-06	0.000333466	4.3e-05	1.2677e-05	5.51e-05	0.0867142	0.00244679	4.73e-05	0.00202678	0.0045963	6.88e-05	0.00010018	0.0351262	6.23e-05	0.0385147	0.000572236	6.09e-05	0.000490494	7.76e-05	0.00338018	0.00149573	0.00099388	0.00198719	0.00657421	1.4815e-05	0.0195117	0.00698759	1.22e-05	0.0149914	0.0182538	0.00111547	5.56e-06	8.23e-05	1.33e-05	0.0262674	0.000773224	5.66e-05	2.34e-05	8.19e-05	2.6205e-05	0.000436061	0.000481236	2.55e-05	1.75e-05
GC	0.00130747	0.00459361	0.000165338	0.000219297	5.55e-05	3.7e-05	0.000396375	8.91e-05	1.79e-05	0.000115487	0.0551163	0.00329693	7.23e-05	0.00128546	0.00805903	0.000110269	8.4e-05	0.0327539	6.61e-05	0.0327988	0.000202167	3.67e-05	0.000390669	0.000112988	0.00368609	0.0011985	0.000870942	0.00131525	0.00240547	2.7e-05	0.0198602	0.0122443	3.24e-05	0.0340571	0.0180533	0.00107417	1.62e-05	2.87e-05	1.3e-05	0.0263143	0.00068557	3.6347e-05	1.61e-05	0.0002275	2.1753e-05	5.3553e-05	0.000692645	1.63e-05	2.46e-05
GC	0.00117209	0.00341947	0.000184193	0.000261452	5.82e-05	1.31e-05	0.000148663	4.39e-05	1.659e-05	0.000193221	0.0394472	0.00179408	4.7e-05	0.00215007	0.00627256	6.75e-05	0.000150324	0.0259298	5.2104e-05	0.0502407	7.92e-05	4.72e-06	0.000122051	2.3e-05	0.00579044	0.00190969	0.000704091	0.000956552	0.00231362	1.8e-05	0.0181744	0.00806039	1.13e-05	0.0194815	0.0149204	0.00114738	1.31e-05	4.45e-05	1.69e-05	0.0270277	0.00047529	6.98e-06	2.8e-06	4.61e-05	3.55e-05	6.62e-05	0.000476527	1.1e-05	2.03e-05
GC	0.00120567	0.00465477	0.000248965	0.000188667	3.8066e-05	1.3334e-05	0.000406498	6.82e-05	1.59e-05	9.87e-05	0.0509682	0.00240716	6.53e-05	0.00249999	0.0107902	5.6e-05	0.000119535	0.0179255	4.87e-05	0.0476068	0.00041047	5.05e-05	0.000599187	0.00010319	0.00475629	0.00101475	0.000542362	0.00126961	0.00418569	1.28e-05	0.0131393	0.00683846	1.91e-05	0.0345985	0.0156886	0.00126471	8.14e-06	4.9e-05	1.98e-05	0.0294128	0.00139886	8.1124e-05	2.66e-05	0.000207475	3.91e-05	0.000104994	0.000631875	2.37e-05	2.01e-05
GC	0.00116496	0.00200063	0.000466226	0.000182519	0.000134609	2.56e-05	0.000151442	4.69e-05	1.26e-05	0.000114452	0.0507408	0.00370457	5.34e-05	0.00133775	0.00395528	9.5e-05	8.57e-05	0.0268921	5.13e-05	0.0340391	0.000191225	3.48e-05	0.000523476	9.74e-05	0.003352	0.000956905	0.000920472	0.000735165	0.0016972	1.42e-05	0.0168745	0.00725618	3.29e-05	0.0178778	0.0181726	0.00069998	9.6e-06	1.78e-05	1.65e-05	0.0226372	0.000390928	1.16e-05	2.24e-05	0.000234517	0.000101638	0.00014195	0.000427247	2.42e-05	2.43e-05
GC	0.000966741	0.00378065	0.000249571	0.000294072	6.12e-05	3.0385e-05	0.000129565	2.83e-05	2.64e-05	2.39e-05	0.0546784	0.0021761	4.48e-05	0.00197663	0.00287863	5.52e-05	0.000108385	0.019542	5.07e-05	0.0412168	0.000137437	1e-05	0.000116711	4.19e-05	0.00458296	0.00142005	0.000753528	0.00102201	0.00285699	1.6e-05	0.013702	0.00919815	5.26e-05	0.0297806	0.0135633	0.000876839	9.18e-06	6.13e-05	1.75e-05	0.0273872	0.00143726	1.55e-05	4.51e-06	0.000708675	5.56e-05	0.000573193	0.000340281	2.57e-05	3.14e-05
GC	0.00145304	0.00561611	0.000112495	0.000246804	4.15e-05	2.13e-05	0.000230386	7.89e-05	1.31e-05	9.77e-05	0.079885	0.00303549	8.1096e-05	0.0012645	0.00557425	4.7e-05	7.07e-05	0.0158341	4.68e-05	0.0421779	9.21e-05	1.31e-05	0.000288266	5.49e-05	0.00775109	0.00163763	0.00219859	0.00130318	0.00214936	1.44e-05	0.0155649	0.00937974	3.66e-05	0.0175503	0.0245489	0.000511644	6.91e-05	2.2196e-05	2.15e-05	0.0179815	0.000652928	4.22e-05	3.89e-05	0.000280412	2.19e-05	0.000130755	0.000270013	3.94e-05	1.78e-05
GC	0.00100057	0.00280019	0.000194707	0.000327436	3.77e-05	6.51e-06	0.000132635	2.76e-05	1.3895e-05	3.2569e-05	0.0612043	0.00176287	3.7e-05	0.00201251	0.00375389	4.52e-05	0.000157364	0.0338755	3.79e-05	0.0542779	0.000206879	2.16e-05	0.000234283	7.19e-05	0.00331437	0.00446979	0.00104604	0.00143532	0.0043638	1.59e-05	0.0196255	0.00593275	4.9903e-05	0.0124265	0.0144569	0.000753816	8.46e-06	5.33e-05	1.76e-05	0.0342951	0.00205334	8.21e-05	1.87e-05	0.000397165	4.71e-05	0.000190888	0.000493327	2.65e-05	2.53e-05
GC	0.0011241	0.00433333	0.000121885	0.000254447	0.000145322	4.74e-05	0.000119676	4.74e-05	1.4271e-05	6.4616e-05	0.0140735	0.000128387	4.2548e-05	0.00218273	0.00771998	0.000109613	0.000203537	0.0302822	5.57e-05	0.0142546	4.05e-05	2.9e-06	4.7e-05	1.55e-05	0.00158936	0.000361663	0.000589983	0.000235769	0.000594352	1.55e-05	0.0220905	0.00900874	1.8066e-05	0.0155417	0.0184593	0.00160299	3.53e-05	6.16e-05	1.61e-05	0.0242833	0.00148707	5.71e-05	6.12e-06	6.62e-05	3e-05	8.87e-05	0.000514804	7.68e-06	1.57e-05
GC	0.00117787	0.00448754	0.000639106	0.000285662	1.8e-05	1.33e-05	0.000165172	5.57e-05	1.46e-05	8.18e-05	0.0561795	0.00198224	5.33e-05	0.00104758	0.00508755	4.57e-05	0.00010274	0.015434	4.33e-05	0.0357469	0.000119844	2.5598e-05	0.000246357	6.29e-05	0.00387551	0.00104755	0.000733542	0.00120785	0.002741	1.01e-05	0.0151866	0.0073346	1.29e-05	0.0429932	0.0138525	0.000772004	8.27e-05	2.35e-05	1.01e-05	0.0228617	0.00070586	1.39e-05	4.48e-06	8.28e-05	5.51e-05	4.4331e-05	0.000284129	1.12e-05	1.2e-05
GC	0.00104972	0.00454175	0.000598232	0.000337086	4.98e-05	3.51e-05	0.000148529	3.67e-05	1.31e-05	5.64e-05	0.0565349	0.0019035	3.48e-05	0.001933	0.00522772	4.24e-05	0.000155079	0.0148976	4.66e-05	0.0395228	0.000476962	4.25e-05	0.00033559	5.11e-05	0.00407247	0.00163294	0.00123822	0.00278451	0.0105987	1.37e-05	0.0162334	0.00569098	3.18e-05	0.032623	0.0181354	0.000783719	1.03e-05	2.71e-05	2.09e-05	0.0236961	0.00051953	4.57e-06	5.93e-06	0.000211712	5.46e-05	0.000232839	0.00056321	2.4185e-05	1.69e-05
GC	0.00113669	0.00427295	0.000342944	0.000256876	2.2e-05	4.12e-06	0.000220806	5.13e-05	1.43e-05	4.9e-05	0.0488776	0.00179385	7.18e-05	0.00207043	0.00824832	3.2653e-05	9.32e-05	0.0228059	2.96e-05	0.0385842	0.000128345	1.9e-05	0.000310921	4.48e-05	0.00406656	0.00113845	0.000570224	0.00126248	0.00283195	1e-05	0.0159241	0.00649937	1.6824e-05	0.039244	0.0126834	0.00088065	7.53e-06	2.56e-05	1.96e-05	0.0263817	0.000806056	2.01e-05	1.24e-05	0.0001779	2.54e-05	6.32e-05	0.00035935	1.38e-05	1.42e-05
GC	0.00156539	0.0049865	0.000542326	0.000160513	3.56e-05	0.000170376	0.000177847	5.26e-05	1.17e-05	0.000105435	0.061838	0.00304876	7.64e-05	0.00138682	0.00881973	5.3e-05	0.000100002	0.0214142	4.54e-05	0.0415362	0.000356964	6.1e-05	0.0005891	9.85e-05	0.00421591	0.00114923	0.000737744	0.0018665	0.0045266	2.3457e-05	0.0132229	0.00823793	2.2625e-05	0.0111587	0.0195082	0.00116172	2.46e-05	2.15e-05	1.4858e-05	0.0259723	0.00072054	0.000418806	0.001129	0.000319063	2.43e-05	7.17e-05	0.00046583	1.82e-05	1.61e-05
GC	0.0017526	0.00466183	0.000334982	0.000180044	3.13e-05	8.49e-05	0.000147532	2.9e-05	2.82e-05	0.00012162	0.0958733	0.00317233	6.4e-05	0.0015834	0.0067264	5.03e-05	0.000125811	0.0189314	4.69e-05	0.0482193	0.000109792	1.6e-05	0.000302126	5.2e-05	0.00217376	0.00157188	0.000901189	0.0015111	0.00420864	1.29e-05	0.015569	0.00345586	1.28e-05	0.014902	0.0222327	0.000897324	2.78e-05	2.23e-05	7.27e-06	0.0293826	0.000974715	2.77e-06	4.37e-06	2.45e-05	6.09e-05	2.82e-05	0.000236092	6.5937e-05	1.9106e-05
GC	0.00102797	0.0029664	0.000277149	0.000398981	1.38e-05	1.92e-05	7.56e-05	1.85e-05	1.35e-05	3.78e-05	0.0382346	0.00215687	4.85e-05	0.00230706	0.00485833	5.83e-05	8.4e-05	0.024349	3.7023e-05	0.037311	0.000110428	5.02e-06	0.000164902	2.08e-05	0.00394677	0.00134776	0.000781297	0.000513143	0.00139994	1.41e-05	0.0160946	0.00775317	8.16e-06	0.0237312	0.0139346	0.000969536	5.81e-06	3.88e-05	1.14e-05	0.0236528	0.000426826	6.0507e-05	1.08e-05	3.01e-05	4.49e-05	4.44e-05	0.000229548	2.86e-05	1.21e-05
GC	0.00110587	0.00444379	0.000358656	0.000346383	4.49e-05	2.18e-05	0.000234531	2.9442e-05	1.3e-05	8.3e-05	0.0316991	0.00204247	4.65e-05	0.00169612	0.00866262	7.0432e-05	0.00011303	0.0159619	5.01e-05	0.0369198	0.000172995	2.03e-05	0.000297006	5.72e-05	0.0058545	0.00112701	0.00111624	0.000838543	0.00222492	1.44e-05	0.0115745	0.00765155	2.8417e-05	0.0274372	0.0170902	0.00103227	4.5e-05	5.23e-05	1.843e-05	0.0264802	0.000616018	2.7468e-05	2.58e-05	0.000259245	3.794e-05	4.12e-05	0.00048302	3.33e-05	1.22e-05
GC	0.00129206	0.00426964	9.31e-05	0.000406568	6.5418e-05	0.000157201	0.000147344	5.72e-05	1.24e-05	5.36e-05	0.0286269	0.00263873	7.26e-05	0.00193023	0.00786486	7.18e-05	0.000197906	0.0238877	4.62e-05	0.0280524	0.000263144	6.22e-05	0.000573119	0.000114214	0.00448301	0.00469707	0.00150999	0.000539263	0.00154175	1.56e-05	0.0137339	0.00894797	3.48e-05	0.0154521	0.0146954	0.000792127	2.16e-05	0.000452467	3.15e-05	0.0259226	0.000854044	0.000271861	0.000194958	0.00029035	2.69e-05	0.000131404	0.000829005	2.65e-05	1.95e-05
GC	0.00145268	0.00542157	0.000196326	0.00033926	6.5912e-05	1.73e-05	0.000124673	4.07e-05	1.22e-05	6.87e-05	0.0506779	0.00188428	5.75e-05	0.00245867	0.00567796	7.1699e-05	9.02e-05	0.0366231	4.84e-05	0.0330506	0.000798627	9.3998e-05	0.000578858	8.14e-05	0.00383327	0.0015346	0.00110563	0.00163907	0.00608553	1.57e-05	0.0211533	0.0104324	1.5081e-05	0.00871842	0.0153849	0.00121651	1.17e-05	4.32e-05	2.05e-05	0.0264804	0.00100498	8.32e-05	2.02e-05	0.000180545	4.97e-05	0.000308753	0.000462861	2.33e-05	2.88e-05
GC	0.00118865	0.0041698	0.000474404	0.000201761	5.58e-05	3.77e-05	0.00011217	3e-05	2.09e-05	6.782e-05	0.0432051	0.00200385	6.337e-05	0.00323824	0.00565522	7.5121e-05	0.00014882	0.0380222	5.29e-05	0.0407031	0.000270666	2.71e-05	0.000364076	4.1e-05	0.00290828	0.000894289	0.000693695	0.000796153	0.00336342	1.23e-05	0.0171304	0.00736104	1.51e-05	0.0220784	0.0154521	0.00125242	0.000141652	5.86e-05	1.4e-05	0.0355721	0.00110497	0.000208623	8.8355e-05	4.07e-05	3.85e-05	9.16e-05	0.00052362	0.000138381	2.26e-05
GC	0.00120377	0.00660293	0.000210938	0.000326701	2.63e-05	0.000110063	0.000282687	3.28e-05	1.64e-05	3.66e-05	0.126384	0.00253569	4.35e-05	0.00183388	0.00478174	6.57e-05	0.00012423	0.0252255	4.42e-05	0.0518772	0.000481078	8.2e-05	0.000757673	0.000117054	0.00369213	0.0016	0.000823753	0.00260796	0.00376012	1.03e-05	0.0141249	0.00680418	5.43e-05	0.0447528	0.0141892	0.000903615	1.67e-05	6.1093e-05	2.28e-05	0.0243099	0.00155153	3.67e-05	1.08e-05	0.000526608	4.2e-05	0.000573165	0.000196237	2.06e-05	4.04e-05
GC	0.00100559	0.00220498	0.000518167	0.00018045	2.29e-05	1.5838e-05	7.61e-05	3.04e-05	1.45e-05	9.5481e-05	0.0783662	0.00197214	4.51e-05	0.00122801	0.00820133	1.71e-05	7.02e-05	0.0182572	3.11e-05	0.0408161	9.25e-05	3.2687e-05	0.000360732	6.34e-05	0.00303224	0.000789036	0.000640429	0.000756161	0.00125091	1.01e-05	0.00845512	0.00542299	3.93e-05	0.0309498	0.00763974	0.00027616	1.69e-05	7.38e-05	1.9e-05	0.0286045	0.000787799	9.01e-06	4.16e-06	0.000224799	1.5864e-05	7.45e-05	0.00016531	1.73e-05	1.72e-05
GC	0.000958166	0.0102073	0.000244297	0.000326154	1.54e-05	1.29e-05	0.000276246	6.24e-05	1.79e-05	0.000101254	0.0949731	0.00342156	2.53e-05	0.0015447	0.00148004	3.6706e-05	0.000103627	0.0118178	4.3e-05	0.0643793	0.000288737	4.51e-05	0.000721376	9.75e-05	0.0103187	0.00439793	0.00210256	0.00390805	0.00613129	1.639e-05	0.00965929	0.00329507	6.19e-06	0.0787953	0.0181204	0.00153309	0.000116616	2.98e-05	2.4e-05	0.028229	0.00575649	2.2936e-05	5.07e-06	8.45e-05	2.94e-05	7.21e-05	0.000212999	2.09e-05	1.73e-05
GC	0.00119982	0.00243855	0.00021734	0.000523622	0.000233909	0.000776464	0.000138331	5.44e-05	2.44e-05	0.000126014	0.0517876	0.00165252	6.79e-05	0.00214974	0.00759056	5.05e-05	5.08e-05	0.0230191	3.89e-05	0.0460531	0.000107596	5.33e-05	0.000479199	0.00019058	0.00439064	0.000979262	0.000677399	0.00132541	0.00312381	2.6e-05	0.0129272	0.00714163	8.43e-05	0.0485542	0.00824789	0.00108667	5.18e-05	9.1e-05	2.44e-05	0.0251032	0.00250991	0.000156575	9.14e-05	0.00101589	1.92e-05	8.91e-05	0.000407499	1.82e-05	2.84e-05
GC	0.00138244	0.00419629	0.000193337	0.000298841	7.78e-05	0.000116811	0.000268356	3.8e-05	1.75e-05	6.5779e-05	0.059074	0.00255905	4.89e-05	0.00181871	0.00460896	6.47e-05	5.8e-05	0.0280705	6.74e-05	0.0474248	0.000160748	3.19e-05	0.000446844	9.84e-05	0.00674939	0.00201154	0.00110589	0.00134438	0.00264635	1.45e-05	0.020775	0.0123798	2.08e-05	0.0418307	0.0151279	0.00105583	9.97e-06	3.99e-05	1.64e-05	0.0262645	0.00106311	9.12e-05	2.78e-05	8.39e-05	3.03e-05	0.000108024	0.000411961	1.25e-05	2e-05
GC	0.00135799	0.00479293	0.000611382	0.000423479	5.83e-05	0.000138446	0.000537151	3.84e-05	1.56e-05	9.55e-05	0.0420275	0.00259957	6.75e-05	0.0028706	0.00664254	5.05e-05	0.000122324	0.0294014	5.2e-05	0.037448	0.00031089	7.89e-05	0.000686341	0.000134736	0.00372693	0.00208074	0.00111817	0.00106747	0.00377163	1.09e-05	0.0166046	0.0063627	1.71e-05	0.0145067	0.0176882	0.00115995	1.42e-05	7.32e-05	2.11e-05	0.0317603	0.000801429	1.05e-05	3.07e-06	0.000133838	3.63e-05	7.73e-05	0.000614555	2.18e-05	1.66e-05
GC	0.00152772	0.00373335	0.000306126	0.000161837	4.3264e-05	1.89e-05	0.000249713	4.41e-05	1.56e-05	0.000104094	0.04173	0.00266343	5.56e-05	0.0021891	0.00551178	2.85e-05	0.000101052	0.0246227	4.527e-05	0.0359268	0.000531003	0.000124117	0.00136142	0.00014607	0.0042552	0.00121949	0.000830411	0.00155333	0.0035926	1.94e-05	0.0173626	0.00662387	5.21e-05	0.0119446	0.0179091	0.00102287	0.000176359	7.14e-05	4.57e-05	0.0225017	0.00078681	0.000296054	7.88e-05	0.0008203	5.93e-05	6.44e-05	0.000275522	1.9e-05	2.01e-05
GC	0.00122281	0.00499396	0.00041775	0.000308774	4.11e-05	1.1e-05	0.000287763	3.9112e-05	2.1134e-05	8.88e-05	0.0527013	0.00210273	6.17e-05	0.00209029	0.00608692	3.86e-05	9.51e-05	0.0302637	4.89e-05	0.0362996	0.000759489	0.000171563	0.00085409	0.000129311	0.00302769	0.00164661	0.00068648	0.00338989	0.0138109	9.37e-06	0.0136119	0.00913464	1.49e-05	0.0289316	0.0153259	0.000885543	1.83e-05	2.35e-05	1.96e-05	0.0297669	0.000902645	2.8422e-05	2.75e-05	9.51e-05	4.14e-05	4.53e-05	0.000405722	1.44e-05	1.95e-05
GC	0.00132604	0.00609869	0.000347537	0.000211652	2.4e-05	1.08e-05	0.000234133	5.05e-05	1.6e-05	9.82e-05	0.0510772	0.00317351	5.72e-05	0.00208173	0.00695318	6.23e-05	0.000141461	0.0234022	5.1e-05	0.0444725	0.000358979	7.33e-05	0.000849872	0.000134407	0.00437474	0.00142245	0.000968106	0.00191424	0.00612652	1.22e-05	0.0161678	0.00696832	1.78e-05	0.0234732	0.02148	0.00125288	2.41e-05	7.6108e-05	2.78e-05	0.0248712	0.000776468	3.73e-05	1.16e-05	0.000297966	3.4e-05	5.67e-05	0.000528266	2.37e-05	1.64e-05
GC	0.00103446	0.00458722	0.000212178	0.000402312	2.08e-05	1.95e-05	0.000209022	3.58e-05	1.71e-05	4.25e-05	0.0371072	0.00259738	5.03e-05	0.0025033	0.00552059	6.56e-05	0.000113506	0.0246245	4.72e-05	0.0275229	0.000330851	2.38e-05	0.000369524	2.733e-05	0.00544817	0.00422513	0.00123581	0.000755249	0.00276268	1.29e-05	0.0169539	0.00565016	1.2608e-05	0.0135495	0.0161413	0.00088112	6.85e-06	3.85e-05	1.59e-05	0.0214861	0.00077104	5.85e-05	1.84e-05	7.56e-05	4.28e-05	0.000118784	0.000217566	1.2503e-05	1.93e-05
GC	0.00172303	0.00233536	0.000292943	0.000101038	4.59e-05	6.44e-05	0.000346604	4.95e-05	2.38e-05	0.000101875	0.0880252	0.00178551	8.84e-05	0.00281542	0.00344495	0.000138385	5.48e-05	0.0378473	9.54e-05	0.049097	0.000672115	0.000183499	0.00062955	0.000155588	0.00378693	0.00338236	0.000699317	0.00253494	0.00802308	3.65e-05	0.0154161	0.00922364	6e-05	0.0256821	0.0155467	0.00116635	0.000819193	0.000225929	0.00013493	0.031441	0.00437497	6.7e-06	4.18e-06	0.000186309	6.52e-05	0.00138079	0.00104978	0.000186573	0.000230676
GC	0.00141014	0.00533468	0.000399836	0.000294592	1.9e-05	1.59e-05	0.000276715	6.3712e-05	9.81e-06	0.000100486	0.0422176	0.00198568	6.93e-05	0.0022783	0.00614704	4.9692e-05	7.39e-05	0.0196856	4.8696e-05	0.0374407	0.000657582	0.00024346	0.00116769	0.000237347	0.00346888	0.00153488	0.00102885	0.00122898	0.00364418	1.1503e-05	0.0139194	0.00703212	2.69e-05	0.0188404	0.0185175	0.0013467	1.23e-05	3.27e-05	1.75e-05	0.0258116	0.00112358	0.000151603	7.91e-05	0.000285103	4.46e-05	3.45e-05	0.000554343	1.68e-05	1.87e-05
GC	0.00123699	0.00385024	0.00031333	0.000274548	5.27e-05	1.2e-05	0.000201622	4.86e-05	1.54e-05	7.3e-05	0.0703645	0.00252208	7.15e-05	0.00123246	0.0076559	6.21e-05	8.69e-05	0.0328492	3.19e-05	0.0331863	0.000678499	0.00020914	0.00127778	0.000322405	0.00237659	0.00116417	0.000813076	0.00155589	0.00488498	8.75e-06	0.0154817	0.00740371	1.12e-05	0.0246892	0.01579	0.000696515	1.11e-05	3.46e-05	1.3808e-05	0.0270039	0.000980636	4.77e-05	1.41e-05	0.000179161	3.74e-05	0.000134006	0.000763493	1.07e-05	2.14e-05
GC	0.00116365	0.00391829	0.00061182	0.000232503	3.15e-05	1.32e-05	0.00013872	5.37e-05	1.7e-05	7.17e-05	0.0290177	0.00249087	6.39e-05	0.00188179	0.0101844	5.9217e-05	7.04e-05	0.0232626	4.22e-05	0.0427879	0.000128681	3.54e-05	0.000442572	0.000142912	0.0041217	0.00107463	0.00103022	0.000695776	0.00188841	2.1e-05	0.0188627	0.00925788	3.66e-05	0.0124577	0.0153433	0.000883177	1.93e-05	1.83e-05	2.59e-05	0.0289924	0.00199146	1.44e-05	8.49e-06	0.000311692	7.19e-05	4.94e-05	0.000652395	4.46e-05	2.29e-05
GC	0.0012514	0.00366189	0.000120051	0.000324224	2.71e-05	4.5678e-05	0.000146859	2.73e-05	1.84e-05	4.27e-05	0.0436476	0.00163252	4.3e-05	0.00246981	0.00252092	4.95e-05	0.00014248	0.0238208	5.78e-05	0.033098	9.41e-05	9.76e-06	0.000134312	4.01e-05	0.00613233	0.00206852	0.00110236	0.000936919	0.00163247	1.62e-05	0.0166149	0.00674336	5e-05	0.0240373	0.0136804	0.00113098	1.3e-05	0.000100267	3.46e-05	0.0228624	0.00149697	4.6e-05	2.98e-05	0.000806758	5.52e-05	0.000400116	0.000347974	2.9698e-05	4.28e-05
GC	0.000967168	0.0033575	0.000219033	0.000156178	4.68e-05	5.9771e-05	0.000208462	4.37e-05	1.85e-05	8.68e-05	0.0558674	0.00204054	6.47e-05	0.00289085	0.00409617	5.92e-05	9.21e-05	0.0371276	8.42e-05	0.03993	0.000223102	1.43e-05	0.000175228	3.37e-05	0.0133654	0.0013079	0.000948214	0.000677414	0.00296053	2e-05	0.0157757	0.0108936	3.28e-05	0.00915643	0.0141368	0.00104573	0.000707422	4.89e-05	2.2e-05	0.0327046	0.000897382	4.53e-05	5.14e-05	0.00021816	0.000113395	0.000411326	0.000680135	3.44e-05	0.000990444
GC	0.000834186	0.00169559	0.000191143	0.000263384	2.94e-05	7.08e-06	0.000130208	3.1444e-05	1.68e-05	6.59e-05	0.0493629	0.00156141	5.48e-05	0.00245199	0.0043427	5.53e-05	0.000122601	0.0302389	5.23e-05	0.033765	7.72e-05	6.12e-06	0.000163074	2.04e-05	0.00537479	0.00166261	0.000646474	0.000916806	0.00201442	3.61e-05	0.0133473	0.0063382	3.02e-05	0.0292922	0.0144469	0.00101081	0.000500419	0.000122795	6.99e-05	0.0235906	0.00197513	4.064e-05	7.24e-06	5.7e-05	2.12e-05	8.34e-05	0.00035595	0.000117238	0.000208305
GC	0.00125019	0.0026229	7.45e-05	0.000231648	4.79e-05	3.36e-05	0.000207312	3.99e-05	1.7978e-05	0.000102558	0.0543507	0.00186327	5.36e-05	0.00158979	0.00566515	6.09e-05	7.73e-05	0.0349466	5.52e-05	0.0218068	0.000398732	3.1846e-05	0.000292412	4.66e-05	0.00283965	0.00153697	0.00124017	0.00155477	0.00262284	8.95e-06	0.015958	0.00946512	1.98e-05	0.00841582	0.0141933	0.000942864	1.17e-05	0.000605173	2.09e-05	0.0295497	0.000405666	7.32e-05	6.8e-05	0.000237279	3.61e-05	0.000169248	0.000201593	3.0427e-05	3.01e-05
GC	0.0014546	0.00350724	0.000282486	0.000295571	4.37e-05	4.17e-05	0.000273212	8.19e-05	1.85e-05	0.000158023	0.0453245	0.00339888	6.75e-05	0.00180971	0.00804444	6.73e-05	6.01e-05	0.0258593	7.62e-05	0.0351124	0.000549137	4.6e-05	0.000338498	5.08e-05	0.00495042	0.001369	0.000937456	0.00123681	0.00272143	3.06e-05	0.0181772	0.00909525	1.31e-05	0.0219991	0.020061	0.000763514	2.98e-05	0.000105768	2.37e-05	0.0192005	0.000400175	2.75e-05	3.81e-05	0.000271563	2.58e-05	8.71e-05	0.000294891	1.71e-05	1.87e-05
GC	0.00120945	0.00326603	0.000146798	0.000313173	1.84e-05	1.81e-05	0.000211972	5.18e-05	1.57e-05	0.000103169	0.0537059	0.00227573	6.08e-05	0.00114674	0.00759156	5.14e-05	0.000135664	0.0338035	6.89e-05	0.0219108	0.000333887	2.71e-05	0.000227798	5.52e-05	0.00261328	0.000934545	0.000840357	0.00130342	0.00412829	1.71e-05	0.0178768	0.0101488	4.74e-05	0.0265228	0.0145327	0.00129832	2.06e-05	4.95e-05	4.55e-05	0.0259211	0.000634069	1.58e-05	5.96e-06	0.000663518	3.3e-05	7.59e-05	0.000500957	4.18e-05	1.6209e-05
GC	0.00156093	0.00301866	0.000229899	0.000177813	8.28e-05	1.06e-05	0.000229845	7.42e-05	1.37e-05	9.14e-05	0.0397627	0.00251231	7.29e-05	0.00279371	0.00486983	3.96e-05	7.02e-05	0.0316537	7.15e-05	0.0300111	0.000310908	4.6e-05	0.000491065	0.000108676	0.00258394	0.00127161	0.00090484	0.00107159	0.00247468	3.42e-05	0.0194132	0.00811319	1.5554e-05	0.0177649	0.0198479	0.00104559	2.35e-05	3.25e-05	6.83e-05	0.029847	0.000612311	1.76e-05	5.32e-06	0.000246977	6.32e-05	0.000181656	0.000629023	0.000262183	4.05e-05
GC	0.00168885	0.00625434	0.000157874	0.000276978	7.3173e-05	0.000126347	0.000406731	7.34e-05	2.53e-05	0.00010632	0.0649785	0.00414818	4.8786e-05	0.00291794	0.00537182	5.89e-05	0.000141043	0.0276439	7.37e-05	0.0426211	0.000125063	1.24e-05	0.000102675	2.34e-05	0.0054137	0.00154984	0.00118746	0.00131532	0.00331655	1.97e-05	0.0176482	0.0112346	8.28e-06	0.0115297	0.029002	0.00157588	1.81e-05	0.000237009	1.1334e-05	0.0302013	0.000465005	1.87e-06	2.22e-06	3.35e-05	2.06e-05	3.95e-05	0.000357062	1.93e-05	2.25e-05
GC	0.00127249	0.00225212	8.86e-05	0.000852024	3.6962e-05	1.74e-05	0.000364036	2.63e-05	1.2607e-05	4.7444e-05	0.0382622	0.00147422	3.55e-05	0.00249908	0.00767684	8.43e-05	2.4e-05	0.0146436	4.46e-05	0.0351561	7.81e-05	1.7707e-05	0.000315689	5.1588e-05	0.00387039	0.00107802	0.0010654	0.000685084	0.000835804	2.31e-05	0.00927024	0.00740991	9.24e-06	0.0104022	0.0122168	0.00104274	6e-06	1.69e-05	1.3112e-05	0.0248469	0.000842418	2.93e-05	1.24e-05	0.000140453	5.76e-05	6.9938e-05	0.000454347	2.76e-05	1.1e-05
GC	0.0014954	0.00424661	0.000594002	0.00020804	2.97e-05	5.03e-05	0.00035174	5.36e-05	2.01e-05	0.00013816	0.0434033	0.00216714	5.07e-05	0.00175114	0.00667729	3.2e-05	8.09e-05	0.0245711	6.36e-05	0.0315587	0.000514908	3.21e-05	0.000242605	2.16e-05	0.00551854	0.00130907	0.000783727	0.00204954	0.00618678	1.42e-05	0.0170017	0.0044243	2.61e-05	0.00718877	0.0195543	0.00107142	2.73e-05	2.72e-05	2.25e-05	0.0209915	0.00031767	7.21e-05	4.06e-05	0.000437478	1.58e-05	8.93e-06	0.000138589	2.04e-05	2.14e-05
GC	0.0011434	0.00410054	0.000273139	0.000251082	2.98e-05	9.57e-05	0.000242758	3.19e-05	1.53e-05	4.96e-05	0.0395185	0.00175044	6.42e-05	0.00245358	0.00627674	7.2464e-05	0.000168279	0.032422	5.58e-05	0.0335971	3.24e-05	4.3e-06	0.000125774	1.49e-05	0.00389614	0.000778138	0.000460721	0.000341758	0.000638872	1.79e-05	0.0141853	0.00814441	9.24e-06	0.0222896	0.0157188	0.000870679	5.93e-06	0.00011289	2.5097e-05	0.0291154	0.000986543	5e-05	2.06e-05	0.000104949	5.84e-05	0.000235728	0.0003162	4.87e-05	1.81e-05
GC	0.00091446	0.00425403	0.000152267	0.000240355	7.44e-05	1.7828e-05	0.000335464	3.29e-05	2.09e-05	2.9e-05	0.0417618	0.00206452	4.3e-05	0.00230776	0.00525468	3.83e-05	0.000105432	0.0231932	4.11e-05	0.0351072	6.22e-05	6.92e-06	0.000246421	2.49e-05	0.00537247	0.00143847	0.000704706	0.000468294	0.000917625	1.26e-05	0.0164543	0.00476627	1.7804e-05	0.0283655	0.017632	0.00106234	1.14e-05	8.2e-05	1.8118e-05	0.022348	0.000809944	1.44e-05	8.83e-06	6.15e-05	3.34e-05	0.000138392	0.000253973	8.29e-06	1.5e-05
GC	0.000875207	0.00418005	0.000305466	0.000311077	2.6967e-05	0.000110312	0.000287315	3.45e-05	3.87e-05	6.24e-05	0.0592474	0.0019387	3.8719e-05	0.00272305	0.00489811	4.14e-05	0.000118396	0.0218556	4.49e-05	0.0447203	0.000699095	4.04e-05	0.000183161	2.75e-05	0.00538335	0.00273033	0.00111964	0.00178468	0.00670942	1.4e-05	0.0136188	0.00359789	7.28e-06	0.011095	0.0150544	0.000847053	1.65e-05	9.78e-05	2.08e-05	0.0292498	0.000848438	3.26e-05	1.5298e-05	5.9e-05	3.5e-05	0.000155028	0.000216732	2.67e-05	3.37e-05
GC	0.00132215	0.00375701	0.000421987	0.000238666	7.39e-05	7.6e-05	0.000288706	4.22e-05	1.35e-05	9.21e-05	0.0424806	0.00253695	6.3e-05	0.00209863	0.00617865	2.63e-05	0.000107861	0.0221041	6.8804e-05	0.0314161	0.000488881	5.12e-05	0.000526223	0.000106714	0.00547706	0.001776	0.00115866	0.000963563	0.0033166	1.15e-05	0.0150675	0.00618333	2e-05	0.0163249	0.020386	0.000735374	6.01e-05	3.54e-05	2.02e-05	0.0268109	0.000605634	0.000163009	0.000101263	0.000559399	8.4e-05	0.000349992	0.000494562	4.48e-05	1.91e-05
GC	0.00129153	0.00163386	0.000220089	9.63e-05	4.17e-05	4.98e-05	0.000159252	4.16e-05	1.68e-05	0.000102246	0.0572334	0.0021506	5.66e-05	0.00151851	0.0068227	5.63e-05	0.000111941	0.0270219	4.53e-05	0.0466311	0.000374753	5.48e-05	0.00056369	0.000101018	0.0040051	0.00111221	0.000665841	0.00145647	0.00407087	2.43e-05	0.0144234	0.00867276	3.12e-05	0.0246508	0.0127765	0.000819174	8.29e-05	3.49e-05	2.84e-05	0.0326538	0.000889928	6.53e-05	5.45e-05	0.000303543	0.000164892	0.000152924	0.000539577	4.59e-05	1.74e-05
GC	0.00109048	0.00306995	0.000744767	0.000213795	6.89e-05	3.33e-05	0.000255011	3.3607e-05	1.54e-05	9.41e-05	0.0509566	0.00252704	5.58e-05	0.00181608	0.0090827	8.17e-05	9.15e-05	0.0295022	4.67e-05	0.0402724	0.00028496	7.9274e-05	0.000678057	0.000182166	0.00437216	0.00159691	0.00103291	0.00107659	0.00300996	1.34e-05	0.0165345	0.00851991	1.14e-05	0.0247487	0.0147233	0.00109023	7.68e-05	2.82e-05	1.62e-05	0.0288089	0.000721485	1.01e-05	5.89e-06	0.000115169	3.28e-05	5.62e-05	0.000371757	1.638e-05	1.2799e-05
Non-GC control	0.000860185	0.00292535	0.00201611	0.000221134	5.23e-05	2.31e-06	0.000325323	2.73e-05	1.17e-05	5.38e-05	0.0423545	0.00171232	5.33e-05	0.00269987	0.0029389	3.3148e-05	0.000159816	0.0257462	5.35e-05	0.041762	0.000336427	1.31e-05	0.000181899	3.17e-05	0.00273745	0.000901688	0.000458174	0.00102442	0.00446425	1.66e-05	0.0185116	0.00489215	6.43e-05	0.0214731	0.014781	0.000812321	3.07e-05	6.27e-05	1.88e-05	0.026223	0.00598966	2.19e-05	1.44e-05	0.000239697	2.42e-05	0.000364735	0.000317934	1.63e-05	2.23e-05
Non-GC control	0.00075396	0.00326771	0.000394891	0.000289185	7e-05	7.31e-05	0.000347049	3.18e-05	1.85e-05	1.94e-05	0.0391826	0.00206511	4.19e-05	0.00235631	0.00281553	3.2396e-05	0.000139986	0.0310902	4.46e-05	0.0326703	0.000497009	1.73e-05	0.000186149	4.1684e-05	0.0026205	0.000915335	0.000536129	0.00104595	0.00596014	1.51e-05	0.0155829	0.00586445	4.27e-05	0.0103129	0.0146032	0.000731127	0.000135183	5.0075e-05	1.93e-05	0.0230847	0.00237364	9.44e-06	6.21e-06	0.000174775	3.33e-05	0.000360998	0.000392004	1.4395e-05	1.9961e-05
Non-GC control	0.000759155	0.00560843	0.000258148	0.000257731	0.000134544	8.1923e-05	0.000303865	3.39e-05	1.29e-05	1.81e-05	0.0566775	0.00255029	5.699e-05	0.0023435	0.00196843	3.21e-05	0.000165966	0.0241672	4.62e-05	0.0348062	0.000559207	1.06e-05	0.000241463	4.36e-05	0.00305309	0.00139977	0.000714213	0.00119628	0.00641997	1.52e-05	0.0164963	0.00728726	4e-05	0.0101894	0.0177443	0.000622003	5.07e-05	3.79e-05	1.49e-05	0.0260177	0.00268351	3.16e-06	5.17e-06	0.000181166	5.85e-05	0.0012307	0.000469786	3.78e-05	1.77e-05
Non-GC control	0.000782712	0.00503071	0.000274862	0.000303034	0.00012818	1.4e-05	0.000205554	2.33e-05	8.8e-06	4.36e-05	0.0449835	0.00171553	4.99e-05	0.00234005	0.00305338	4.55e-05	0.000155972	0.0253067	4.39e-05	0.0410076	0.000229554	1.14e-05	0.000216989	5.62e-05	0.0040854	0.00132751	0.00100144	0.000907063	0.00368221	1.75e-05	0.0114651	0.00520123	5.69e-05	0.0279692	0.0125966	0.000647715	1.81e-05	5.67e-05	4.1641e-05	0.0226258	0.00264614	4.39e-06	8.02e-06	0.000242125	5.12e-05	0.00126727	0.00035275	2.4641e-05	2.37e-05
Non-GC control	0.000692931	0.00518885	0.000648377	0.000192413	6.03e-05	2.09e-05	0.000161192	3.43e-05	1.93e-05	3.89e-05	0.0717966	0.00227676	4.97e-05	0.00240636	0.00320213	3.66e-05	0.000179612	0.0192781	4.94e-05	0.0429876	0.000731252	2.94e-05	0.000322219	7.26e-05	0.00267543	0.00204149	0.000537826	0.00388087	0.0146619	2.23e-05	0.0100872	0.00492938	1.39e-05	0.0381751	0.0134766	0.000473043	7.73e-05	2.76e-05	1.97e-05	0.0259889	0.00733729	2.42e-05	1.3018e-05	9.48e-05	5.6e-05	0.00126801	0.000461097	2.12e-05	2.12e-05
Non-GC control	0.00093004	0.0053633	0.000370396	0.000273443	7.28e-05	2.84e-05	0.000308699	4.83e-05	1.84e-05	5.45e-05	0.0532654	0.00268372	4.81e-05	0.00277939	0.00198058	3.22e-05	0.000154191	0.0199201	5.6e-05	0.0412838	0.000702467	2.6e-05	0.000429833	0.000103701	0.00355522	0.00166103	0.000738066	0.00144334	0.0048527	1.44e-05	0.0168547	0.00794487	5.69e-05	0.0229316	0.0191124	0.000867268	3.35e-05	4.28e-05	2.28e-05	0.0243733	0.00393476	5.04e-06	8.43e-06	0.000838842	4.8721e-05	0.00084044	0.000615153	1.4303e-05	2.12e-05
Non-GC control	0.000918386	0.00458745	0.000832555	0.000245194	5.07e-05	5.2003e-05	0.000264849	3.3e-05	2.4e-05	2.88e-05	0.0444033	0.00221799	6.82e-05	0.00220036	0.00516764	3.57e-05	0.000183769	0.0234505	5.45e-05	0.0368451	0.00070139	4.07e-05	0.000187499	4.73e-05	0.00375058	0.00087187	0.000518707	0.00106066	0.00711457	2.35e-05	0.014068	0.00881313	2.81e-05	0.0199973	0.0180782	0.000694211	2.44e-05	1.86e-05	1.97e-05	0.0262811	0.00499896	6.51e-06	6.59e-06	0.000170019	4.81e-05	0.000362195	0.000412355	5.74e-05	2.53e-05
Non-GC control	0.000843786	0.00402817	0.000853772	0.000226372	0.000104501	0.000272503	0.000783588	4.74e-05	2.04e-05	4.04e-05	0.0618269	0.00188874	4.46e-05	0.00243832	0.00398628	2.79e-05	0.000146604	0.0241104	5.04e-05	0.0493977	0.000368921	2.24e-05	0.000244466	4.0716e-05	0.00747972	0.00156347	0.000593725	0.00142233	0.0046061	2.2441e-05	0.0186873	0.0065202	2.77e-05	0.0200034	0.0146828	0.00117337	3.69e-05	8.83e-05	2.93e-05	0.028156	0.00521959	1.19e-06	1.74e-06	0.000260015	1.68e-05	0.000199039	0.000333468	0.000188604	2.53e-05
Non-GC control	0.000863426	0.00789404	0.000273623	0.000287611	7.93e-05	6.22e-05	0.000309828	3.92e-05	1.53e-05	6.18e-05	0.0688128	0.00298491	4.8302e-05	0.00258225	0.00154995	2.17e-05	0.000163566	0.0156735	5.73e-05	0.037212	0.000776755	2.83e-05	0.000353038	7.03e-05	0.00389638	0.00165426	0.00110532	0.00180659	0.0070249	1.48e-05	0.0140863	0.00635334	1.9629e-05	0.0159722	0.0210446	0.000868674	5.33e-05	1.85e-05	1.4851e-05	0.0232089	0.00289527	6.06e-06	3.51e-06	0.000234653	3.2462e-05	0.000398173	0.000398872	1.2592e-05	1.8451e-05
Non-GC control	0.00100022	0.00497751	0.000297535	0.000227448	4.87e-05	3.6819e-05	0.000383246	5.2425e-05	2.7279e-05	2.9578e-05	0.0315683	0.00181327	6.3882e-05	0.00214015	0.00283626	3.07e-05	0.000146644	0.0287326	6.41e-05	0.0365	0.000405079	1.38e-05	0.00026369	5.21e-05	0.00212454	0.000799605	0.000680687	0.00103415	0.00583974	1.5e-05	0.0159377	0.00643796	2.45e-05	0.0258446	0.0211237	0.000464063	5.73e-05	7.68e-05	8.68e-06	0.027525	0.00871067	1.8e-06	1.56e-06	0.000159543	3.56e-05	0.000630344	0.000392016	2.28e-05	2.45e-05
Non-GC control	0.00084153	0.00547531	0.000668005	0.000259043	8.43e-05	0.000263116	0.000397617	5.84e-05	1.5664e-05	2.02e-05	0.0482129	0.00229097	4.0559e-05	0.00199881	0.00129403	9.29e-06	0.000139432	0.0264057	4.12e-05	0.0408435	0.000397839	1.23e-05	0.000217926	4.56e-05	0.00895785	0.001478	0.00108045	0.000899129	0.00357362	1.12e-05	0.0153697	0.00687217	2.05e-05	0.0140918	0.0160649	0.000656875	1.43e-05	5.49e-05	1.14e-05	0.0268479	0.00308529	1.04e-05	1.24e-05	0.000140106	6.2718e-05	0.000469237	0.000333571	1.72e-05	1.45e-05
Non-GC control	0.000906589	0.00486692	0.000296515	0.00022269	5.59e-05	2.61e-06	0.000332669	3.98e-05	1.47e-05	2.39e-05	0.0499587	0.00215541	6.44e-05	0.00325167	0.00165375	3.02e-05	0.000130334	0.0290598	7.33e-05	0.032919	0.000592123	3.31e-05	0.00032205	6.79e-05	0.00239426	0.00175729	0.000389761	0.00119372	0.00616345	3.63e-05	0.0125943	0.00544657	2.36e-05	0.0104373	0.0204711	0.0006383	6.52e-05	3.7757e-05	1.4e-05	0.0273652	0.00519783	6.45e-06	5.67e-06	0.00021649	6.25e-05	0.00123695	0.000380007	1.91e-05	4.18e-05
Non-GC control	0.000772851	0.00108847	0.000485126	0.00018368	2.5e-05	7.44e-05	0.000234629	3.44e-05	1.4e-05	2.84e-05	0.0481481	0.0020546	4.39e-05	0.00189424	0.00242843	4.71e-05	0.000207153	0.0293018	7.74e-05	0.035129	0.00038452	1.07e-05	0.000214485	2.88e-05	0.00209343	0.00141673	0.000447988	0.00141576	0.00594055	2.12e-05	0.0111961	0.00651636	3.06e-05	0.0276826	0.0122492	0.000630146	0.000553715	8.74e-05	3.49e-05	0.020267	0.00225909	3.99e-06	6.45e-06	0.000240011	6.88e-05	0.00115192	0.000509167	0.000598663	5.17e-05
Non-GC control	0.000943378	0.00437174	0.000149452	0.000226648	0.000135613	5.54e-06	0.000422601	4.41e-05	1.96e-05	4.91e-05	0.0868286	0.00195253	5.66e-05	0.00269598	0.00348097	4.04e-05	0.000150723	0.031712	6.59e-05	0.0432021	0.000721784	3.93e-05	0.000415709	8.08e-05	0.00290027	0.00253687	0.000561465	0.00225861	0.00939863	1.34e-05	0.0133605	0.00691467	3.12e-05	0.0164489	0.0138682	0.00104733	4.26e-05	7.2006e-05	1.46e-05	0.0321458	0.00373846	6.22e-06	5.18e-06	0.000228248	5.13e-05	0.000792636	0.000510435	1.29e-05	2.58e-05
Non-GC control	0.000829078	0.00625002	0.00045184	0.000344292	5.08e-05	3.38e-05	0.000295729	3.25e-05	1.66e-05	4.03e-05	0.0830074	0.00207896	4.63e-05	0.00272555	0.0030077	4.1e-05	0.000112888	0.0199436	4.39e-05	0.0432089	0.000393342	2.3e-05	0.000262779	5.43e-05	0.00390034	0.00164924	0.000900565	0.00210974	0.00646627	6.84e-06	0.0112902	0.00492166	3.47e-05	0.0369234	0.0145505	0.000922809	5e-05	3.82e-05	3.3e-05	0.0260655	0.00757725	7.49e-06	3.34e-06	0.000218132	1.86e-05	0.00047814	0.000256558	2.42e-05	1.88e-05
Non-GC control	0.00103351	0.00397849	0.000287264	0.000239056	8.18e-05	7.11e-06	0.000332322	3.56e-05	1.88e-05	2.7116e-05	0.060385	0.00218518	6.5e-05	0.00306591	0.00431675	4.76e-05	0.000106982	0.0338948	5.12e-05	0.0333053	0.000900668	4.19e-05	0.000294735	9.5e-05	0.00325251	0.00138262	0.000751082	0.00205575	0.0101839	1.26e-05	0.0187596	0.00748431	1.64e-05	0.00598577	0.0146993	0.000951095	7.31e-05	7.26e-05	2.38e-05	0.0264077	0.00196372	4.4e-05	1.14e-05	0.000119368	2.82e-05	0.000384024	0.000347211	3.8861e-05	9.78e-06
Non-GC control	0.000888676	0.00425053	0.000366159	0.000306689	0.000132323	0.000101457	0.000338347	4.08e-05	1.45e-05	5.84e-05	0.0722644	0.0022144	6.4e-05	0.00264742	0.00441273	2.99e-05	0.000173553	0.0196623	5.31e-05	0.0433925	0.000337161	3.22e-05	0.000125972	9.39e-05	0.00438798	0.00105533	0.000505826	0.00144798	0.00512101	1.71e-05	0.0169809	0.00828729	1.66e-05	0.0235778	0.0168474	0.000969771	3.24e-05	5.09e-05	1.6961e-05	0.0325326	0.00307005	1.07e-05	1.12e-05	0.000152133	3.44e-05	0.000613472	0.000529068	3.93e-05	1.82e-05
Non-GC control	0.000966889	0.00663368	0.000721747	0.000306511	4.86e-05	5.09e-05	0.000415973	4.47e-05	1.61e-05	5.35e-05	0.0446485	0.00232825	4.83e-05	0.00264184	0.00192873	2.88e-05	0.000139019	0.0171199	6.96e-05	0.0381086	0.000568378	3.4733e-05	0.000105624	8.24e-05	0.00519942	0.00100633	0.00173892	0.00210313	0.0113769	1.5e-05	0.0135532	0.00694603	5.65e-05	0.00870337	0.0189536	0.000575277	3.27e-05	5.24e-05	2.24e-05	0.0216707	0.00407508	3.19e-05	2.24e-05	0.000246284	5.8e-05	0.0016644	0.000287649	1.2047e-05	1.29e-05
Non-GC control	0.00100739	0.00676223	0.000514022	0.000257443	9.69e-05	6.91e-05	0.000457622	4.21e-05	1.89e-05	3.43e-05	0.0487262	0.00193125	6.15e-05	0.00230482	0.004118	3.28e-05	0.000156834	0.0300427	6.35e-05	0.0387796	0.000165153	1.55e-05	9.47e-05	6.71e-05	0.00249684	0.000866859	0.000520522	0.000985474	0.00397918	1.951e-05	0.0193613	0.00702096	2.82e-05	0.0278494	0.0173392	0.000625286	4.23e-05	0.000154221	2.45e-05	0.0287992	0.0050676	6.34e-06	1.78e-05	0.000249216	9.65e-05	0.000777678	0.000380516	8.7e-05	1.97e-05
Non-GC control	0.000757037	0.00439941	0.000379249	0.000249158	4.34e-05	2.68e-05	0.000237361	2.59e-05	9.79e-06	3.8e-05	0.0480517	0.00224927	3.89e-05	0.00282088	0.00372115	3.73e-05	0.000203629	0.0238072	7.99e-05	0.0461166	0.000216107	5.38e-05	0.000120673	9.89e-05	0.00257998	0.000951424	0.000337965	0.00103684	0.00516295	3.53e-05	0.0138081	0.00465006	4.85e-05	0.00987814	0.0150943	0.000633291	3.81e-05	8.95e-05	3.19e-05	0.0289871	0.00424888	2.37e-05	4.64e-06	0.000589393	5.86e-05	0.00110354	0.000307777	0.00017764	2.96e-05
Non-GC control	0.000744572	0.00510593	0.000603822	0.00029365	2.65e-05	0.00266345	0.000389621	2.61e-05	9e-06	2.96e-05	0.0546169	0.00186667	3.86e-05	0.00182001	0.00271289	1.5367e-05	0.000148013	0.0199022	4.98e-05	0.045456	0.000195083	2.48e-05	8.58e-05	6.38e-05	0.00587441	0.00118947	0.000610592	0.00106477	0.00380349	1.0487e-05	0.0102231	0.00425726	1.43e-05	0.0183243	0.0128332	0.000497988	1.93e-05	9.84e-05	1.93e-05	0.0265193	0.00553497	7.04e-06	9.42e-06	0.000159443	4.19e-05	0.000501987	0.000273755	1.62e-05	9.73e-06
Non-GC control	0.00090267	0.00398626	0.000335529	0.000406792	5.31e-05	5.282e-05	0.000240601	5.72e-05	1.5e-05	3.9e-05	0.0440095	0.00158717	4.28e-05	0.00307968	0.0010519	1.54e-05	0.000101286	0.0174216	4.17e-05	0.0365026	0.000198033	1.26e-05	0.000123151	5.94e-05	0.0072353	0.00157147	0.000876214	0.00153546	0.0051263	8.93e-06	0.013852	0.00490838	2.84e-05	0.0152169	0.0124109	0.000720888	3.26e-05	2.98e-05	1.81e-05	0.0238015	0.00315148	0.000102364	3.8e-05	0.000456939	2.28e-05	0.000103354	0.000286976	1.89e-05	9.54e-06
Non-GC control	0.000688817	0.00419028	0.000360791	0.000170215	6.28e-05	5.72e-05	0.00020797	3.9e-05	1.37e-05	3.3578e-05	0.0592225	0.00190545	4.8e-05	0.00223291	0.00421026	4e-05	0.000159047	0.0207229	4.74e-05	0.0405608	0.000294572	2.8272e-05	0.000101444	8.26e-05	0.00245373	0.0012057	0.00090259	0.00202745	0.00685862	1.33e-05	0.0120186	0.00687245	1.99e-05	0.0198743	0.0150079	0.000613201	3.26e-05	3.9566e-05	2.4e-05	0.0299067	0.00532849	3.38e-05	3.5502e-05	0.000173582	6.13e-05	0.000837151	0.000414356	2.12e-05	1.71e-05
Non-GC control	0.000681659	0.00508428	0.000835078	0.000302082	5.7923e-05	5.11e-06	0.000685279	2.82e-05	1.81e-05	2.05e-05	0.0483004	0.00296715	3.1251e-05	0.00234824	0.00309386	2.68e-05	0.000178585	0.0236086	5.56e-05	0.0423774	0.000742813	3.44e-05	0.000235296	8.5e-05	0.00440008	0.00131028	0.00113223	0.00197877	0.00843457	1.81e-05	0.0158814	0.00622489	3.92e-05	0.0319434	0.0140289	0.000675789	2.22e-05	3.88e-05	1.46e-05	0.0265145	0.00439879	3.32e-05	3.54e-05	0.000139468	2.04e-05	2.06e-05	0.000368142	4.5e-05	1.75e-05
Non-GC control	0.000972089	0.00657591	0.00067716	0.000340129	8.25e-05	1.58e-05	0.000421073	4.57e-05	2.28e-05	4.4704e-05	0.0557613	0.00200968	3.46e-05	0.00313019	0.00433373	3.22e-05	0.00015549	0.0182223	5.0661e-05	0.0425122	0.000434432	2.7e-05	9.7494e-05	6e-05	0.00354079	0.00175613	0.00111077	0.00355064	0.0174217	1.23e-05	0.0131842	0.00606378	5.17e-05	0.0361007	0.0147963	0.00100072	5.17e-05	8.03e-05	4.71e-05	0.0260289	0.00405059	5.5e-06	3.02e-06	0.000859744	2.91e-05	0.000426494	0.000187044	1.85e-05	1.5e-05
Non-GC control	0.000809321	0.00601773	0.000930797	0.000296478	5.77e-05	2.39e-05	0.00027869	6.36e-05	2.18e-05	1.08e-05	0.0562218	0.00185411	6e-05	0.00221731	0.00209536	3e-05	0.000177393	0.0217929	5.3292e-05	0.0377701	0.000490646	2.09e-05	0.000104748	5.96e-05	0.00256348	0.000997411	0.000590812	0.00139815	0.0056487	1.48e-05	0.0130997	0.00692549	2.66e-05	0.0325995	0.0184803	0.000809853	0.000233174	4.89e-05	1.79e-05	0.0273172	0.00451021	4.4532e-05	5.08e-05	0.000145782	4.67e-05	0.00033932	0.000356443	5.71e-05	2.16e-05
Non-GC control	0.00115465	0.00453192	0.000511087	0.00028928	3.9701e-05	0.000163519	0.000235747	3.77e-05	2.18e-05	5.71e-05	0.0531204	0.00184028	5.08e-05	0.00277705	0.00436561	4.32e-05	0.00011519	0.0196713	3.99e-05	0.0473691	0.000287324	2.92e-05	6.29e-05	4.28e-05	0.00428446	0.00152939	0.000462697	0.00143669	0.00505635	1.55e-05	0.0193445	0.00548546	2.13e-05	0.0243915	0.0166453	0.00113287	0.000270197	6.21e-05	2.11e-05	0.0271496	0.00450739	3.78e-05	5.13e-05	0.000138866	2.3477e-05	0.00021036	0.000470679	0.000146131	1.25e-05
Non-GC control	0.000855315	0.00452433	0.000144577	0.00020383	3.8247e-05	2.15e-05	0.000272228	2.948e-05	1.46e-05	4.52e-05	0.0496983	0.00242653	4.35e-05	0.00351184	0.00410755	3.54e-05	0.000228817	0.027883	4.7e-05	0.0459886	0.000444231	3.65e-05	0.000178376	0.000128222	0.00332794	0.000875642	0.000671458	0.0011742	0.00453324	1.3753e-05	0.0187979	0.00587709	2.97e-05	0.0194939	0.0173673	0.00091369	1.78e-05	3.23e-05	2.1352e-05	0.0258119	0.00403289	3.89e-05	1.46e-05	0.000151692	6.06e-05	0.000694043	0.000612426	2.72e-05	1.28e-05
Non-GC control	0.00088841	0.00415606	0.000473987	0.000278033	8.54e-05	4.11e-05	0.000304712	3.6e-05	1.07e-05	5.1719e-05	0.0598996	0.0022327	6.11e-05	0.00316389	0.00449352	2.64e-05	0.000132846	0.026411	4.19e-05	0.0452167	0.000413477	2.25e-05	8.43e-05	4.26e-05	0.0040019	0.00688347	0.000814499	0.00208316	0.00877135	1.41e-05	0.0182928	0.0054724	1.6e-05	0.0203781	0.0128574	0.000738124	3.98e-05	9.29e-05	2.48e-05	0.025957	0.00436472	2.12e-05	1.09e-05	0.000143764	2.5e-05	0.0003655	0.000315852	4.17e-05	2.14e-05
Non-GC control	0.00101971	0.00374746	0.000634075	0.000189145	0.000138948	8.8e-05	0.000280688	4.28e-05	2.27e-05	4.38e-05	0.0346574	0.00232671	5.44e-05	0.00255919	0.00318399	3.18e-05	0.000193181	0.0281266	5.28e-05	0.038561	0.000167963	1.35e-05	0.000108182	4.15e-05	0.00331777	0.000871684	0.000802289	0.0011336	0.00575118	1.86e-05	0.0170218	0.0080739	1.45e-05	0.0172126	0.0143744	0.000954192	0.000249396	0.000114962	3.23e-05	0.0324254	0.00740649	9.2e-06	6.24e-06	0.000301161	2.41e-05	0.000322643	0.000495764	3.72e-05	1.55e-05
Non-GC control	0.000707333	0.00519866	0.000771846	0.000406227	4.12e-05	0.00161029	0.000305871	2.21e-05	1.48e-05	4.56e-05	0.0459956	0.00176501	5.3895e-05	0.0022611	0.00489938	3.04e-05	0.000137825	0.0186861	4.3e-05	0.0428522	0.000186249	9.22e-06	0.000126159	3.2981e-05	0.00416755	0.00130944	0.000828392	0.000863051	0.0034331	9.48e-06	0.0128577	0.00488912	4.15e-05	0.0289463	0.0117401	0.000747866	8.96e-05	3.62e-05	1.6337e-05	0.0288034	0.00319362	1.21e-05	1.4612e-05	0.00011923	2.428e-05	0.000304751	0.000255899	1.43e-05	1.11e-05
Non-GC control	0.000872977	0.00552101	0.000320711	0.000176369	0.000114108	0.0001096	0.000448107	4.91e-05	2.2e-05	1.66e-05	0.0474882	0.0022107	7.55e-05	0.0025876	0.00399731	2.15e-05	0.000155966	0.027756	5.57e-05	0.0458378	0.000161429	7.2e-06	0.000175681	3.48e-05	0.00352311	0.00164748	0.000667112	0.00101824	0.0033898	1.67e-05	0.0133798	0.0073533	1.72e-05	0.021976	0.0120751	0.000695932	0.00107811	9e-05	2.0583e-05	0.0327419	0.0028438	5.7e-05	4.86e-05	8.8e-05	7.05e-05	0.00171989	0.000334505	2.71e-05	1.4e-05
Non-GC control	0.000839483	0.00698569	0.000472521	0.000204776	6.15e-05	0.000186418	0.000310153	2.88e-05	1.79e-05	3.33e-05	0.0502772	0.00255533	6.13e-05	0.00224908	0.00319881	2.78e-05	0.000128077	0.0251113	5.93e-05	0.0424024	0.000293191	1.32e-05	0.000197182	3.92e-05	0.00331493	0.000933669	0.000618262	0.00141539	0.00707278	1.83e-05	0.0158259	0.0061759	2.07e-05	0.0192225	0.0193997	0.000846304	3.5e-05	5.95e-05	2.11e-05	0.0335031	0.00551919	5.83e-06	1.09e-05	0.000134625	5.69e-05	0.000883326	0.00041509	1.24e-05	1.77e-05
Non-GC control	0.000760318	0.00428789	0.000747478	0.000149569	5.84e-05	5.97e-06	0.000386567	4.77e-05	1.66e-05	2.99e-05	0.0386512	0.00163719	5.77e-05	0.00298991	0.00323066	2.63e-05	8.97e-05	0.0207378	6.07e-05	0.0325289	0.00027322	9.59e-06	0.000128949	3.26e-05	0.00284856	0.00120254	0.000706337	0.000889378	0.00449291	1.5263e-05	0.0168874	0.00376706	5.55e-05	0.0204863	0.0138884	0.000646792	2.81e-05	3.72e-05	3e-05	0.027728	0.00359629	2.82e-05	1.45e-05	0.000154347	8.4e-05	0.00112805	0.000223624	1.37e-05	1.51e-05
Non-GC control	0.000639437	0.00273537	0.00065472	0.000214414	7.5779e-05	5.48e-05	0.000319227	3.46e-05	1.78e-05	1.86e-05	0.0777625	0.00217001	4.63e-05	0.00228969	0.0038102	3.17e-05	0.000106667	0.0319857	5.06e-05	0.0318081	0.000228199	1.59e-05	0.000268771	5.04e-05	0.00256928	0.00104968	0.000629417	0.00146362	0.00558624	2.22e-05	0.0145024	0.00623461	1.34e-05	0.03088	0.0116286	0.000537479	3.43e-05	7.59e-05	2.12e-05	0.0236794	0.00708259	4.7e-06	6.05e-06	0.000124898	3.82e-05	0.000489463	0.000203447	1.0745e-05	1.7e-05
Non-GC control	0.000741401	0.00366674	0.000496394	0.000159236	8.58e-05	6.86e-05	0.000190463	3.47e-05	1.72e-05	3.78e-05	0.109603	0.00148915	5.5e-05	0.00246838	0.00226717	3.7e-05	0.000111098	0.0295123	6.66e-05	0.0349922	0.000735308	5.06e-05	0.000464116	0.00011211	0.00247395	0.00213307	0.000936168	0.00914712	0.033496	2.24e-05	0.0142436	0.00381396	2.05e-05	0.0166106	0.0114997	0.000562247	2.52e-05	1.71e-05	3.01e-05	0.0260779	0.00376487	5.1e-05	1.91e-05	0.000139704	7.96e-05	0.000860585	0.000346079	1.8402e-05	2.11e-05
Non-GC control	0.000742298	0.00653416	0.000913794	0.000274137	6.43e-05	6.44e-05	0.00037344	3.5493e-05	1.6e-05	3.89e-05	0.0769288	0.00203881	5.11e-05	0.00238805	0.00219215	1.98e-05	0.000152834	0.0234054	6.75e-05	0.0391738	0.000506881	2.98e-05	0.00049401	8.05e-05	0.00217535	0.00145659	0.00073205	0.00144695	0.00719194	2.13e-05	0.0146671	0.00605536	4e-05	0.0147356	0.0144858	0.000568056	2.16e-05	3.1818e-05	2.46e-05	0.0258037	0.00250473	3.8e-06	2.36e-06	0.000150967	0.000102937	0.00346741	0.00052623	3.13e-05	1.97e-05
Non-GC control	0.000744699	0.00486306	0.000247451	0.000255648	7.66e-05	7.52e-05	0.000392045	3.09e-05	1.75e-05	3.22e-05	0.0535862	0.00215664	4.47e-05	0.00182185	0.00201225	3.7e-05	0.000107566	0.0176855	5.67e-05	0.0369393	0.000258793	6.71e-06	0.000159252	3.83e-05	0.00309489	0.000789404	0.000814341	0.00179483	0.00904394	1.2e-05	0.013806	0.00514987	3.09e-05	0.0323539	0.0184391	0.000499758	2.9e-05	4.6071e-05	2.43e-05	0.0231108	0.00293683	4.64e-06	7.963e-06	0.000112568	3.62e-05	0.000699289	0.000239835	1.4023e-05	1.79e-05
Non-GC control	0.000769937	0.0049199	0.000376945	0.000216591	0.000184619	0.000201879	0.00220199	8.27e-05	2.26e-05	5.91e-05	0.0419061	0.00250468	3.8475e-05	0.0031518	0.00310644	3.91e-05	0.00017146	0.0380835	4.62e-05	0.0432067	0.000121037	7.19e-06	0.00031293	7.9188e-05	0.00497639	0.00110155	0.000753477	0.000711799	0.00257624	2.17e-05	0.0190026	0.00845815	5.24e-05	0.00924397	0.0142943	0.000730146	2.62e-05	7.01e-05	2.53e-05	0.0290148	0.00321251	3.62e-05	1.2e-05	0.000643605	1.44e-05	7.36e-05	0.000493141	3.85e-05	2.06e-05
Non-GC control	0.000814847	0.00385749	0.000194605	0.000100541	9.49e-05	6.02e-05	0.000177487	4.08e-05	2.2233e-05	5.7947e-05	0.0502731	0.00178762	6.13e-05	0.00370118	0.00324314	4.9e-05	0.000152051	0.0267362	6.28e-05	0.0399205	0.000448071	1.71e-05	0.000306959	5.29e-05	0.00430293	0.00152332	0.000626565	0.00153182	0.00658284	1.84e-05	0.0154906	0.00555458	1.92e-05	0.0181668	0.0134877	0.000747685	2.62e-05	2.29e-05	1.72e-05	0.0278573	0.00258327	1.51e-05	9.82e-06	0.000164138	8.79e-05	0.00203599	0.000390181	3e-05	2.0488e-05
Non-GC control	0.000844973	0.00515527	0.000847434	0.000395486	3.5242e-05	2.74e-05	0.000311836	3.43e-05	2.34e-05	5.26e-05	0.0658835	0.00180021	4.1e-05	0.00304345	0.00224312	2.1e-05	0.000111687	0.0140494	5.74e-05	0.0390035	0.000192374	2.73e-05	0.000308354	5.03e-05	0.00495699	0.0018034	0.000802948	0.00136509	0.00449158	1.71e-05	0.0127501	0.00413602	1.69e-05	0.0287491	0.0137229	0.000865404	9.63e-06	4.3158e-05	2.8e-05	0.023355	0.00208756	3.44e-06	3.73e-06	0.00017072	3.4e-05	0.000431315	0.000580105	2.35e-05	1.6e-05
Non-GC control	0.000698452	0.00581689	0.00100789	0.000324016	5.17e-05	6.8787e-05	0.000293724	3.28e-05	1.66e-05	3.78e-05	0.0293427	0.00225719	4.67e-05	0.0029768	0.0039885	3.32e-05	0.000171326	0.0285133	4.24e-05	0.0252645	0.000203796	1.08e-05	0.000155605	3.3833e-05	0.0017808	0.00057727	0.000493997	0.000480512	0.00228698	1.65e-05	0.0155982	0.00540787	3.4135e-05	0.0130743	0.0192031	0.000891557	2.2e-05	0.000105713	2.58e-05	0.0250893	0.00513988	1.07e-05	3.03e-06	0.000242957	3.66e-05	0.000516615	0.000494318	6.4e-05	2.38e-05
Non-GC control	0.000890695	0.00399994	0.00061528	0.000231735	5.4219e-05	0.000100271	0.000277134	4.08e-05	2.94e-05	4.72e-05	0.0450402	0.00212555	6.02e-05	0.00300964	0.00303857	2.01e-05	0.000143549	0.020617	6.96e-05	0.0402832	0.00015131	1.76e-05	0.000243059	6.19e-05	0.00292605	0.00113341	0.000523553	0.00128563	0.00544276	2.2e-05	0.0202269	0.00662294	2.8e-05	0.0268816	0.0116981	0.000721532	1.4828e-05	5.24e-05	1.57e-05	0.0276741	0.0037583	2.52e-05	8.84e-06	0.000407188	3.18e-05	0.000205711	0.00030724	2.12e-05	2.39e-05
Non-GC control	0.00100067	0.00425782	0.000561509	0.000229892	8.43e-05	0.000392862	0.00291612	4.38e-05	2.83e-05	4.07e-05	0.0364009	0.00168922	5.56e-05	0.00329641	0.0038229	4.09e-05	0.000140196	0.0253404	6.18e-05	0.0465967	0.000208494	8.55e-06	0.000259088	4.68e-05	0.00367121	0.0012889	0.00142894	0.00115463	0.00433811	1.27e-05	0.0151644	0.00830693	5.38e-05	0.0102377	0.016158	0.00110744	5.0776e-05	0.000161458	2.4977e-05	0.034568	0.0045367	1.43e-05	6.24e-06	0.000196933	4.25e-05	0.000290317	0.000365538	2.82e-05	2.6989e-05
Non-GC control	0.000819601	0.00356087	0.000610728	0.000288857	5.91e-05	5.77e-05	0.000260896	3.66e-05	2.6345e-05	2.7257e-05	0.0464678	0.00192086	5.11e-05	0.00244	0.0029547	2.7e-05	0.000100215	0.0247087	5.6e-05	0.0314896	0.000212018	6.18e-06	0.000159843	3.2e-05	0.00347344	0.00144845	0.000782261	0.00201728	0.00976687	1.28e-05	0.0179682	0.00576966	2.9e-05	0.0212825	0.0153441	0.000508054	0.00107822	9.54e-05	4.32e-05	0.0229892	0.00256027	6.77e-06	3.98e-06	0.000246505	4.6e-05	0.000494738	0.000378686	1.45e-05	1.96e-05
Non-GC control	0.000747665	0.00599109	0.000468751	0.000283001	6.2e-05	3.7e-05	0.000290353	3.7441e-05	1.69e-05	4.37e-05	0.0462077	0.00231632	3.91e-05	0.00258381	0.00150597	1.7854e-05	0.000163321	0.0248873	4.28e-05	0.0379501	0.000101269	4.33e-06	0.000138511	2.23e-05	0.00321939	0.001119	0.00113872	0.000922068	0.00290676	1.02e-05	0.0181687	0.00740459	5.12e-05	0.0136197	0.016926	0.000612317	2.43e-05	3.6e-05	2.06e-05	0.0269233	0.00288405	6.47e-06	2.28e-06	0.000147471	3.34e-05	0.000352829	0.000472321	1.53e-05	1.17e-05
Non-GC control	0.000910379	0.00433463	0.000556362	0.000180756	7.98e-05	4.0398e-05	0.000282558	4.11e-05	1.6e-05	5.41e-05	0.0359499	0.00167992	6.89e-05	0.0033117	0.00554224	5.78e-05	0.00017822	0.027256	6.87e-05	0.034121	0.000143154	1.07e-05	0.00019048	2.59e-05	0.00127954	0.000685035	0.000448192	0.00122061	0.00398923	1.58e-05	0.0165429	0.00656128	1.75e-05	0.0248563	0.0173035	0.000839003	8.65e-05	4.31e-05	2.9226e-05	0.0346948	0.0112929	9.66e-06	4.3e-06	8.51e-05	3.35e-05	0.00050232	0.00046536	9.78e-06	1.84e-05
Non-GC control	0.000851453	0.00506376	0.000504192	0.000236175	4.5148e-05	0.000174092	0.000270992	3.87e-05	1.9385e-05	4.08e-05	0.0487516	0.00167587	4.66e-05	0.00331934	0.00460954	2.71e-05	0.000144749	0.0231069	5.67e-05	0.0508976	0.000138641	1.0287e-05	0.000129092	2.48e-05	0.00782451	0.00114954	0.000490071	0.00104554	0.00269628	1.24e-05	0.0169031	0.00825211	2.4e-05	0.0183853	0.0145759	0.00113526	3.22e-05	6.62e-05	2.19e-05	0.0327221	0.00786518	6.85e-06	4.33e-06	0.000429603	3.11e-05	0.000385955	0.00033989	1.37e-05	1.59e-05
Non-GC control	0.00083107	0.00438389	0.000693441	0.000218159	2.6e-05	5.92e-05	0.000280747	3.21e-05	1.98e-05	6.06e-05	0.0719785	0.00209245	5.7195e-05	0.00274433	0.00385747	3.16e-05	0.000121598	0.0224226	4.74e-05	0.0407875	0.000405229	1.35e-05	0.000242088	3.97e-05	0.00210735	0.00110837	0.000681126	0.00295134	0.0135839	1.35e-05	0.0182808	0.00697971	2.54e-05	0.0109316	0.0172668	0.000890379	4.14e-05	3.21e-05	3.66e-05	0.0282631	0.00605649	1.31e-05	6.4e-06	0.000128754	3.45e-05	0.000157259	0.000434633	3.81e-05	1.94e-05
Non-GC control	0.000981794	0.00618971	0.000329173	0.00020997	9.26e-05	0.000151942	0.000592501	3.42e-05	1.74e-05	4.06e-05	0.0636148	0.00244538	5.63e-05	0.00225118	0.00364848	4.26e-05	0.000198146	0.0255258	6.3281e-05	0.0394949	0.000313665	1.09e-05	0.000170363	2.71e-05	0.00386837	0.000868987	0.000762762	0.00113388	0.00479932	1.29e-05	0.0135834	0.00589237	2.04e-05	0.0102181	0.019364	0.000800949	2.02e-05	3.9699e-05	2.02e-05	0.0292957	0.00295902	1.06e-05	4.25e-06	0.00039158	6.83e-05	0.00189371	0.00047687	1.48e-05	1.51e-05
Non-GC control	0.00118056	0.00663712	0.000317873	0.000303802	5.3006e-05	3.29e-05	0.000395747	4.85e-05	2.07e-05	6.54e-05	0.0449066	0.00161491	4.66e-05	0.00331472	0.00356026	2.93e-05	0.000226214	0.0249688	5.21e-05	0.0374509	0.000178849	6.61e-06	0.000163088	3.05e-05	0.00454678	0.00155865	0.00105057	0.00113536	0.00446941	1.3539e-05	0.0215576	0.00725195	5.79e-05	0.0367046	0.0148177	0.00113098	3.19e-05	0.000142124	2.89e-05	0.0272609	0.00488616	1.14e-05	7.06e-06	0.000124283	6.13e-05	0.000751903	0.00033297	1.13e-05	1.52e-05
Non-GC control	0.000869995	0.00488417	0.000359417	0.000248292	0.000105943	3.42e-05	0.000371724	3.54e-05	2.22e-05	5.27e-05	0.0479255	0.0017465	5.2e-05	0.00255331	0.00287234	4.09e-05	0.000200043	0.030834	6.28e-05	0.0331746	0.000313321	9.55e-06	0.000202026	4.3e-05	0.00258762	0.00178376	0.000417289	0.00157872	0.00605133	1.61e-05	0.0144645	0.0051227	5.01e-05	0.0129679	0.0182311	0.000691806	4.33e-05	7.17e-05	2.52e-05	0.0279421	0.00592168	7.01e-06	2.31e-06	0.00013855	4.32e-05	0.000571578	0.000415618	1.52e-05	1.96e-05
Non-GC control	0.000674337	0.00320541	0.000243653	0.000192459	8.44e-05	1.3187e-05	0.000123876	2.7e-05	1.51e-05	4.46e-05	0.0331592	0.0018255	3.99e-05	0.00216444	0.00394804	3.56e-05	0.000139673	0.0205599	3.5e-05	0.0375364	0.000543406	2.84e-05	0.00014433	2.48e-05	0.00350206	0.00151089	0.00172313	0.015067	0.0444165	1.45e-05	0.0130526	0.0048116	2.73e-05	0.0324488	0.010321	0.000740999	1.87e-05	3.53e-05	1.79e-05	0.0210167	0.00282318	1.3597e-05	1.27e-05	0.000130964	3.27e-05	0.000372376	0.000255617	2.09e-05	1.42e-05
Non-GC control	0.000837091	0.00347362	0.000323614	0.000230668	5.66e-05	4.33e-05	0.000239206	4.16e-05	2.11e-05	4.85e-05	0.0437547	0.00194363	3.92e-05	0.00309866	0.0043657	2.53e-05	0.000139066	0.0219334	5.34e-05	0.0505584	0.000129805	5.04e-06	0.000108137	2.2e-05	0.00260247	0.00124432	0.00069209	0.00102425	0.00325418	1.64e-05	0.0152135	0.00709436	2.48e-05	0.0262576	0.0140316	0.000990196	3.47e-05	7.97e-05	2.65e-05	0.0304439	0.00514184	2.31e-05	1.88e-05	3.9045e-05	1.29e-05	8.71e-05	0.000534092	7.95e-06	1.5203e-05
Non-GC control	0.000947462	0.00562014	0.000844468	0.000201436	5.14e-05	5.3e-05	0.000353494	3.04e-05	1.3e-05	3.69e-05	0.0877182	0.00210357	4.66e-05	0.00158291	0.00468387	5.56e-05	0.000132828	0.0349642	6.73e-05	0.0326627	0.000977694	3.58e-05	0.000287166	4.73e-05	0.00341351	0.001087	0.000748409	0.00325452	0.0166756	1.4e-05	0.0141371	0.00649142	1.31e-05	0.00777859	0.012635	0.00070493	1.85e-05	5.54e-05	2.67e-05	0.0245735	0.00223984	3.58e-06	2.98e-06	0.000134608	5.0623e-05	0.000837481	0.000158386	1.72e-05	1.79e-05
Non-GC control	0.00105583	0.00583446	0.000917482	0.000235366	2.77e-05	1.87e-05	0.000261548	3.74e-05	1.63e-05	6.48e-05	0.0511404	0.00189698	4.9e-05	0.00259326	0.00401903	4.82e-05	0.000105525	0.0166405	6.89e-05	0.0427842	0.000174637	1.1516e-05	0.00020462	2.74e-05	0.00314612	0.00183031	0.000781201	0.0014406	0.0051995	1.7433e-05	0.0150935	0.00606195	4.58e-05	0.0262828	0.0158767	0.000791059	4.35e-05	3.81e-05	2.45e-05	0.0206488	0.00669343	2.55e-06	1.33e-06	0.000182991	3.3835e-05	0.000853767	0.000369271	2.31e-05	2.4e-05
Non-GC control	0.000859605	0.00368833	0.000669761	0.000232265	8.75e-05	1.37e-05	0.000224649	3.95e-05	1.8e-05	5.43e-05	0.0608133	0.00209097	3.9e-05	0.00275889	0.00210135	2.58e-05	0.000177889	0.0130656	6.7079e-05	0.0390587	0.000244281	1.39e-05	0.000279818	4.8877e-05	0.00281113	0.00172633	0.00113781	0.00192448	0.00710771	1.54e-05	0.0131898	0.00560391	8.3e-05	0.0173579	0.0176925	0.000730572	2.53e-05	3.31e-05	3.38e-05	0.0228996	0.0029885	8.04e-06	8.11e-06	0.000193118	2.75e-05	0.000380415	0.000536036	2.31e-05	1.2e-05
Non-GC control	0.000853964	0.00494423	0.000528175	0.000212989	3.6529e-05	4.56e-05	0.000243742	3.41e-05	2.67e-05	5.08e-05	0.0502503	0.00198999	3.93e-05	0.00280351	0.00547242	6.09e-05	0.000124922	0.0262868	6.37e-05	0.0426816	0.000127971	6.01e-06	8.7691e-05	1.9881e-05	0.00429022	0.00114224	0.000972548	0.00144123	0.00491072	1.73e-05	0.0123495	0.0093159	4.1e-05	0.0142704	0.017824	0.000887959	0.000358693	9.8359e-05	3.82e-05	0.0300877	0.00394568	6.83e-06	1.51e-05	0.000189621	3.7e-05	0.00103068	0.000594523	2.13e-05	1e-05
Non-GC control	0.000883515	0.00426611	0.000632218	0.000303711	4.33e-05	7.86e-05	0.000227308	3.63e-05	1.93e-05	6.15e-05	0.0412766	0.00205789	3.43e-05	0.00260712	0.00321251	4.31e-05	0.000136594	0.0360737	5.52e-05	0.0370017	9.41e-05	5.28e-06	0.000235873	2.38e-05	0.00352526	0.00117419	0.00185765	0.0012402	0.00434225	0.00020726	0.0198862	0.00546864	3.78e-05	0.0174622	0.0184483	0.00114921	3.25e-05	4.93e-05	2.5549e-05	0.0257965	0.00373398	1.1178e-05	3.41e-06	0.000259436	1.979e-05	0.000185931	0.000458183	8.83e-06	1.28e-05
Non-GC control	0.000890114	0.0048421	0.000584482	0.000195557	0.000105736	0.000208846	0.00050528	4.15e-05	2.09e-05	3.4742e-05	0.0439548	0.00184029	7.08e-05	0.00229179	0.00352309	5.9966e-05	0.000152059	0.0332049	6.02e-05	0.0409971	0.000191162	8.3e-06	0.000140379	3.05e-05	0.00266876	0.000905109	0.000333183	0.000930946	0.00388574	1.53e-05	0.0200314	0.00788792	5.6e-05	0.0221453	0.0187524	0.000856843	2.32e-05	4.58e-05	3.31e-05	0.0320424	0.00792882	6.38e-06	4.87e-06	0.000180058	7.02e-05	0.000657214	0.000489562	8.62e-05	1.9e-05
Non-GC control	0.00107756	0.00510889	0.000451634	0.000284266	7.03e-05	0.000135107	0.000371268	5.04e-05	2.0551e-05	6.16e-05	0.0514535	0.00196374	4.87e-05	0.00227876	0.00271427	2.85e-05	0.000240731	0.0229801	5.98e-05	0.0409986	0.000583173	3.58e-05	0.000368185	0.000101926	0.00415251	0.00108545	0.000975315	0.0019914	0.0078061	1.33e-05	0.0171064	0.00972584	4.26e-05	0.019946	0.0143012	0.000650533	4.0531e-05	3.72e-05	2.6e-05	0.0285238	0.00700598	0.000108181	4.85e-05	0.000187578	3.49e-05	0.000408885	0.000565476	1.24e-05	2.5e-05
Non-GC control	0.000884239	0.00384714	0.000385208	0.000272577	0.000171262	3.9e-05	0.000298297	5.15e-05	1.71e-05	2.72e-05	0.047187	0.0017993	6.93e-05	0.0024087	0.00416962	4.01e-05	0.000105684	0.0248834	5.8e-05	0.0341623	0.000408015	2.95e-05	0.000209719	0.000110048	0.00358152	0.00112226	0.000718957	0.00129696	0.00548105	1.39e-05	0.0157279	0.00688604	3.68e-05	0.0341846	0.0124098	0.000724947	2.33e-05	4.6453e-05	2.46e-05	0.026827	0.00502583	7.34e-05	1.29e-05	0.000717805	4.02e-05	0.000332741	0.000370347	2.72e-05	1.98e-05
Non-GC control	0.00107579	0.00356476	0.000429127	0.000211544	7.1e-05	5.9444e-05	0.0002962	3.3e-05	1.81e-05	8.41e-05	0.0461291	0.00265625	6.56e-05	0.00286336	0.00430749	3.42e-05	0.000142894	0.024951	5.82e-05	0.0417252	0.000222133	1.33e-05	0.000281585	4.37e-05	0.00391826	0.0011706	0.00083267	0.00145953	0.00526332	1.17e-05	0.0159215	0.00537385	1.77e-05	0.02082	0.0165293	0.000772773	2.8e-05	4.12e-05	1.77e-05	0.0285769	0.00586681	6.44e-06	4.8e-06	0.000112464	5.65e-05	0.000509526	0.000609543	1.08e-05	2.3898e-05
Non-GC control	0.00111584	0.00513725	0.000678297	0.000320438	7.91e-05	9.3e-05	0.000314453	2.79e-05	1.1219e-05	9.35e-05	0.0699561	0.00195136	4.45e-05	0.00191859	0.00233306	5.57e-05	9.43e-05	0.0275763	6.37e-05	0.0351987	0.000684965	4.8424e-05	0.000292958	8.42e-05	0.00602564	0.00127652	0.00107215	0.00184804	0.00664276	1.74e-05	0.0157935	0.00689653	2.02e-05	0.00764145	0.0131578	0.00101325	4.96e-06	4.65e-05	1.89e-05	0.0256968	0.00145155	1.1e-05	3.06e-06	0.000222673	5.02e-05	0.000219377	0.000219074	1.41e-05	1.95e-05
Non-GC control	0.000930516	0.00659168	0.000544781	0.00023411	3.56e-05	6.13e-05	0.00028845	4.23e-05	1.5212e-05	4.48e-05	0.0512389	0.00237903	5.22e-05	0.00212194	0.00225283	4.22e-05	0.000114991	0.0258543	6.12e-05	0.0378837	0.000494042	4.9e-05	0.000261518	9.4492e-05	0.00425032	0.000914272	0.000882276	0.00109292	0.00495186	2.36e-05	0.0201607	0.00765038	2.4294e-05	0.0124482	0.0149284	0.000723112	4.91e-07	3.64e-05	3.8874e-05	0.0290336	0.00153648	1.03e-05	4.29e-06	0.000311933	0.000122942	0.00128545	0.000489276	2.13e-05	2.1e-05
Non-GC control	0.000999383	0.00476949	0.000376242	0.000188525	8.21e-05	1.35e-05	0.000318607	3.52e-05	1.55e-05	3.65e-05	0.029986	0.00230151	5.54e-05	0.00271677	0.00191088	2.56e-05	0.000127317	0.0237527	6.17e-05	0.0306254	0.000549056	5.4e-05	0.000232794	8.4e-05	0.00316244	0.000883573	0.000662535	0.00094698	0.00502054	1.06e-05	0.0146704	0.00487048	3.94e-05	0.0112076	0.012355	0.00055975	1.03e-05	3.66e-05	2.65e-05	0.0269508	0.00219525	5.57e-05	8.3e-06	0.000278006	0.000113907	0.000911678	0.000401531	1.65e-05	1.51e-05
Non-GC control	0.000801568	0.00413965	0.000218019	0.00019298	6.19e-05	2.68e-05	0.000197666	2.91e-05	1.4243e-05	3.3861e-05	0.0500962	0.00244984	5.9e-05	0.00270708	0.00463746	3.69e-05	0.000167936	0.0372234	6.32e-05	0.0354835	0.000566143	3.01e-05	0.000313595	6.41e-05	0.0048567	0.00276008	0.000774566	0.00226388	0.0107025	2.17e-05	0.0165913	0.00525113	2.5414e-05	0.0144018	0.0174905	0.00073899	1.37e-05	4.17e-05	1.62e-05	0.0280678	0.00492288	1.92e-05	9.2e-06	0.000209377	4.73e-05	0.000148415	0.000504244	0.000148622	1.98e-05
Non-GC control	0.000738091	0.00544909	0.000517563	0.000164673	8.59e-05	0.00019364	0.000466624	2.84e-05	2.21e-05	2.62e-05	0.0662064	0.00281051	7.77e-05	0.00252075	0.00337795	6.19e-05	0.000163583	0.0264527	5.68e-05	0.0392237	0.000450776	3.46e-05	0.000382187	9.89e-05	0.00236734	0.00200963	0.000514507	0.0017709	0.00590555	2.2e-05	0.0161978	0.00773714	2.1e-05	0.0345122	0.0175262	0.000626305	2.83e-05	5.28e-05	2.61e-05	0.0339807	0.00640676	0.000264355	0.000193629	0.000158105	5.6e-05	0.000596112	0.000447231	2.23e-05	2.08e-05
Non-GC control	0.00087326	0.00597331	0.000793384	0.000259284	2.74e-05	2.43e-05	0.000253155	2.38e-05	2.068e-05	4.29e-05	0.0812514	0.00218762	6.76e-05	0.00199716	0.00341357	3.11e-05	0.000126204	0.020513	4.78e-05	0.0486826	0.0010615	4.42e-05	0.000327277	7.14e-05	0.00497751	0.0014143	0.000774849	0.00223373	0.00847549	2.05e-05	0.0128277	0.00611681	2.47e-05	0.0302286	0.014478	0.000778389	2.17e-05	3.5e-05	1.72e-05	0.0246346	0.00567644	7.04e-05	3.3e-05	0.000165739	5.2701e-05	0.000788467	0.000312817	4.26e-05	1.74e-05
Non-GC control	0.00083521	0.00519171	0.000851979	0.000395159	6.48e-05	0.000239856	0.000309104	4.77e-05	2.08e-05	4.56e-05	0.0421347	0.00184183	4.7948e-05	0.00228363	0.00326379	2.7912e-05	0.000123146	0.0174088	4.13e-05	0.0411384	0.000176189	1.3796e-05	0.000266448	7.11e-05	0.00323915	0.000920126	0.000680934	0.000922495	0.00353109	1.46e-05	0.0158889	0.00552727	4.4e-05	0.0361463	0.0146252	0.000789616	2.62e-05	4.18e-05	1.33e-05	0.0276814	0.0049823	1.12e-05	3.21e-06	0.000165363	2.95e-05	0.000139433	0.000302229	1.84e-05	1.32e-05
Non-GC control	0.00084859	0.00497545	0.000466515	0.000259131	5.1064e-05	3.38e-05	0.000349254	2.98e-05	2.1e-05	3.16e-05	0.0503711	0.00236077	7.2582e-05	0.00332487	0.00371495	2.43e-05	0.000138841	0.0291519	5.1213e-05	0.0527262	0.00028635	2e-05	0.000219056	4.72e-05	0.00458056	0.00116356	0.000734098	0.000973281	0.00331816	1.32e-05	0.0171722	0.00582989	2.127e-05	0.0345983	0.0160789	0.000741241	3.91e-05	3.0391e-05	1.79e-05	0.029253	0.00660931	7.68e-06	3.6e-06	0.000147526	5.63e-05	0.000698736	0.000267267	2.04e-05	2.4e-05
Non-GC control	0.000913915	0.00677569	0.000985457	0.000500836	0.000134767	0.000102258	0.000341116	3.95e-05	2.2e-05	7.2e-05	0.0418014	0.002047	6.18e-05	0.00241451	0.00208281	4.57e-05	0.000171958	0.028793	6.1618e-05	0.0356382	0.000264479	9.63e-06	0.000170836	2.5e-05	0.00365053	0.00145656	0.00132322	0.00119247	0.00521149	1.62e-05	0.0159678	0.00546877	8.19e-05	0.0104688	0.0160269	0.000901489	0.00130631	4.89e-05	2.28e-05	0.0262776	0.00225137	7.01e-06	4.71e-06	0.000126347	4.87e-05	0.000411069	0.00031972	1.38e-05	1.68e-05
Non-GC control	0.000963736	0.00534082	0.000454098	0.000600691	7.69e-05	5.25e-05	0.00024387	3.73e-05	1.45e-05	6.15e-05	0.0372696	0.00299699	6.3099e-05	0.00217771	0.0031279	3.85e-05	0.00010983	0.0238976	6.2929e-05	0.0331547	0.000367692	2.23e-05	0.000359438	6.7365e-05	0.00418239	0.00109612	0.000791956	0.00109001	0.0037981	2.34e-05	0.0172105	0.00814686	2.49e-05	0.0150922	0.0212396	0.00069656	3.67e-05	2.21e-05	1.98e-05	0.0285933	0.00578217	3.82e-05	1.74e-05	0.000129351	4.5e-05	0.000343629	0.000443628	2.67e-05	2.15e-05
Non-GC control	0.0011864	0.00826564	0.000165496	0.000287196	3.7e-05	4.28e-05	0.000301425	8.28e-05	1.3e-05	0.000112469	0.0605656	0.00279042	5.57e-05	0.00338754	0.00253522	2.87e-05	0.000148391	0.0216659	6e-05	0.0403479	0.000657948	4.87e-05	0.000448023	0.000133689	0.00486701	0.00355565	0.00123351	0.00288551	0.0111337	1.44e-05	0.0192782	0.00797199	2.31e-05	0.00893094	0.0262828	0.00129204	7.36e-05	5.64e-05	3.08e-05	0.0248886	0.00474737	3.19e-05	1.09e-05	0.000115973	6.36e-05	0.000465459	0.000367853	2.18e-05	1.59e-05
Non-GC control	0.000878133	0.00416357	0.000845836	0.000162999	2.2e-05	6.44e-05	0.000495884	3.6606e-05	1.76e-05	6.45e-05	0.0531725	0.00186914	5.67e-05	0.00285164	0.00390306	3.9411e-05	0.000114318	0.0232889	7.74e-05	0.0428261	0.000411955	2.75e-05	0.0002008	4.79e-05	0.00263977	0.00218978	0.000406311	0.0016712	0.00724239	1.77e-05	0.0192398	0.00551182	3.75e-05	0.0374251	0.0138172	0.000537321	0.000238709	4.22e-05	3.0454e-05	0.0262018	0.00457485	5.45e-05	3.73e-05	0.00100459	3.61e-05	0.000461254	0.00031163	2.12e-05	1.76e-05
Non-GC control	0.000920976	0.00557582	0.000756514	0.000300576	3.8e-05	1.3639e-05	0.000217092	3.81e-05	2.35e-05	3.8e-05	0.056967	0.00164857	5.05e-05	0.00296846	0.00334258	4.43e-05	0.000138709	0.0143736	3.58e-05	0.0490084	0.000302838	5.31e-05	0.000488401	7.69e-05	0.00383372	0.00162164	0.00135972	0.0015331	0.00450433	1.3e-05	0.0120625	0.00638221	3.2e-05	0.00937429	0.0119848	0.00108907	6.22e-05	2.89e-05	1.69e-05	0.0295254	0.00433607	1.35e-05	9.42e-06	9.08e-05	9.88e-06	1.71e-05	0.00029003	3.3e-05	1.99e-05
Non-GC control	0.000795138	0.00552506	0.000351096	0.000248588	9.45e-05	8.63e-05	0.000276875	3.99e-05	1.68e-05	4.06e-05	0.0431282	0.00253366	7.88e-05	0.00291595	0.00221518	1.96e-05	0.00017994	0.0207189	4.9e-05	0.0377194	0.000297325	1.5747e-05	0.000286438	4.58e-05	0.00278129	0.000864251	0.000859919	0.00099764	0.00461745	1.1e-05	0.0107509	0.00629693	1.05e-05	0.00677787	0.0176518	0.000635462	1.91e-05	4.7e-05	1.9542e-05	0.0303571	0.00198285	3.19e-05	2.88e-05	0.000123848	7.34e-05	0.000875807	0.000400581	1.07e-05	1.67e-05
Non-GC control	0.000910861	0.00397169	0.000731731	0.000163488	5.04e-05	0.000128648	0.000352701	2.62e-05	1.6418e-05	2.55e-05	0.0559659	0.0016628	4.75e-05	0.00321885	0.00301619	4.05e-05	9.95e-05	0.022241	3.99e-05	0.0433163	0.000194255	1.8e-05	0.0002332	2.99e-05	0.00498497	0.002226	0.000898972	0.00171088	0.00579747	1.1e-05	0.0140452	0.00536441	5.35e-05	0.0268447	0.010037	0.000728508	0.00123169	8.09e-05	2.78e-05	0.0257752	0.00464704	2.04e-05	9.06e-06	0.000272154	2.2e-05	0.000172728	0.000378929	1.54e-05	2.01e-05
Non-GC control	0.000847471	0.00381935	0.000544363	0.000148628	1.03e-05	3.53e-05	0.000101954	3.01e-05	1.33e-05	2.702e-05	0.0421292	0.00180022	4.1e-05	0.00241003	0.00381084	2.81e-05	0.000125593	0.0185689	4.28e-05	0.0268941	0.000290996	3.65e-05	0.000244103	4.21e-05	0.00316674	0.000856939	0.000603698	0.00306226	0.0187009	9.76e-06	0.012592	0.00477025	3.08e-05	0.0241557	0.0105505	0.000758336	3.33e-05	2.82e-05	2.39e-05	0.0265244	0.00561985	7.43e-06	7.79e-06	0.000230781	5.23e-05	0.000371925	0.000251018	3.41e-05	1.791e-05
Non-GC control	0.00058556	0.00557629	0.000813737	0.000224047	5.9592e-05	2.09e-05	0.00026097	2.83e-05	1.65e-05	2.16e-05	0.0389223	0.00169011	5.21e-05	0.00263806	0.00432533	7.6e-05	0.000155409	0.0183418	5.22e-05	0.0343543	0.000344703	4.74e-05	0.000317465	6.75e-05	0.00204419	0.000893915	0.000486818	0.000898897	0.00407187	1.29e-05	0.0134579	0.00583751	2.4e-05	0.0304129	0.0132038	0.000621221	2.14e-05	1.45e-05	1.3811e-05	0.0276763	0.0021319	2.79e-05	1.46e-05	0.000214844	7.64e-05	0.00124154	0.000325655	2.09e-05	2.42e-05
Non-GC control	0.000622973	0.00458551	0.00099482	0.000293536	7.53e-05	0.000117426	0.000364565	4.3e-05	2.25e-05	1.41e-05	0.0296646	0.00176108	3.56e-05	0.00233388	0.00211034	2.37e-05	0.000197042	0.0292941	3.87e-05	0.0296505	0.000187407	2.14e-05	0.000241694	4.18e-05	0.00365419	0.00125176	0.000677574	0.000784077	0.00372624	7.97e-06	0.0170746	0.00696886	4.13e-05	0.0130757	0.0139216	0.000910742	5.31e-05	6.14e-05	2.53e-05	0.025351	0.00370489	1.58e-05	1.7e-05	0.000257608	3.7928e-05	0.000283485	0.000470437	1.66e-05	1.97e-05
Non-GC control	0.000683897	0.00306425	0.000739086	0.000261419	7.54e-05	4.83e-06	0.000185587	3.1299e-05	1.95e-05	1.06e-05	0.0408529	0.00209499	4.42e-05	0.00231456	0.00332811	4.66e-05	0.000131121	0.0334761	5.4e-05	0.0285286	0.000211399	1.552e-05	0.000296675	2.99e-05	0.00172911	0.00140924	0.000667111	0.00139465	0.00646748	1.61e-05	0.0163534	0.00737524	5.31e-05	0.00937608	0.0166199	0.000694822	0.000158567	2.34e-05	2.18e-05	0.0273808	0.00297541	2.52e-05	4.85e-06	0.000172046	2.96e-05	0.000207436	0.00027564	1.91e-05	2.04e-05
Non-GC control	0.000727319	0.00494124	0.00034781	0.000189314	5.59e-05	2.2e-05	0.000449099	4.15e-05	2.55e-05	4.74e-05	0.0547436	0.001637	6.44e-05	0.00237191	0.00461184	0.000146349	0.000148878	0.0266457	5.74e-05	0.0463901	0.000236353	2.85e-05	0.000280139	6.28e-05	0.0022269	0.00149909	0.000504243	0.00163436	0.00580919	1.88e-05	0.014757	0.00644442	5.66e-05	0.0415925	0.0115579	0.000628302	6.01e-05	6.25e-05	2.2547e-05	0.0323954	0.0135098	8.74e-06	3.49e-06	0.000173116	3.76e-05	0.000666963	0.000347943	1.89e-05	1.61e-05
Non-GC control	0.000840906	0.00411376	0.000277682	0.000283797	7.11e-05	0.000117268	0.000291007	4.16e-05	1.3177e-05	7.89e-05	0.0493156	0.00211853	4.5107e-05	0.00219899	0.00402745	2.94e-05	0.000140256	0.0224223	6.13e-05	0.0347703	0.000528142	5.9787e-05	0.000513905	7.8872e-05	0.00399938	0.00168636	0.000713712	0.00239863	0.010322	1.22e-05	0.0130198	0.00703234	3.75e-05	0.0161765	0.0160923	0.000746907	1.5e-05	4.6339e-05	2.72e-05	0.0234787	0.00219679	1.39e-05	5.13e-06	0.00018355	4.28e-05	0.000437712	0.000556465	2.85e-05	2.16e-05
Non-GC control	0.000900299	0.00548563	0.000601716	0.000230411	9.98e-05	3.47e-05	0.000266766	3.7e-05	2.8e-05	3.53e-05	0.0526059	0.0017415	5.28e-05	0.00174082	0.00331008	3.16e-05	0.000135823	0.0210126	5.12e-05	0.0325212	0.000176992	1.8e-05	0.000254695	4.12e-05	0.00307534	0.0012075	0.000698319	0.00170008	0.00830948	1.43e-05	0.0136651	0.00440437	1.39e-05	0.021909	0.0161652	0.000488416	1.76e-05	4.41e-05	2.17e-05	0.0209675	0.00233061	1.27e-05	6.03e-06	0.000277279	5.06e-05	0.000359561	0.000218554	2.92e-05	2.65e-05
Non-GC control	0.000810739	0.00403994	0.00019879	0.00020327	0.000108265	0.000268719	0.000517227	4.11e-05	1.26e-05	4e-05	0.0617346	0.00222625	5.91e-05	0.00205668	0.0039915	2.23e-05	0.000151338	0.0384621	6.23e-05	0.0421774	0.000274693	2.89e-05	0.000213757	4.35e-05	0.00408143	0.00126185	0.000655088	0.00117487	0.00453656	1.29e-05	0.019337	0.00810568	5.04e-05	0.0182666	0.0128521	0.000708591	2.0535e-05	5.2e-05	2.33e-05	0.0331821	0.00318886	2.26e-06	3.14e-06	0.000303741	7.07e-05	0.000675357	0.000337579	2.13e-05	2.17e-05
Non-GC control	0.000807053	0.00412196	0.00058938	0.000154141	8.95e-05	0.000186272	0.000141456	4.89e-05	1.59e-05	4.22e-05	0.0537067	0.00175167	4.31e-05	0.00220915	0.00586275	3.54e-05	0.000139502	0.0172918	5.72e-05	0.0371499	0.000283157	2.62e-05	0.000361911	4.18e-05	0.00121148	0.0011761	0.000435414	0.0016753	0.00708552	1.42e-05	0.0137979	0.00809145	3.09e-05	0.0134184	0.0176497	0.0010685	4.85e-05	3.44e-05	1.43e-05	0.0328299	0.0060372	1.47e-05	1.42e-05	0.000106977	3.81e-05	0.000197443	0.000631701	2.46e-05	2.37e-05
Non-GC control	0.000861002	0.00424381	0.000497358	0.000207249	3.02e-05	2.9e-05	0.000449444	8.45e-05	1.49e-05	4.5e-05	0.0523217	0.00185524	4.3e-05	0.0026605	0.00205832	2.12e-05	0.000114498	0.0189693	5.27e-05	0.0428828	0.000364084	2.52e-05	0.000731565	6.99e-05	0.0026417	0.00183158	0.000877814	0.00171403	0.00620379	1.3e-05	0.0171079	0.00385036	1.78e-05	0.00625013	0.0136479	0.00105057	0.0010759	0.000169307	2.3278e-05	0.0250184	0.00336314	4.28e-05	1.63e-05	0.000135041	1.6202e-05	4.6e-05	0.00022761	2.31e-05	1.99e-05
Non-GC control	0.000808859	0.00386995	0.000759374	0.000182429	0.000107815	7.63e-05	0.000244677	3.49e-05	1.99e-05	1.64e-05	0.070426	0.00169284	5.62e-05	0.0021958	0.00352999	6.72e-05	0.000139539	0.0324666	4.86e-05	0.0384124	0.000170508	1.59e-05	0.000307564	4.53e-05	0.00229164	0.00106134	0.000566689	0.00130692	0.0043434	1.38e-05	0.0148938	0.00676506	2.21e-05	0.0337831	0.0133454	0.000887497	4.39e-05	0.000125225	2.44e-05	0.0318592	0.00616099	3.37e-06	2.83e-06	0.00025163	3.63e-05	0.000416495	0.000419785	3.051e-05	1.45e-05
Non-GC control	0.000840233	0.00429896	0.000647132	0.00017911	0.000111958	4.88e-05	0.00149837	4.04e-05	2.12e-05	3.35e-05	0.058272	0.00245053	6.1372e-05	0.00212511	0.00209027	2.68e-05	0.000162158	0.0192438	5.77e-05	0.0507232	0.000292125	2.12e-05	0.000280576	5.22e-05	0.00248059	0.00146364	0.000825384	0.00188359	0.00776086	1.63e-05	0.0139946	0.00701667	3.4898e-05	0.0293249	0.0188005	0.000861715	5.4909e-05	7.65e-05	2.07e-05	0.0228079	0.0134199	1.51e-05	7.84e-06	0.000196959	3.57e-05	0.000343871	0.000353913	2.53e-05	2.1e-05
Non-GC control	0.000741354	0.00406514	0.000464576	0.000172698	2.53e-05	0.00098162	0.000210198	4.96e-05	1.76e-05	2.52e-05	0.0854184	0.00191597	5.67e-05	0.00286015	0.00336545	3.74e-05	0.000154183	0.0252736	3.83e-05	0.0374374	0.000590515	5.5953e-05	0.000394449	7.82e-05	0.00319728	0.0012418	0.000598106	0.00240542	0.00879078	1.93e-05	0.0127255	0.00448583	1.87e-05	0.0300279	0.0117679	0.000799529	1.69e-05	3.44e-05	1.77e-05	0.0293507	0.00286383	1.77e-05	9.83e-06	0.000175202	0.000315555	0.00134239	0.000286982	4.07e-05	2.64e-05
Non-GC control	0.000829912	0.00461964	0.00059673	0.000175559	4.03e-05	6.41e-05	0.000222664	5.5e-05	2.29e-05	3.44e-05	0.0688149	0.0021161	7.58e-05	0.00178117	0.00235728	2.55e-05	0.000143086	0.0270718	5.59e-05	0.0308967	0.000148796	1.3e-05	0.000190794	3.02e-05	0.00209968	0.00186461	0.000803004	0.000896684	0.00338358	2.23e-05	0.0161818	0.00789655	9.81e-06	0.0212687	0.0186106	0.000638346	4.21e-05	2.25e-05	1.89e-05	0.0250241	0.00515924	8e-06	1.6e-06	9.95e-05	2.99e-05	0.000520615	0.000379938	1.8e-05	2.2271e-05
Non-GC control	0.000724879	0.00351413	0.000297037	0.000117667	2.56e-05	4.63e-05	0.000205987	4.41e-05	1.93e-05	3.58e-05	0.0589671	0.0023539	4.44e-05	0.00309676	0.00291144	5.57e-05	0.000128711	0.0222321	6.42e-05	0.0340877	0.000484221	3.49e-05	0.00029606	4.27e-05	0.00208496	0.000991291	0.000698965	0.00405746	0.0183096	1.5909e-05	0.0119423	0.00574353	3.27e-05	0.0259593	0.0170432	0.000772963	1.48e-05	3.34e-05	2.66e-05	0.0288904	0.00372382	3.23e-05	1.12e-05	0.000745005	5.21e-05	0.000579739	0.000369245	5.68e-05	2.63e-05
Non-GC control	0.000941513	0.00508467	0.000669528	0.00028755	4.49e-05	0.000273288	0.000368602	5.71e-05	1.35e-05	5.67e-05	0.0426054	0.0022675	3.2416e-05	0.00229302	0.004554	4.13e-05	0.000118075	0.0263993	5.9e-05	0.0286146	0.000294355	1.87e-05	0.000191516	3.59e-05	0.00355157	0.00073015	0.000805686	0.00119838	0.00597607	2.46e-05	0.0169302	0.00756459	1.76e-05	0.0193338	0.0226549	0.000722786	4.2e-05	8.03e-05	1.65e-05	0.0259616	0.00542661	2.23e-05	9.89e-06	0.000433553	5.92e-05	0.00109681	0.000435731	1.2e-05	2.64e-05
Non-GC control	0.000661615	0.00390179	0.000290035	0.000308424	2.86e-05	1.78e-05	0.000183205	3.6e-05	1.97e-05	4.36e-05	0.0526194	0.00172553	6.4115e-05	0.00280041	0.00290382	3.59e-05	0.00017319	0.0234673	6.0231e-05	0.0314717	0.000314712	1.41e-05	0.000258188	3.8215e-05	0.00359844	0.00120207	0.00120395	0.00225833	0.00855205	2.35e-05	0.0155847	0.00449191	3.68e-05	0.0147669	0.0153982	0.000816198	3.34e-05	3.07e-05	2.58e-05	0.0213128	0.00412645	3.58e-05	2.18e-05	0.000112739	3.53e-05	0.000538362	0.000406704	7.5653e-05	3.15e-05
Non-GC control	0.000874711	0.00501681	0.000641586	0.000178976	0.00010475	0.000176456	0.000377987	4.99e-05	1.88e-05	4.2452e-05	0.0812802	0.00196656	5.6e-05	0.00283874	0.00584217	5.84e-05	0.000178962	0.028517	6.34e-05	0.0402553	0.000213821	2.13e-05	0.000232229	5.99e-05	0.00408976	0.00201795	0.000830223	0.00179444	0.00623778	2.63e-05	0.0206527	0.00916492	3.33e-05	0.0163735	0.0176216	0.000922187	4.69e-05	0.000172594	3.38e-05	0.0311173	0.00596814	6.08e-06	2.07e-06	0.000396072	4.6e-05	0.00109669	0.000399151	2.1e-05	3.31e-05
Non-GC control	0.000899569	0.00618647	0.0012154	0.000352687	0.000124044	0.00186921	0.00134711	3.97e-05	1.59e-05	4.63e-05	0.0641267	0.0021017	6.9e-05	0.00263611	0.00563995	5.3e-05	0.000162856	0.0177243	4.64e-05	0.0457075	0.000199899	2.52e-05	0.000332049	4.98e-05	0.00341604	0.00120204	0.000809848	0.00200047	0.00741817	1.48e-05	0.0144933	0.0074554	3.05e-05	0.0194884	0.0188912	0.00118892	2.38e-05	4.51e-05	2.9e-05	0.0289178	0.00200966	5.52e-06	5.64e-06	0.000356018	3.93e-05	0.000540846	0.000552142	2.65e-05	2.45e-05
Non-GC control	0.000709527	0.00278478	0.00041272	0.000279095	7.78e-05	2.69e-05	0.000193088	3.16e-05	2.13e-05	3.45e-05	0.0344774	0.00143005	3.99e-05	0.00286083	0.0024806	2.75e-05	0.000169643	0.0185739	3.49e-05	0.0366148	0.000216126	1.14e-05	0.000209509	4.94e-05	0.00450472	0.00117252	0.000919002	0.00119035	0.00491687	9.6e-06	0.0166055	0.00450165	4.747e-05	0.0234494	0.0103017	0.000740563	1.0613e-05	8.31e-05	2.49e-05	0.0239992	0.00245428	1.64e-05	1.21e-05	0.000224061	5.82e-05	0.000681089	0.000409059	1.7188e-05	1.89e-05
Non-GC control	0.000719114	0.00377005	0.000629436	0.000218462	2.34e-05	4.58e-05	0.000172728	3.18e-05	1.52e-05	7.31e-05	0.0524925	0.00234235	5.49e-05	0.00283832	0.00248621	4.3e-05	0.000157921	0.0184574	5.25e-05	0.043421	0.000172113	1.28e-05	0.000147632	4.18e-05	0.00250112	0.000820962	0.000926556	0.00263957	0.0123636	1.51e-05	0.0124885	0.00540884	3.71e-05	0.012436	0.0173365	0.000736233	3.05e-05	0.000142974	2.28e-05	0.0311591	0.00529355	7.66e-06	2.39e-06	0.000558392	3.46e-05	0.000439559	0.000412922	1.57e-05	2.09e-05
Non-GC control	0.00106316	0.00429641	0.000469459	0.000285179	4.89e-05	8.89e-05	0.000249095	4.48e-05	1.64e-05	6.84e-05	0.0381256	0.00169652	5.22e-05	0.00324069	0.00507446	4.29e-05	0.000163039	0.026208	4.85e-05	0.0353205	0.000176115	1.81e-05	0.000207587	3.78e-05	0.00391213	0.00122378	0.000809026	0.0017327	0.00886043	1.3e-05	0.0161247	0.00669696	4.82e-05	0.0133997	0.0141263	0.000815789	3.04e-05	2.56e-05	2.87e-05	0.0274791	0.00260066	5.17e-06	1.82e-06	0.000205335	3.64e-05	0.00080755	0.000526036	1.21e-05	2.41e-05
Non-GC control	0.000666879	0.00438015	0.000495781	0.000356087	9.6e-05	3.46e-05	0.000202077	2.46e-05	2e-05	1.9e-05	0.0439447	0.00219095	4.14e-05	0.00238417	0.00476921	2.7653e-05	0.000115442	0.0237402	3.79e-05	0.0346707	0.000103812	1.27e-05	0.000209797	4.62e-05	0.00331783	0.00119002	0.00103676	0.00117642	0.00304547	1.13e-05	0.0143586	0.00827432	3.18e-05	0.0359959	0.011031	0.000945663	0.000333117	5.91e-05	2.1167e-05	0.0209212	0.00340991	1.89e-05	8.44e-06	0.000112362	1.27e-05	0.00016165	0.000225719	3.31e-05	2.53e-05
Non-GC control	0.000964626	0.00461831	0.000523627	0.00031654	0.000116331	0.000148914	0.000654536	6.2297e-05	2.44e-05	8.13e-05	0.0351945	9.1e-05	6.54e-05	0.00270765	0.00378265	4.03e-05	0.000104295	0.0347009	7.99e-05	0.020683	0.000107614	1.2928e-05	0.00026492	4.38e-05	0.000850443	0.00038629	0.000456013	0.000666119	0.00265456	2.28e-05	0.0168858	0.00916325	3.3841e-05	0.0149642	0.0197702	0.00116308	7.54e-05	3.74e-05	3.2522e-05	0.0323614	0.0066704	2.86e-05	8.37e-06	0.000502918	3.47e-05	0.00126035	0.000680842	1.28e-05	2.5046e-05
Non-GC control	0.000815453	0.00509604	0.000366813	0.00038183	5.7558e-05	1.06e-05	0.000169903	3.35e-05	2.63e-05	3.17e-05	0.044723	0.00185147	6.19e-05	0.00325254	0.00148713	2.12e-05	0.000163498	0.0234131	4.75e-05	0.0312464	0.000184809	1.7987e-05	0.000286561	5.81e-05	0.00379693	0.00134809	0.00169385	0.00205207	0.00775808	1.63e-05	0.0135364	0.00457556	3.76e-05	0.0135977	0.0155147	0.00068484	4.8875e-05	4.92e-05	3.76e-05	0.0192523	0.00649762	6.88e-05	2.45e-05	0.000355789	1.27e-05	8.41e-05	0.000463099	1.54e-05	1.83e-05
Non-GC control	0.000846368	0.00499774	0.000249599	0.00023986	3.97e-05	6.28e-05	0.000219572	4.26e-05	2.3e-05	1.6e-05	0.0479314	0.0016864	8.39e-05	0.002999	0.00280605	2.85e-05	0.000149933	0.0258882	5.46e-05	0.0350152	0.000108802	1.03e-05	0.000239757	4.23e-05	0.00232928	0.00297382	0.000770664	0.00123319	0.00465184	1.57e-05	0.0139063	0.00432546	1.69e-05	0.0158023	0.0167701	0.000672687	3.4935e-05	9.03e-05	2.67e-05	0.0252975	0.00478693	1.01e-05	4.54e-06	0.000127907	4.08e-05	0.00087241	0.000347841	1.31e-05	2.98e-05
Non-GC control	0.000627483	0.00537752	0.00109784	0.000303685	7.31e-05	0.000143157	0.00319369	3.64e-05	2.16e-05	1.32e-05	0.0547789	0.002409	5.56e-05	0.00248379	0.00316296	2.66e-05	0.000163199	0.0285599	6.0845e-05	0.0357061	0.000361748	2.8575e-05	0.000360352	7.18e-05	0.00284396	0.000988814	0.000603529	0.00113626	0.00497216	1.1e-05	0.0163199	0.00612611	3.7e-05	0.0151227	0.0195489	0.000888134	2.2855e-05	5.34e-05	2.08e-05	0.0275222	0.00357011	1.03e-05	8.66e-06	0.000375168	9.75e-05	0.00101685	0.000434151	4.13e-05	2.28e-05
Non-GC control	0.000735851	0.00338929	0.000861665	0.00028613	0.000103524	0.000157442	0.000176748	2.13e-05	1.6e-05	3.34e-05	0.0374111	0.00237526	5.35e-05	0.00230833	0.00629089	2.64e-05	0.000186775	0.0230975	4.6018e-05	0.0428011	0.000129681	1.04e-05	0.000200065	5.38e-05	0.00302765	0.000876797	0.000703734	0.000814008	0.00285375	1.38e-05	0.0133965	0.00519785	3.14e-05	0.0231722	0.0153774	0.000850629	0.000199998	5.12e-05	1.96e-05	0.027995	0.00319052	1.78e-05	1.45e-05	8.02e-05	2.8e-05	0.000357426	0.000432076	2.7058e-05	1.08e-05
Non-GC control	0.000796388	0.00483445	0.000565184	0.000312037	5.24e-05	8.45e-05	0.000332265	2.85e-05	1.8e-05	2.58e-05	0.0620871	0.00284809	5.87e-05	0.0025497	0.00389899	1.93e-05	0.00015782	0.0163208	6.62e-05	0.0351473	0.000484137	3.12e-05	0.000316335	9.1e-05	0.003163	0.00155197	0.000703433	0.00173002	0.00678075	1.26e-05	0.0169737	0.00648951	3.21e-05	0.0268868	0.0138769	0.000686079	8.61e-05	3.37e-05	3.62e-05	0.0259313	0.0029629	4.97e-06	1.34e-06	0.000641471	4.8e-05	0.00060133	0.00049209	1.9072e-05	1.34e-05
Non-GC control	0.000826552	0.00486679	0.00138733	0.000304587	5.0527e-05	8.96e-05	0.000754187	3.37e-05	1.85e-05	5.22e-05	0.0422267	0.00228356	5.14e-05	0.00208198	0.00315326	3.09e-05	0.000180442	0.0256861	5.92e-05	0.0340826	0.000775896	6.25e-05	0.000526768	0.000140517	0.0050928	0.000838146	0.000981224	0.00142335	0.00792436	1.74e-05	0.0160468	0.00694274	2.67e-05	0.0100564	0.0177161	0.000951288	3.3e-05	6.39e-05	2.76e-05	0.0241906	0.00348802	2.56e-05	1.64e-05	0.000157406	4.28e-05	0.000518668	0.000384416	4.39e-05	1.43e-05
Non-GC control	0.000849749	0.00368666	0.000566303	0.00030183	4.92e-05	0.000138378	0.000313986	3.63e-05	2.4466e-05	2.27e-05	0.0539829	0.00195632	5.81e-05	0.00247572	0.00246569	3.71e-05	0.000155661	0.0285591	5.6894e-05	0.0426828	0.000319102	4.57e-05	0.000249415	9.07e-05	0.00273613	0.00117774	0.000655711	0.00151619	0.00615659	9.837e-06	0.0136661	0.0068744	2.38e-05	0.0312924	0.0138491	0.000989061	6.6832e-05	0.000166104	3e-05	0.0275169	0.0052891	2.57e-05	7.98e-06	7.06e-05	5.1e-05	0.00111743	0.000392758	6.71e-06	1.19e-05
Non-GC control	0.00072891	0.0050255	0.000485403	0.000169446	6.88e-05	0.000125863	0.000411186	4.09e-05	2.88e-05	5.9e-05	0.0920067	0.00183765	5.31e-05	0.00160094	0.00453759	3.7e-05	0.000133614	0.0298275	4.65e-05	0.0376605	0.00064731	0.000106255	0.000433873	9.02e-05	0.0012779	0.000811268	0.000515579	0.00190477	0.00795753	1.63e-05	0.0152684	0.00679877	1.67e-05	0.0133863	0.0177455	0.00122002	3.43e-05	3.14e-05	2.09e-05	0.0292532	0.00507475	1.15e-05	5.74e-06	0.000216232	5.1219e-05	0.000456354	0.000440468	3.28e-05	1.42e-05
Non-GC control	0.000830659	0.00413957	0.000466037	0.000222299	8.19e-05	4.7e-05	0.000170296	2.77e-05	2.18e-05	6.3e-05	0.0323413	0.00165759	6.12e-05	0.00261019	0.00289055	5.83e-05	0.000158407	0.0260481	5.2e-05	0.0338568	0.000104359	3.14e-05	0.000324198	7.45e-05	0.00168704	0.00109433	0.0007226	0.000504822	0.00170721	1.21e-05	0.0168938	0.00648435	0.000113472	0.0164155	0.0133789	0.000808644	1.85e-05	0.000102137	3.08e-05	0.0267263	0.00218573	2.2e-05	5.37e-06	0.000553779	7.2e-05	0.000620126	0.00049265	3.61e-05	2.18e-05
Non-GC control	0.000922161	0.00441802	0.000868016	0.00036275	3.34e-05	8.09e-05	0.000263213	2.75e-05	2.8e-05	6.09e-05	0.054175	0.0022879	5.67e-05	0.00241742	0.00423532	3.86e-05	0.000144279	0.0214634	6.58e-05	0.0424684	0.000665921	5.42e-05	0.000385684	8.18e-05	0.00331625	0.000924522	0.0011252	0.00167865	0.00719758	1.04e-05	0.0133303	0.00508386	4.84e-05	0.016722	0.0191267	0.000874815	4.71e-05	7.08e-05	2.62e-05	0.0253468	0.003478	3.178e-05	1.18e-05	0.000487754	5.9676e-05	0.000505135	0.00048286	1.9891e-05	1.75e-05
Non-GC control	0.00092673	0.00534951	0.000543025	0.000214612	4.12e-05	6.4904e-05	0.000461335	6.33e-05	2.57e-05	4.79e-05	0.0505706	0.00208067	5.39e-05	0.00266327	0.00532308	4.53e-05	0.00013979	0.0181967	5.07e-05	0.0482643	0.000185818	2.89e-05	0.000281217	6.1811e-05	0.00429337	0.00198656	0.000939499	0.00155369	0.00631792	1.2699e-05	0.0165622	0.0104604	5.12e-05	0.0198203	0.0185436	0.00122399	2.11e-05	9.861e-05	1.83e-05	0.0289535	0.00433723	2.82e-05	1.75e-05	0.000858925	2.75e-05	0.000366476	0.000367502	2.33e-05	1.78e-05
Non-GC control	0.00100402	0.00521468	0.00067965	0.00020901	0.000103193	0.000174616	0.000378546	3.9421e-05	1.78e-05	5.01e-05	0.0477428	0.00193312	6.8135e-05	0.00204996	0.0038605	4.8331e-05	0.000164275	0.0331613	5.32e-05	0.0272408	0.000297123	2.98e-05	0.00027826	8.55e-05	0.00313038	0.000596052	0.000920879	0.000981895	0.00529724	2.84e-05	0.0188453	0.00741073	0.000223038	0.00869291	0.0248263	0.00102538	2.4e-05	5.62e-05	2.74e-05	0.0237681	0.00285115	4.64e-06	3.73e-06	8.98e-05	6.06e-05	0.000442621	0.000384782	1.55e-05	2.03e-05
Non-GC control	0.000848485	0.00478362	0.000299913	0.000150848	5.92e-05	3.82e-05	0.000281327	4.77e-05	1.97e-05	5.4049e-05	0.0470163	0.00209137	7.23e-05	0.00262147	0.0041826	4.13e-05	0.000126733	0.0373673	9.41e-05	0.0308018	0.000853114	0.000141866	0.000805105	0.000143258	0.00134337	0.000888932	0.000394724	0.00258449	0.0119204	1.55e-05	0.0154624	0.00674423	3.49e-05	0.00847369	0.0188062	0.000764399	4.86e-05	3.21e-05	2.54e-05	0.0326477	0.00724317	6.4e-05	1.14e-05	0.000238445	4.47e-05	0.000477267	0.000503293	2.56e-05	2.48e-05
Non-GC control	0.000826683	0.00485848	0.00076038	0.000311833	5.7978e-05	2.31e-05	0.00022476	2.69e-05	2.29e-05	1.7e-05	0.0363331	0.00218175	5.2e-05	0.00265622	0.00309732	3.73e-05	0.000204075	0.0239509	4.31e-05	0.0283262	0.000300962	3.4e-05	0.000308766	7.16e-05	0.00195096	0.000663938	0.000846616	0.00109708	0.00594226	1.31e-05	0.015965	0.00528449	4.66e-05	0.0159186	0.0171076	0.000670978	0.000309254	4.85e-05	2.78e-05	0.0251734	0.0022154	7.88e-05	0.000128454	0.000311546	5.99e-05	0.000576539	0.00060864	1.1104e-05	2.14e-05
Non-GC control	0.000912234	0.00465081	0.000770069	0.000357088	4.56e-05	0.000488	0.000829882	6.63e-05	2.5165e-05	4.38e-05	0.0456633	0.00179196	6.84e-05	0.00287565	0.00518167	4.51e-05	0.000163334	0.0273407	4.3227e-05	0.0420099	0.000159851	4.11e-05	0.000263865	5.3544e-05	0.00333624	0.000961366	0.000774574	0.000481773	0.00218043	1.88e-05	0.0156381	0.00658077	3.42e-05	0.0198044	0.0154979	0.000998504	3.81e-05	5.38e-05	2.35e-05	0.0331382	0.0031284	6.08e-06	5.75e-06	0.00014575	2.97e-05	0.000336093	0.000372676	4.77e-05	2.73e-05
Non-GC control	0.000731308	0.00380119	0.000448455	0.000227944	7.66e-05	4.23e-05	0.000246823	3.37e-05	1.31e-05	6.16e-05	0.0429295	0.00291833	6.33e-05	0.00288255	0.00707144	8.03e-05	0.000153803	0.0197882	5.17e-05	0.0422751	0.000272619	9.586e-05	0.00068894	0.000142257	0.0037944	0.00147531	0.000607711	0.000792217	0.00274736	2.49e-05	0.0138695	0.00836928	2.2e-05	0.0243973	0.0176922	0.00114822	2.18e-05	2.2e-05	1.57e-05	0.03094	0.00395805	0.000263741	0.000379533	0.000117978	4.1e-05	0.000397419	0.000812332	1.15e-05	2.2e-05
Non-GC control	0.00104144	0.00287431	0.00054694	0.000249284	3.97e-05	0.000126837	0.00029906	4.39e-05	1.91e-05	4.19e-05	0.0309311	0.00167189	6.22e-05	0.00256902	0.00337728	4.6555e-05	0.000123984	0.023505	6.57e-05	0.0371327	0.000131825	9.49e-06	0.000215717	3.74e-05	0.00350268	0.00117812	0.000660579	0.000890304	0.00390047	1.65e-05	0.0145252	0.00605045	1.98e-05	0.014919	0.0219096	0.00118989	2.29e-05	4.25e-05	1.88e-05	0.028929	0.0010082	2.61e-06	2.27e-06	6.98e-05	6e-05	0.00114252	0.000511197	1.7e-05	3.87e-05
Non-GC control	0.000954133	0.0031847	0.00021295	0.000300004	1.56e-05	3.19e-05	0.000190489	4.11e-05	2.1722e-05	8.97e-05	0.041606	0.00181325	5.98e-05	0.00205177	0.00222562	5.5e-05	0.000141865	0.0192144	6.58e-05	0.0471029	9.73e-05	1.79e-05	0.000258462	4.37e-05	0.00534338	0.00149159	0.000893842	0.000641456	0.00206403	2.17e-05	0.0169388	0.00723572	1.86e-05	0.022744	0.0158355	0.000999189	3.22e-05	0.000250471	3.64e-05	0.0263169	0.00146708	4.85e-05	3.27e-05	9.75e-05	0.000116197	0.000310854	0.000456856	8.52e-05	3.44e-05
Non-GC control	0.000770951	0.00602693	0.000223339	0.000406251	0.000137036	8.05e-05	0.00026904	4.43e-05	1.73e-05	4.4e-05	0.0460579	0.00168564	5.24e-05	0.00239103	0.00403414	3.54e-05	0.000127541	0.0199266	4.1176e-05	0.0442914	8.74e-05	7.54e-06	0.000133914	2.5e-05	0.00693573	0.0011129	0.00102979	0.000652493	0.00171926	2.09e-05	0.014049	0.00550292	1.98e-05	0.0166189	0.0148189	0.00108744	1.97e-05	6.05e-05	1.95e-05	0.025844	0.00113768	8.46e-06	1.39e-05	9.92e-05	4.6481e-05	0.00116887	0.000216939	1.34e-05	1.9983e-05
Non-GC control	0.000751899	0.00383157	0.00040741	0.000258998	6.53e-05	5.1e-05	0.000218473	4.18e-05	1.5574e-05	8.19e-05	0.0546574	0.00222486	5.43e-05	0.00212151	0.00343232	4.73e-05	0.000205986	0.0317771	5.33e-05	0.0314296	0.000359845	1.28e-05	0.000267277	4.4199e-05	0.0117871	0.00134505	0.00122924	0.00115531	0.0051018	1.79e-05	0.016932	0.00836728	2.23e-05	0.0147186	0.0182284	0.00120251	1.63e-05	7.68e-05	1.5179e-05	0.0292652	0.00105713	3.898e-05	1.14e-05	8.04e-05	7.59e-05	0.000403197	0.000656213	1.41e-05	2.54e-05
Non-GC control	0.000875822	0.00474843	0.00033524	0.000249924	7.75e-05	1.9548e-05	0.000299087	4.46e-05	1.77e-05	5.4592e-05	0.077239	0.00133408	3.95e-05	0.00206696	0.00233147	3.27e-05	0.00023127	0.0192718	4.16e-05	0.0413923	0.000336674	1.59e-05	0.000329137	6.18e-05	0.00760418	0.00153775	0.000899426	0.00150977	0.00542908	1.66e-05	0.0161016	0.00774651	1.8766e-05	0.0220269	0.0146415	0.00103045	1.88e-05	6e-05	2.11e-05	0.0269446	0.00103702	1.17e-05	3.99e-06	6.02e-05	5.9597e-05	0.00205013	0.000278606	2.19e-05	1.87e-05
Non-GC control	0.000838471	0.00265575	0.000400686	0.00023749	7.99e-05	2.41e-05	0.000307963	3.87e-05	1.53e-05	8.72e-05	0.070524	0.00204882	6.46e-05	0.00333295	0.00479609	4.59e-05	0.000151373	0.0222486	4.01e-05	0.0557207	0.00038472	2.24e-05	0.000198351	3.47e-05	0.00756484	0.00220576	0.00105541	0.00200673	0.00732119	9.77e-06	0.0132536	0.00656638	2.63e-05	0.026825	0.014457	0.00124641	1.55e-05	2.895e-05	1.6e-05	0.0310818	0.00135593	2.63e-05	1.67e-05	0.000108868	4.11e-05	0.000803623	0.000687864	2.23e-05	2.52e-05
Non-GC control	0.000899597	0.00584425	0.00079074	0.000344756	4.11e-05	8.66e-06	0.000321142	4.15e-05	1.81e-05	0.000113009	0.0542492	0.00239888	5.75e-05	0.00214765	0.00372486	4.51e-05	0.00012101	0.0189644	6.94e-05	0.0559445	0.000703337	3.21e-05	0.00035732	7.91e-05	0.00567587	0.00270504	0.00109086	0.00289854	0.0103284	1.7e-05	0.0151664	0.00689429	2.38e-05	0.0130545	0.0190077	0.00112618	8.72e-05	5.05e-05	2.5e-05	0.0264947	0.00192198	9.97e-06	5.45e-06	0.000163872	1.56e-05	7.36e-05	0.000470727	1.86e-05	3.58e-05
Non-GC control	0.000622262	0.00199534	0.000188051	0.000224763	2.17e-05	3.83e-05	0.000117131	1.92e-05	1.93e-05	7.06e-05	0.030161	0.001771	5.14e-05	0.00229526	0.00245576	4.36e-05	0.000161251	0.0389482	3.54e-05	0.0402624	3.62e-05	1.89e-05	0.00018773	5.71e-05	0.00549128	0.00111091	0.000667116	0.000340546	0.000614664	2.14e-05	0.0114115	0.00462166	7.56e-05	0.0383687	0.0107981	0.000796751	2.95e-05	0.000110491	0.000230032	0.0255617	0.00447225	0.000304944	6.81e-05	9.96e-05	2.13e-05	0.000151293	0.00030016	3.54e-05	3.11e-05
Non-GC control	0.000849462	0.00350322	0.000524436	0.00046044	0.000156766	4.7e-05	0.00146381	4.57e-05	1.8e-05	0.000112302	0.0527906	0.00245881	7.67e-05	0.00290236	0.00361932	5.88e-05	0.000147543	0.0244089	4.63e-05	0.0477851	0.000195689	2.12e-05	0.000290084	3.36e-05	0.00835017	0.00282463	0.00117355	0.00121016	0.00445664	1.59e-05	0.0133125	0.00580997	1.91e-05	0.0147542	0.018159	0.00140588	2.4915e-05	7.41e-05	1.18e-05	0.0281259	0.000825499	3.44e-06	2.96e-06	0.000103722	2.78e-05	0.000117901	0.00059607	1.67e-05	2.56e-05
Non-GC control	0.00112619	0.00403643	0.000636224	0.000377467	4.45e-05	7.34e-05	0.000263361	6.22e-05	1.65e-05	9.63e-05	0.0845068	0.00194498	6.03e-05	0.00171169	0.00236605	5.64e-05	0.000157988	0.0239946	6.26e-05	0.0364006	0.000427569	5.25e-05	0.000497562	7.59e-05	0.00427686	0.00156829	0.000910168	0.00179023	0.00566106	1.48e-05	0.0190894	0.00905349	9.98e-06	0.0107831	0.0177656	0.00146165	3.3258e-05	6.79e-05	1.5289e-05	0.0239271	0.00110894	1.7027e-05	9.48e-06	0.000708994	5.11e-05	0.00051423	0.000438633	2.45e-05	2.18e-05
Non-GC control	0.00133205	0.00417316	0.00108793	0.000203748	0.000115883	7.333e-05	0.000235018	3.92e-05	2.77e-05	0.000106047	0.0577299	0.00235096	5.62e-05	0.00176896	0.00474147	4.42e-05	0.000141314	0.0339392	6.61e-05	0.0469222	0.000243334	2.1056e-05	0.000309394	2.78e-05	0.00292117	0.00117771	0.00147752	0.0010911	0.00309395	2.13e-05	0.015648	0.00748141	2.9e-05	0.0273858	0.0241022	0.000934753	6.89e-05	4.98e-05	6.66e-05	0.0343329	0.00190348	1.29e-05	8.61e-06	8.91e-05	5.57e-05	0.000261272	0.00052333	3.47e-05	3.82e-05
Non-GC control	0.00107702	0.00529778	0.000977626	0.000264716	6.85e-05	0.00010643	0.000302757	4.02e-05	1.93e-05	6.51e-05	0.0439031	0.00221377	6.13e-05	0.0027845	0.00355306	5.46e-05	0.000196799	0.0235109	4.9648e-05	0.0379959	0.000286714	1.13e-05	0.00013953	2.65e-05	0.00334094	0.00157178	0.0015274	0.00179792	0.00832891	1.66e-05	0.0155017	0.00753532	1.13e-05	0.00718164	0.0175923	0.000830398	1.84e-05	5.29e-05	1.5e-05	0.0293699	0.00072097	4.24e-06	5.06e-06	6.32e-05	6.79e-05	0.00185429	0.000537987	1.79e-05	1.82e-05
Non-GC control	0.00108807	0.00217337	0.000169977	0.000182976	2.46e-05	1.89e-05	0.000147707	2.81e-05	1.64e-05	4.95e-05	0.0400382	0.0015765	5.5e-05	0.00205699	0.00468979	7.87e-05	0.000110039	0.0351993	4.21e-05	0.0436536	7.24e-05	6.62e-06	0.00013933	1.79e-05	0.00552258	0.00179191	0.000645574	0.000551927	0.000860189	1.69e-05	0.0109854	0.00845245	1.6345e-05	0.0245115	0.0133133	0.00101317	2.46e-05	0.000145594	0.000117039	0.0328893	0.00187456	4.09e-05	2.14e-05	7.75e-05	2.93e-05	0.000156828	0.000483957	1.63e-05	3.5387e-05
Non-GC control	0.00102645	0.00339106	0.000487563	0.000261308	4.75e-05	2.35e-05	0.000265923	9.94e-06	1.54e-05	5.95e-05	0.041027	0.00244552	4.9e-05	0.00233516	0.00208145	3.48e-05	0.000156106	0.0244496	4.72e-05	0.0430596	0.000297443	9.96e-06	0.000254581	1.77e-05	0.00457622	0.000830742	0.00087316	0.00110785	0.00450509	1.67e-05	0.0139343	0.00719837	2.19e-05	0.0147504	0.0170799	0.00099056	2.95e-05	4.54e-05	2.3177e-05	0.0279352	0.00184162	0.000273494	6.2966e-05	7.7803e-05	6.06e-05	0.00505411	0.000482423	1.12e-05	2.48e-05
Non-GC control	0.00110448	0.00455357	0.000636757	0.000274345	7.14e-05	1.25e-05	0.000298779	2.49e-05	1.41e-05	0.000118188	0.0401648	0.0019322	6.29e-05	0.00273454	0.00556015	3.69e-05	0.000181221	0.0244714	4.78e-05	0.0511463	0.000256868	1.23e-05	0.000186188	4.9431e-05	0.00414677	0.00192849	0.00135236	0.00187845	0.00603157	1.97e-05	0.012114	0.00550676	2.36e-05	0.0198955	0.0169156	0.000917133	2.07e-05	1.83e-05	2.14e-05	0.0267765	0.000703205	5.69e-05	3.12e-05	7.47e-05	3.8e-05	5.62e-05	0.000582981	2.2615e-05	2.3e-05
Non-GC control	0.00125977	0.00491141	0.000940242	0.000263802	0.000141013	0.000853678	0.000486156	9.02e-05	2.65e-05	0.000105853	0.0708359	0.0028259	6.17e-05	0.00213436	0.00493924	5.5e-05	0.000156867	0.0282291	9.86e-05	0.0456468	0.000810194	8.3e-05	0.000420861	0.000148989	0.00416637	0.002063	0.000621271	0.00242267	0.0100396	2.13e-05	0.0127556	0.0101441	2.61e-05	0.00847718	0.0207959	0.00177928	6.29e-05	4.71e-05	1.4e-05	0.0338772	0.00120052	1.39e-05	1.69e-05	6.87e-05	3.24e-05	0.000226081	0.000443305	2.05e-05	2.77e-05
Non-GC control	0.001239	0.00468382	0.000216825	0.000219439	4.53e-05	8.9103e-05	0.000238388	4.29e-05	1.92e-05	8.15e-05	0.0599301	0.00272229	5.15e-05	0.00235231	0.00415415	3.45e-05	0.000167084	0.0327416	6.97e-05	0.041047	0.000634643	2.7876e-05	0.000353294	3.4417e-05	0.00482493	0.00188717	0.00102785	0.00351674	0.0185141	2.55e-05	0.0199722	0.00984099	1.34e-05	0.0122151	0.0187492	0.00109715	1.67e-05	7.42e-05	3.39e-05	0.030301	0.000816431	5.97e-06	3.39e-06	9.13e-05	7.4e-05	0.0014862	0.000417933	4.8e-05	2.3326e-05
Non-GC control	0.00120819	0.00496824	0.000530894	0.000286962	7.59e-05	5.27e-05	0.00203795	5.12e-05	1.74e-05	6.98e-05	0.053914	0.00191639	5.52e-05	0.00284052	0.00448538	3.96e-05	0.000122186	0.0293111	5.43e-05	0.0565894	0.000153977	1.07e-05	0.000198269	3.71e-05	0.00489339	0.00193906	0.00100974	0.00110415	0.00378283	1.81e-05	0.0174652	0.00651324	2.19e-05	0.0194862	0.0191654	0.00172591	1.97e-05	3.06e-05	2.58e-05	0.0270678	0.00152525	1.68e-05	9.65e-06	7.07e-05	2.51e-05	0.000353647	0.000433262	2.94e-05	3.26e-05
Non-GC control	0.00110302	0.00457831	0.000294576	0.000382784	3.08e-05	6.6e-05	0.000315395	0.000331011	1.67e-05	9.9e-05	0.0414673	0.00217021	5.18e-05	0.00189927	0.00487631	4.7e-05	0.000128071	0.0269235	6.74e-05	0.0380507	6.18e-05	6.86e-06	0.000116141	2.74e-05	0.00461598	0.00113494	0.00085729	0.000660406	0.00197174	1.48e-05	0.0180455	0.00961849	1.82e-05	0.0345733	0.0144912	0.00108676	7.49e-06	5.6e-05	1.1978e-05	0.0267346	0.000611695	1.37e-05	1.9321e-05	3.81e-05	3.64e-05	6.33e-05	0.000243022	1.55e-05	2.18e-05
Non-GC control	0.0012372	0.00473419	0.000301067	0.000322973	4.54e-05	0.000181147	0.000310363	5.38e-05	2.6e-05	7.94e-05	0.0543528	0.00211317	5.49e-05	0.00217095	0.00355998	6.01e-05	9.73e-05	0.0212474	5.3266e-05	0.0412066	0.000311872	2.53e-05	0.000320813	5.16e-05	0.00322785	0.000982121	0.000988794	0.00237108	0.00900743	1.9e-05	0.0132553	0.00721187	2.0985e-05	0.0116149	0.0221109	0.00107233	2.64e-05	7.65e-05	2.09e-05	0.0306073	0.00112583	6.82e-06	4.29e-06	9.04e-05	2.83e-05	0.000374622	0.000532942	3.1e-05	2.4e-05
Non-GC control	0.00115779	0.00536573	0.000752411	0.000247429	0.000100102	6.23e-05	0.000254701	3.49e-05	2.53e-05	6.86e-05	0.0711596	0.00174605	4.88e-05	0.00226501	0.00317966	5.72e-05	7.66e-05	0.0229496	6.43e-05	0.0442086	0.000311126	2.79e-05	0.000275734	6.09e-05	0.00355686	0.00169305	0.000986098	0.00153531	0.00365737	1.3336e-05	0.0142373	0.00636122	2.61e-05	0.0284661	0.0149506	0.00110763	2.28e-05	4.82e-05	3.21e-05	0.0287043	0.00216264	3.04e-05	1.77e-05	7.28e-05	5.92e-05	0.00200279	0.000294108	1.45e-05	2.41e-05
Non-GC control	0.000949329	0.00498688	0.00212916	0.000210338	0.000107393	7.6e-05	0.00330854	2.92e-05	2.42e-05	6.41e-05	0.0832522	0.00202378	5.18e-05	0.00212371	0.00439694	6.22e-05	0.000133678	0.0256372	6.26e-05	0.051137	0.000230185	2.4222e-05	0.00025091	4.51e-05	0.00351683	0.000866391	0.000730186	0.00370241	0.0110395	1.3281e-05	0.0152599	0.00706692	2.25e-05	0.0242779	0.013887	0.00130176	2.48e-05	5.69e-05	1.69e-05	0.0309877	0.000844938	1.97e-05	1.49e-05	0.000156804	3.37e-05	0.00249265	0.000398441	4.84e-05	2.7663e-05
Non-GC control	0.00130282	0.00556903	0.000578916	0.000168518	0.0001	2.27e-05	0.000257784	6.5649e-05	1.88e-05	7.57e-05	0.0546383	0.00233933	5.88e-05	0.00188377	0.00392583	6.4e-05	0.000141195	0.0376073	7.64e-05	0.0348421	0.000442467	2.46e-05	0.000217393	4.83e-05	0.00283876	0.000818278	0.000899014	0.00114969	0.00525319	1.59e-05	0.0218983	0.00966291	9.976e-06	0.00573724	0.0184258	0.00106658	4.74e-05	9.0882e-05	1.36e-05	0.0308468	0.00135559	5.61e-06	1.44e-06	6.32e-05	4.82e-05	0.00148046	0.000276395	2.51e-05	2.04e-05
Non-GC control	0.000900194	0.0036916	0.000286442	0.00028966	1.89e-05	4.428e-05	0.000212185	3.2e-05	4.55e-05	6.4e-05	0.035992	0.00146426	4.93e-05	0.00219018	0.00538962	4.4161e-05	0.000148543	0.0299736	5.21e-05	0.0328073	0.000132526	2.46e-05	0.000162658	4.21e-05	0.00390996	0.000921361	0.000667452	0.000900981	0.00367307	1.13e-05	0.0162567	0.00784164	2.71e-05	0.0356954	0.00988204	0.000862097	1.01e-05	0.000749814	1.02e-05	0.0303701	0.00251811	7.88e-05	1.28e-05	0.000116609	4.9e-05	0.000213354	0.00033942	1.34e-05	1.84e-05
Non-GC control	0.000947248	0.00266157	0.000102878	0.000120874	2.57e-05	3.1e-05	0.000140582	3.65e-05	2.42e-05	5.13e-05	0.0288184	0.00144043	5.86e-05	0.00269263	0.00541509	6.24e-05	0.000180063	0.0437824	4.77e-05	0.0338803	2.77e-05	1.33e-05	0.000173403	3.95e-05	0.00296011	0.000979366	0.000640469	0.000246486	0.00033538	1.83e-05	0.0181666	0.00946557	2.2879e-05	0.0132785	0.0142073	0.0010755	3.66e-05	0.00011667	0.000125392	0.0301583	0.0113827	0.000130341	7.2603e-05	7.95e-05	2.93e-05	0.000120144	0.000544466	3.79e-05	2.4731e-05
Non-GC control	0.00115738	0.00379435	0.000273024	0.000202591	8.4851e-05	5.69e-05	0.000157099	5.25e-05	1.99e-05	0.000116872	0.0368916	0.00204704	6.74e-05	0.00249737	0.00623352	8.36e-05	0.000103413	0.0258835	8.1944e-05	0.0386467	0.000220513	2.67e-05	0.000241701	2.88e-05	0.00466181	0.000871397	0.000958088	0.00127755	0.00478279	1.57e-05	0.013101	0.00780708	4e-05	0.00930807	0.0177441	0.000794046	0.00150668	0.000140895	2.27e-05	0.0332579	0.000841821	4.86e-06	4.5e-06	4.06e-05	6.83e-05	8e-05	0.000533401	1.1876e-05	2.44e-05
Non-GC control	0.00104002	0.00106621	0.000187482	0.000142538	1.4024e-05	3.07e-05	0.00010501	2.83e-05	1.81e-05	7.44e-05	0.0323836	0.00167129	4.46e-05	0.00231366	0.00264274	6.34e-05	9.67e-05	0.035043	3.89e-05	0.0452517	7.35e-05	2.22e-05	0.000285086	5.19e-05	0.00405168	0.00101464	0.000651992	0.000410709	0.000885842	2.26e-05	0.0164707	0.00694049	5.05e-05	0.0199754	0.0106249	0.000705285	2.02e-05	0.000124807	0.000133753	0.0243461	0.00442738	0.000171306	9.63e-05	0.00016352	4e-05	0.000187643	0.000384877	3.93e-05	2.22e-05
Non-GC control	0.000761377	0.00325149	0.00090423	0.000340527	0.000131172	4.64e-05	0.000190073	3.13e-05	1.63e-05	6.4e-05	0.0388132	0.00244312	5.9e-05	0.00249984	0.00385455	4.09e-05	0.000151706	0.0299124	4.2696e-05	0.0448979	0.000117154	1.81e-05	0.000160499	2.42e-05	0.00316432	0.00089508	0.000808397	0.000624821	0.00205292	1.32e-05	0.0133032	0.00428095	2.96e-05	0.0215699	0.016289	0.00107084	4.12e-05	5.61e-05	1.4e-05	0.0259492	0.00162495	1.8e-05	1.35e-05	4.42e-05	3.8922e-05	0.000180322	0.000520768	3.09e-05	2.04e-05
Non-GC control	0.00108734	0.00406508	0.000399331	0.00013841	3.84e-05	0.000294486	0.000261195	4.72e-05	1.67e-05	7.62e-05	0.0431213	0.00225886	5.14e-05	0.00277226	0.00244791	5.33e-05	0.000106388	0.0286872	6.2e-05	0.043679	0.000229873	1.89e-05	0.000215724	3.43e-05	0.00801854	0.0017908	0.00126895	0.000991391	0.00361329	1.4e-05	0.0182024	0.00761453	1.34e-05	0.0122009	0.0168071	0.000851844	1.35e-05	5.7e-05	1.64e-05	0.0279276	0.00123895	2.8683e-05	1.19e-05	9.1e-05	4.5443e-05	0.00066993	0.000442116	1.8592e-05	2.14e-05
Non-GC control	0.00102254	0.00470725	0.000495207	0.000279523	7.65e-05	7.37e-05	0.000261616	4.12e-05	1.96e-05	6.33e-05	0.0351492	0.0024174	4.61e-05	0.00206647	0.00257489	2.39e-05	0.000129221	0.0219834	4.8266e-05	0.0408667	0.000158231	1.83e-05	0.000134865	4.6194e-05	0.00386434	0.0012575	0.00130979	0.000736784	0.00209528	1.3265e-05	0.0164878	0.00644641	2.18e-05	0.00866476	0.0169488	0.000790514	1.1645e-05	0.000244729	3.17e-05	0.0281753	0.000983561	0.000104962	7.37e-05	0.000142557	9.72e-05	0.0015787	0.000375173	2.4206e-05	2.22e-05
Non-GC control	0.00097437	0.00689662	0.000947359	0.000158001	0.000136498	3.49e-05	0.000327902	4.75e-05	3.04e-05	0.000109782	0.0347811	0.00208463	6.79e-05	0.0024264	0.00856888	9.57e-05	0.000174657	0.0242037	5.7358e-05	0.0290719	0.000265299	2.17e-05	0.000167611	3.228e-05	0.00279631	0.00105802	0.000902964	0.00165588	0.00665847	2.2158e-05	0.012583	0.00438194	1.84e-05	0.0165733	0.0182322	0.00103499	0.000299144	0.000114184	1.57e-05	0.0333208	0.00240282	5.22e-05	3.07e-05	8.19e-05	5.12e-05	0.00010713	0.00030011	3.68e-05	2.31e-05
Non-GC control	0.00111027	0.00490327	0.000349501	0.000249709	0.000123416	2.5e-05	0.000463516	5.45e-05	2.53e-05	7.69e-05	0.0472659	0.00199721	6.74e-05	0.00242449	0.00505601	5.61e-05	0.000206361	0.0406439	4.97e-05	0.0348949	0.000296025	2.42e-05	0.000331566	8.35e-05	0.00243994	0.000772724	0.000699393	0.00113471	0.00477106	1.78e-05	0.0232915	0.00956876	5.45e-05	0.019841	0.0172164	0.0011756	1.34e-05	8.09e-05	2.36e-05	0.0317147	0.00129863	1.87e-05	1.52e-05	0.000145342	4.48e-05	0.00131612	0.000827456	1.84e-05	2.69e-05
Non-GC control	0.00117039	0.00237338	0.000863902	0.000149684	2.97e-05	3.1e-05	0.000204516	3.07e-05	2.8e-05	6.91e-05	0.044092	0.00133651	5.53e-05	0.00299204	0.00519827	4.92e-05	0.000117757	0.0378343	6.21e-05	0.0393159	0.000324123	3.57e-05	0.000305075	5.84e-05	0.00321621	0.00191935	0.000552714	0.00283865	0.0105898	2.08e-05	0.0148014	0.00539879	2.6834e-05	0.0269292	0.0114453	0.000972484	0.000629274	5.33e-05	6.5898e-05	0.0286425	0.00199353	1.2e-05	4.34e-06	0.000109958	3.53e-05	0.000529953	0.000589866	2.37e-05	2.23e-05
Non-GC control	0.00129059	0.00625585	0.000478976	0.000289597	3.52e-05	1.2e-05	0.000502702	7.55e-05	2.44e-05	0.000151854	0.0696314	0.00221428	7.51e-05	0.00197969	0.00419679	9.73e-05	0.000114146	0.0274039	6.42e-05	0.0559127	0.000676935	9.22e-05	0.000424151	6.57e-05	0.00418666	0.00139206	0.0011428	0.0021875	0.00692856	4.5e-05	0.0189296	0.0118858	1.43e-05	0.017744	0.0163246	0.0015865	1.96e-05	0.000117003	3.47e-05	0.0284633	0.00113827	8.39e-05	3.3741e-05	3.78e-05	2.09e-05	0.000516578	0.00030469	3.49e-05	1.92e-05
Non-GC control	0.00120313	0.0031651	0.00056783	0.000234533	8.48e-06	3.9e-05	0.000261577	6.19e-05	2.3e-05	6.27e-05	0.055446	0.00162906	6e-05	0.00284343	0.00386057	6.25e-05	8.93e-05	0.0266085	7.31e-05	0.0473417	0.000241209	2.73e-05	0.000257467	5.05e-05	0.00385518	0.000819569	0.000741962	0.00143126	0.00464786	2.049e-05	0.0167951	0.00743239	1.92e-05	0.0133673	0.0132904	0.00129366	1.38e-05	5.4479e-05	5.81e-05	0.0354693	0.00220517	2e-05	4.79e-06	0.00017163	4.1447e-05	0.00121401	0.000353479	1.31e-05	1.94e-05
Non-GC control	0.000952202	0.00332576	0.000446153	0.000276508	3.86e-05	3.7e-06	0.000205669	2.89e-05	2.05e-05	5.83e-05	0.0880257	0.0023293	4.2e-05	0.00220098	0.00403031	3.15e-05	0.00012815	0.0364584	5.72e-05	0.0380167	0.000531277	5.23e-05	0.000281401	6.65e-05	0.00382066	0.00144213	0.00112883	0.00341846	0.0136867	1.7e-05	0.0142901	0.00547073	3.8625e-05	0.0109442	0.0129277	0.00111716	2.87e-05	6.51e-05	2.52e-05	0.0226193	0.0016997	6.77e-05	1.12e-05	0.000215133	6.51e-05	0.000755325	0.00031062	3.04e-05	2.47e-05
Non-GC control	0.00145517	0.0046282	0.000617645	0.000184313	5.53e-05	6.2e-06	0.00040761	3.85e-05	2.83e-05	8.23e-05	0.0548854	0.00196633	5.79e-05	0.00253774	0.00523724	3.99e-05	0.000105326	0.0247322	5.94e-05	0.0467133	0.000406799	4.78e-05	0.000354568	6.91e-05	0.00355935	0.00101876	0.000633169	0.00150188	0.00493102	1.49e-05	0.0170352	0.00837587	3.46e-05	0.0168137	0.0154449	0.00139661	1.81e-05	8.22e-05	9.31e-06	0.0284008	0.00205419	3.66e-05	1.38e-05	7.64e-05	2.43e-05	0.000210034	0.000333885	1.57e-05	2.05e-05
Non-GC control	0.000733757	0.00199396	0.000129639	0.000330445	3.79e-05	2.1499e-05	0.000107471	2.82e-05	2e-05	4.68e-05	0.0284894	0.00175521	4.6e-05	0.0019658	0.0069557	7.31e-05	0.000129814	0.0309575	5.13e-05	0.0288545	7.23e-05	9.23e-06	0.000131841	2.7542e-05	0.00322792	0.000784781	0.000592887	0.000601883	0.0016096	1.026e-05	0.0153474	0.0063398	1.47e-05	0.029099	0.00952042	0.000948476	1.55e-05	4.19e-05	1.6e-05	0.0281787	0.00184285	6.99e-05	2.62e-05	5.09e-05	2.5298e-05	0.000166689	0.000239917	1.64e-05	1.7e-05
Non-GC control	0.0010471	0.00219298	0.000219783	0.000146424	3.37e-05	9.46e-05	0.000107915	3.03e-05	1.99e-05	8.17e-05	0.0416104	0.00221756	7.78e-05	0.00226599	0.00412103	7.02e-05	0.000159358	0.0427534	4.28e-05	0.0417956	7.47e-05	1.02e-05	0.000308241	5.9e-05	0.00541552	0.00124937	0.000761156	0.000497692	0.0010417	2.81e-05	0.0169428	0.00746644	1.4763e-05	0.028079	0.0138426	0.00110984	3.39e-05	6.63e-05	0.000118351	0.0344916	0.00337581	4.64e-05	1.64e-05	7.17e-05	4.03e-05	0.000192601	0.000243096	6.24e-05	2.4143e-05
Non-GC control	0.00103563	0.00386069	0.000852496	0.00025444	4.07e-05	3.67e-05	0.000727555	3.5307e-05	1.85e-05	0.000105834	0.0551749	0.0018457	5.21e-05	0.00290364	0.00398817	3.34e-05	0.000160238	0.0228337	6.35e-05	0.0403007	0.000388481	1.56e-05	0.000424997	5.08e-05	0.00323778	0.00144934	0.000996986	0.00159678	0.00483447	1.76e-05	0.016581	0.00570976	1.57e-05	0.0198438	0.01452	0.000882787	0.000468161	3.54e-05	2.89e-05	0.02658	0.000820331	2.16e-05	1.7e-05	9.9087e-05	5.35e-05	0.00110764	0.000450764	2.34e-05	1.83e-05
Non-GC control	0.00108913	0.00273525	0.000237525	0.000205435	3.65e-05	0.000111898	0.000294585	4.79e-05	2.14e-05	0.000103504	0.064483	0.00230028	6.11e-05	0.00250885	0.00496038	4.91e-05	0.000166909	0.0458069	6.44e-05	0.0367687	0.000231787	1.06e-05	0.000253395	2.83e-05	0.00409213	0.00226432	0.000920814	0.00215457	0.00833992	3.53e-05	0.0170905	0.00941038	1.44e-05	0.00920447	0.01585	0.00158985	2.41e-05	8.4229e-05	1.87e-05	0.0285959	0.00107123	2.22e-05	8.16e-06	5.16e-05	2.21e-05	0.000501237	0.000361388	1.8352e-05	2.19e-05
Non-GC control	0.00190836	0.00283963	0.00235257	0.000149507	1.94e-05	2.086e-06	0.000153394	5.77e-05	2.27e-05	0.000133928	0.123728	0.00469578	5.93e-05	0.00273762	0.00108354	3.65e-05	0.000176859	0.0240042	6.44e-05	0.11261	0.000351879	2.18e-05	0.000271767	3.25e-05	0.00547489	0.00304657	0.000579035	0.0020875	0.00722258	3.07e-05	0.00998138	0.0029388	3.04e-05	0.00385599	0.0173952	0.00195179	3.3485e-05	4.32e-05	1.36e-05	0.0472558	0.00240654	8.86e-05	9e-05	6.37e-05	1.2e-05	7.86e-06	0.000191163	1.22e-05	2.34e-05
Non-GC control	0.00115247	0.00422078	0.000375035	0.000194188	7.65e-05	6.09e-05	0.000240807	3.75e-05	2.25e-05	0.000118904	0.0336867	0.00232007	9.7e-05	0.00261424	0.00633011	9.88e-05	0.000148689	0.0297791	5.86e-05	0.0424345	3.33e-05	2.34e-06	7.38e-05	1.75e-05	0.00306349	0.00112379	0.000717302	0.000355459	0.00109044	2.71e-05	0.0147538	0.00772654	3.72e-05	0.018317	0.0182644	0.00108372	0.000279047	6.36e-05	1.0935e-05	0.0330289	0.00212561	2.98e-05	3.46e-05	0.000142959	4.4e-05	0.000141452	0.000626012	2.36e-05	2.38e-05
Non-GC control	0.00112218	0.00532903	0.000520789	0.000246912	5.71e-05	0.000162149	0.000349164	4.49e-05	2.59e-05	8.86e-05	0.0696616	0.00199204	3.7482e-05	0.00212418	0.00335124	7.05e-05	0.000122694	0.0398313	6.42e-05	0.038245	0.00032408	3.42e-05	0.00036342	6.8522e-05	0.00478007	0.00137292	0.000802522	0.00206559	0.00763867	3.2e-05	0.0172209	0.00640261	1.75e-05	0.0183637	0.0154045	0.00116356	4.68e-05	0.000123981	9.68e-06	0.0291796	0.00161515	3.39e-05	3.06e-05	0.00011941	3.21e-05	0.000478517	0.000317125	2.05e-05	4.81e-05
Non-GC control	0.00110085	0.0057682	0.000261027	0.000308673	3.05e-05	0.000117099	0.000224282	3.46e-05	2.46e-05	0.000108024	0.054796	0.00169004	6.07e-05	0.00231238	0.00517938	3.65e-05	0.000163403	0.015203	6.06e-05	0.037419	0.000352855	1.18e-05	0.000182633	2.5e-05	0.0049679	0.00149435	0.00143601	0.00290274	0.0121573	1.55e-05	0.0127328	0.00358953	3.1e-05	0.0150467	0.0181742	0.000849535	1.75e-05	0.000122589	3.06e-05	0.0237082	0.000734559	7.52e-05	4.02e-05	0.000441277	6.28e-05	0.000263491	0.000238279	2.16e-05	2.8038e-05
Non-GC control	0.000911282	0.00211544	0.000332845	0.000255027	0.000127746	0.000159277	0.000228831	5.61e-05	2.24e-05	7.23e-05	0.0493126	0.00155219	4.847e-05	0.00270472	0.00495485	5.97e-05	0.000131941	0.0270957	4.12e-05	0.0410895	0.000162178	7.79e-06	0.000184177	3.39e-05	0.00447804	0.00098922	0.000521816	0.0013633	0.00504526	1.67e-05	0.0166482	0.00925552	3.5e-05	0.0231458	0.0137542	0.00171788	2.9733e-05	3.83e-05	2.7e-05	0.0269142	0.00130825	7.117e-05	1.96e-05	0.000164397	2.76e-05	0.000549602	0.000286815	4.89e-05	3.13e-05
Non-GC control	0.000993619	0.00424299	0.000613567	0.000285736	0.000209285	2.6163e-05	0.000155041	2.84e-05	2.07e-05	9.3e-05	0.0490318	0.00228971	6.77e-05	0.00232477	0.00507033	5.33e-05	0.000150195	0.0212012	5.93e-05	0.052332	0.000203054	8.41e-06	0.000129727	2.61e-05	0.00417725	0.00166492	0.00120035	0.00166044	0.00533927	2.6e-05	0.0129832	0.00707484	2.74e-05	0.0149068	0.0193366	0.00120587	1.41e-05	7.24e-05	1.83e-05	0.0314778	0.00220619	2.49e-05	1.34e-05	0.000137074	0.000104373	0.00134726	0.000391773	1.89e-05	2.29e-05
Non-GC control	0.00125018	0.00376757	0.00128349	0.000351036	2.87e-05	2.51e-05	0.000456664	4.46e-05	1.74e-05	4.9615e-05	0.0430019	0.00186363	5.32e-05	0.00258555	0.00444254	4.14e-05	0.000161245	0.02229	5.31e-05	0.0478242	0.000227782	1.18e-05	0.000263054	3.1e-05	0.00370066	0.00185656	0.000967036	0.00174591	0.00719819	3.07e-05	0.0201774	0.00526616	3.33e-05	0.0258692	0.0163335	0.00138128	5.12e-05	0.000159144	6.97e-05	0.0205297	0.00114161	3.56e-05	1.56e-05	7.35e-05	1.94e-05	0.000126275	0.000240998	2.27e-05	1.85e-05
Non-GC control	0.00108538	0.00549462	0.000177632	0.000296857	8.2994e-05	0.000417815	0.000272585	3.79e-05	2.21e-05	5.48e-05	0.0668885	0.00301743	6.24e-05	0.00177862	0.00372618	3.43e-05	0.000151797	0.0338354	6.43e-05	0.0412136	0.000348323	1.83e-05	0.000253138	5.85e-05	0.00361587	0.00309317	0.000942167	0.0022707	0.00971634	1.72e-05	0.0185012	0.00716459	2.07e-05	0.00980569	0.0217017	0.00127843	1.64e-05	0.000109722	1.16e-05	0.0296282	0.00676562	0.000115868	0.000156983	7.44e-05	2.71e-05	0.00028701	0.000645899	2.97e-05	2.43e-05
Non-GC control	0.000964013	0.00745703	0.000396152	0.000203171	7.0935e-05	8.74e-05	0.000380402	2.65e-05	1.49e-05	5.17e-05	0.0762968	0.00300835	7.8e-05	0.00191588	0.00329988	3.94e-05	0.000232258	0.0261011	6.58e-05	0.0464574	0.000274813	1.62e-05	0.000478464	0.000107223	0.00359868	0.00183604	0.000721601	0.00229606	0.0085051	1.69e-05	0.0132228	0.0056636	4.12e-05	0.0172854	0.0194023	0.000749796	1.57e-05	3.0762e-05	1.76e-05	0.0307831	0.00148852	8.74e-06	3.71e-06	8.15e-05	4.3e-05	0.00209608	0.000384662	1.5676e-05	2.45e-05
Non-GC control	0.00113233	0.00291073	0.00020365	0.000214309	0.000122093	3.4e-05	0.000188332	2.36e-05	2.31e-05	5.07e-05	0.0333978	0.00201076	7.29e-05	0.00290739	0.00471366	5.539e-05	0.000159578	0.0456015	6.0324e-05	0.046692	0.000106341	1.15e-05	0.00014674	3.51e-05	0.00275998	0.00062829	0.000946757	0.000359405	0.00096383	2.74e-05	0.0138644	0.00624778	1.36e-05	0.0103171	0.0171446	0.00108642	5.18e-05	0.000128386	0.000153268	0.0371521	0.00754794	0.000128443	4.78e-05	5.06e-05	4.28e-05	0.000229226	0.000410689	2.68e-05	2.36e-05
Non-GC control	0.00105827	0.00302665	0.000691412	0.000149613	3.33e-05	7.01e-05	0.000180519	3.38e-05	2.45e-05	7.02e-05	0.0929314	0.00228186	6.33e-05	0.00233504	0.00350089	3.94e-05	0.000131434	0.0330842	5.74e-05	0.0424567	0.000352078	1.99e-05	0.000296028	4.98e-05	0.00544821	0.00191211	0.000614854	0.00203007	0.00725161	2.12e-05	0.0189238	0.00581043	8.09e-06	0.0219693	0.0124938	0.00121987	4.59e-05	0.000113026	2.88e-05	0.0316366	0.000991814	5.96e-05	1.62e-05	7.32e-05	3.15e-05	0.00161898	0.000255029	1.3e-05	2.28e-05
Non-GC control	0.000964038	0.0020017	0.000280146	0.000162482	3.54e-05	1.93e-05	0.000238841	5.24e-05	2.22e-05	4.8218e-05	0.0646913	0.00114134	4.8e-05	0.00312828	0.00155213	3.35e-05	0.000117879	0.0297001	6.02e-05	0.0390182	0.000221586	1.37e-05	0.000287525	4.28e-05	0.00529774	0.00129244	0.000695146	0.00153339	0.00506797	1.58e-05	0.0157177	0.00416725	2.53e-05	0.0184085	0.011686	0.00096906	1.38e-05	4.21e-05	2.6e-05	0.0272602	0.00130424	3.4393e-05	7.38e-06	0.000179153	8.61e-05	0.00228175	0.000424967	1.06e-05	2.71e-05
Non-GC control	0.00129947	0.00424882	0.000354132	0.000151101	0.000101079	0.000784375	0.00251264	6.69e-05	3.07e-05	0.000112755	0.0670302	0.00162862	5.84e-05	0.00241788	0.00754039	5.68e-05	0.000162357	0.0284985	4.64e-05	0.0449222	0.000239451	1.57e-05	0.000239229	4.56e-05	0.00452751	0.00113792	0.000833986	0.00163112	0.00509313	2.07e-05	0.016864	0.0118055	2.02e-05	0.0246786	0.0132854	0.00163273	1.55e-05	5.3e-05	1.63e-05	0.0376045	0.00167377	0.00017606	0.0001142	9.93e-05	4.28e-05	0.00294902	0.000377166	1.77e-05	2.07e-05
Non-GC control	0.00112319	0.00572857	0.00049292	0.000284512	2.99e-05	7.15e-05	0.000213528	3.6e-05	2.86e-05	6.5967e-05	0.053349	0.00164208	5.44e-05	0.00250895	0.00390257	4.45e-05	0.000134198	0.033339	6.29e-05	0.0411422	0.000226941	2.16e-05	0.000371105	5.81e-05	0.00400888	0.00180714	0.0007878	0.00212062	0.00755424	1.99e-05	0.0169501	0.0048942	3.05e-05	0.0229613	0.0167884	0.00163151	2.25e-05	9e-05	1.2e-05	0.0285162	0.00204122	5.4e-06	2.28e-06	0.00012132	2.9913e-05	0.000194601	0.0003322	1.91e-05	2.62e-05
Non-GC control	0.00105138	0.00174371	0.000282624	0.000230815	0.000107483	0.000232366	0.00026532	4.53e-05	2.26e-05	5.15e-05	0.039511	0.00132249	5.5517e-05	0.00221476	0.00533554	3.94e-05	0.000122598	0.0375875	5.19e-05	0.0263658	0.000144431	9.51e-06	0.000138811	2.65e-05	0.00270125	0.00100173	0.000776627	0.00109549	0.00412424	1.88e-05	0.0152472	0.0054461	2.38e-05	0.0223387	0.00923496	0.0010744	1.3767e-05	8.04e-05	1.68e-05	0.0272912	0.000738523	0.000144543	7.97e-05	8.32e-05	2.73e-05	0.00032978	0.000522882	2.54e-05	1.68e-05
Non-GC control	0.00110677	0.00332938	0.000626959	0.000263024	7.04e-05	8.2231e-05	0.000357408	3.12e-05	1.9e-05	5.65e-05	0.0417287	0.00163174	4.63e-05	0.00281916	0.00301393	3.73e-05	0.000169218	0.0239534	4.71e-05	0.0512955	0.000254396	3.14e-05	0.000371717	8.47e-05	0.0036996	0.00124181	0.00103835	0.00116422	0.00391237	1.16e-05	0.0160811	0.00496286	2.66e-05	0.0143188	0.0123422	0.00110963	7.08e-06	3.71e-05	2.34e-05	0.024991	0.00155665	1.31e-05	1.64e-05	7.84e-05	2.27e-05	0.000370465	0.000456055	9.41e-06	2.04e-05
Non-GC control	0.00108585	0.00415901	0.000458427	0.000339105	2.71e-05	4.19e-05	0.000672119	4.72e-05	1.94e-05	8.5177e-05	0.112631	0.00172606	6.13e-05	0.00216765	0.00290112	5.2791e-05	0.000117171	0.0199704	5.32e-05	0.0508806	0.000375034	0.000117641	0.000768137	0.000135551	0.00328539	0.00146312	0.000578426	0.00185638	0.00339481	1.04e-05	0.0118169	0.00574792	1.11e-05	0.0225626	0.0175327	0.00188763	3.9629e-05	7.37e-05	1.44e-05	0.0294398	0.00185941	2.506e-05	4.33e-06	6.27e-05	2.75e-05	0.000241262	0.000335495	2.09e-05	2.2612e-05
Non-GC control	0.000907736	0.00409473	0.000218321	0.000455785	1.3597e-05	4.21e-05	0.000181561	3.3836e-05	1.4e-05	6.3e-05	0.0341511	0.00213164	4.87e-05	0.00180217	0.0054552	5.72e-05	0.000117635	0.0229497	5.62e-05	0.0376364	0.0001568	2.89e-05	0.00034407	7.97e-05	0.00654283	0.00100197	0.00130625	0.000611177	0.00174989	1.14e-05	0.0174178	0.00797698	1.5434e-05	0.029847	0.0135849	0.00135491	5.53e-06	0.000100839	1.49e-05	0.0276717	0.00143605	3.25e-05	1.31e-05	7.4e-05	0.000116178	5.85e-05	0.000422683	1.03e-05	2.19e-05
Non-GC control	0.00111489	0.00362483	0.00103808	0.000128676	4.31e-05	0.000384359	0.000951472	5.25e-05	1.94e-05	6.43e-05	0.0566664	0.00205113	5.83e-05	0.00306582	0.00588085	7.76e-05	0.000177979	0.027034	4.67e-05	0.0461805	0.000145085	2.77e-05	0.00033983	5.87e-05	0.00388245	0.00123687	0.000731952	0.00100684	0.00396023	1.66e-05	0.0159065	0.00937777	1.1844e-05	0.0230989	0.0168906	0.00121513	9.99e-06	2.95e-05	2.95e-05	0.0352501	0.00106158	1.33e-05	1.3e-05	0.000115267	2.28e-05	0.00057736	0.000839571	1.6e-05	2.19e-05
Non-GC control	0.00095286	0.00326307	0.000428137	0.000288948	8.06e-05	0.000123998	0.000215471	3.95e-05	2.04e-05	8.74e-05	0.0422737	0.00223299	6.92e-05	0.00296561	0.00945863	6.8e-05	0.00016874	0.0320967	4.71e-05	0.0396538	0.000242068	1.83e-05	0.000161112	3.7127e-05	0.00366743	0.00130978	0.00104633	0.000941788	0.00314665	2e-05	0.00839568	0.00820208	6.0891e-05	0.0265428	0.0156088	0.00149671	9.01e-05	2.6253e-05	3.37e-05	0.030701	0.00342619	5.43e-05	1.96e-05	6.21e-05	3.18e-05	0.000176702	0.000432009	1.48e-05	2.41e-05
Non-GC control	0.000948125	0.0042672	0.00037466	0.000122922	0.000230387	0.000104588	0.000289168	4.8e-05	2.66e-05	6.0119e-05	0.0745305	0.00174932	5.01e-05	0.00192718	0.00392596	5.18e-05	0.000109095	0.0290139	4.84e-05	0.0416817	0.000393169	3.33e-05	0.000302456	5.81e-05	0.00326235	0.0011465	0.000856969	0.00248708	0.0086185	1.4041e-05	0.0160088	0.00779352	3.64e-05	0.00838524	0.0139225	0.000958465	1.83e-05	2.7e-05	1.69e-05	0.0236062	0.00142144	5.06e-05	2.74e-05	6.57e-05	2.29e-05	0.000612001	0.000232953	1.85e-05	2.68e-05
Non-GC control	0.00113273	0.00605862	0.00139941	0.000217874	0.000130124	8.41e-05	0.000637558	3.61e-05	2.58e-05	7.78e-05	0.0546805	0.00164978	6.59e-05	0.00272455	0.00616698	3.1396e-05	0.00021139	0.0236603	5.24e-05	0.0481406	0.000300517	3.68e-05	0.00027614	8.47e-05	0.00500692	0.00166425	0.000821988	0.00176475	0.00644189	1.63e-05	0.014922	0.00888983	3.44e-05	0.0310228	0.0120746	0.00159495	1.38e-05	6.08e-05	2.4e-05	0.0282991	0.00121567	2.79e-05	3.13e-05	8.97e-05	3.98e-05	0.00061041	0.000327545	3.89e-05	2.39e-05
Non-GC control	0.00103971	0.00494325	0.00160037	0.000229021	6.82e-05	9.7e-05	0.00174795	2.05e-05	3.87e-05	4.03e-05	0.0486466	0.00168922	5.84e-05	0.00174925	0.00713425	4.17e-05	0.000334512	0.0257472	5.42e-05	0.0485812	0.000148968	2.24e-05	0.000217182	5.5527e-05	0.00273203	0.000746121	0.000463947	0.000821008	0.00249524	1.18e-05	0.0106317	0.00565101	1.64e-05	0.0389526	0.0133345	0.00107709	2.36e-05	1.7838e-05	1.58e-05	0.0337061	0.00236077	1.31e-05	1.26e-05	0.000121218	3.7649e-05	0.00110267	0.000365023	2.08e-05	2.85e-05
Non-GC control	0.00144278	0.00536741	0.000518327	0.000201641	6.8211e-05	0.000284301	0.000399263	5.8e-05	2.3639e-05	6.94e-05	0.0621778	0.00249517	6.77e-05	0.00219811	0.00593167	4.85e-05	0.000127488	0.0275477	6.22e-05	0.0497897	0.000465151	5.53e-05	0.000502433	9.8e-05	0.00479634	0.00130443	0.00108062	0.00216318	0.00708108	2.33e-05	0.0175872	0.00972942	5.1255e-05	0.0162268	0.0160709	0.00180312	4.46e-05	0.0001618	2.9e-05	0.0297293	0.00136455	1.98e-05	1.1e-05	9.13e-05	3.21e-05	0.000277761	0.00035164	1.41e-05	2.3e-05
Non-GC control	0.00101352	0.00451638	0.000654096	0.00019216	5.04e-05	0.000221304	0.000591576	4.75e-05	1.84e-05	7.74e-05	0.0617609	0.00171651	6.3e-05	0.00263358	0.00385148	3.38e-05	0.000142754	0.0358907	5.42e-05	0.0453592	0.000313384	5.43e-05	0.000413053	8.93e-05	0.00450476	0.00169816	0.000814468	0.00108415	0.00359743	1.1046e-05	0.0166498	0.00632898	2.17e-05	0.00559955	0.0129539	0.00144128	1.7e-05	4e-05	2.25e-05	0.0303526	0.0014328	3.89e-05	1.27e-05	8.24e-05	3.92e-05	0.000233426	0.000274475	1.79e-05	2.53e-05
Non-GC control	0.000984359	0.00516004	0.000175851	0.000275713	8.92e-05	2.73e-05	0.000318516	3.22e-05	1.9e-05	8.59e-05	0.0294808	0.00213607	5.38e-05	0.00213645	0.00561442	5.52e-05	0.000167101	0.0335611	4.99e-05	0.0422658	8.89e-05	1.53e-05	0.000135328	2.57e-05	0.0031446	0.000730029	0.000891333	0.000465133	0.00185651	1.06e-05	0.0116894	0.00723247	2.26e-05	0.0133585	0.0195669	0.00111484	1.63e-05	3.79e-05	1.44e-05	0.0324907	0.00150027	9.2e-06	3.87e-06	7.67e-05	6.03e-05	0.000142	0.000455876	1.04e-05	2.69e-05
Non-GC control	0.00130222	0.00472031	0.000830149	0.000226852	0.00010702	0.000118959	0.00319967	3.8452e-05	2.17e-05	7.57e-05	0.0398203	0.00188146	7.0078e-05	0.00210296	0.00611425	5.06e-05	0.000185492	0.0306283	6.33e-05	0.0429738	0.000195524	2.4e-05	0.000283867	7.47e-05	0.00334818	0.00100384	0.00116353	0.000974449	0.00383237	1.72e-05	0.0146778	0.00659001	2.54e-05	0.0200328	0.0152873	0.00100558	6.27e-05	7.37e-05	2.08e-05	0.0353	0.00127926	9.28e-06	6.52e-06	0.000158939	3.04e-05	0.00110913	0.000442178	2.36e-05	3.05e-05
Non-GC control	0.000890302	0.00537319	0.000239922	0.000187988	3.33e-05	0.000104652	0.000342395	3.77e-05	2.1e-05	7.97e-05	0.0470368	0.0020328	5.23e-05	0.0028507	0.00412021	3.51e-05	0.000122912	0.0203252	5.66e-05	0.0551349	0.000171255	6.55e-05	0.000416089	9.42e-05	0.00423018	0.00138226	0.000937613	0.00144964	0.00268908	1.74e-05	0.0122101	0.00624034	4.66e-05	0.0117959	0.0187355	0.00136129	0.000110056	7.94e-05	1.29e-05	0.0323649	0.00298742	8.11e-06	4.62e-06	8.08e-05	1.21e-05	4.23e-05	0.000255042	8.28e-06	2.46e-05
Non-GC control	0.000833556	0.00275797	0.000160941	0.000252127	2.1e-05	7.1e-06	0.000148475	2.15e-05	2.45e-05	6.55e-05	0.0363575	0.00176387	4.89e-05	0.00271761	0.00357837	3.5e-05	0.000179685	0.0302462	3.12e-05	0.0375021	0.000127117	3.91e-05	0.000338622	0.000112284	0.00503023	0.00108956	0.000853766	0.000644214	0.00143851	2.11e-05	0.0150446	0.00582091	1.17e-05	0.0204779	0.0103553	0.000924573	1.92e-05	0.000108044	8.43e-05	0.0285132	0.00204939	4.21e-05	1.42e-05	8.29e-05	2.43e-05	7.7e-05	0.000237167	1.83e-05	2.09e-05
Non-GC control	0.00100918	0.00149901	0.000186294	0.000149557	9.45e-06	2.94e-06	0.000118248	2.01e-05	2.39e-05	8.53e-05	0.0890645	0.0014476	5.26e-05	0.00211697	0.00330202	2.99e-05	0.000139299	0.0349846	3.75e-05	0.0512873	0.000173498	6.76e-05	0.000638089	0.000131352	0.00251943	0.00137832	0.000509543	0.00176629	0.0017349	1.77e-05	0.0144643	0.00447596	1.65e-05	0.0180918	0.00887692	0.00125765	1.01e-05	1.1754e-05	1.23e-05	0.0373324	0.00127705	6.33e-06	2.71e-06	8.38e-05	4.12e-05	8.74e-05	0.000516837	1.71e-05	2.72e-05
Non-GC control	0.00107622	0.00270191	0.00017873	0.000204488	3.12e-05	0.0022863	0.000186843	3.66e-05	2.76e-05	7.6884e-05	0.0415539	0.00208041	6.63e-05	0.0032159	0.00291786	4.7134e-05	0.000171459	0.0414872	4.16e-05	0.0478551	4.3e-05	2.56e-05	0.000239711	6.2408e-05	0.00575854	0.00149327	0.00080304	0.000367194	0.000642031	1.79e-05	0.0180124	0.00661511	2.2e-05	0.00954459	0.0148058	0.00134395	2.54e-05	0.000100442	0.000118963	0.0314556	0.00246438	2.963e-05	1.89e-05	5.0003e-05	3.88e-05	0.000369114	0.000642834	2.81e-05	3.01e-05
Non-GC control	0.00107163	0.00380069	0.000390343	0.000306856	3.93e-05	9e-05	0.000175493	2.4e-05	1.52e-05	3.74e-05	0.0352294	0.0024665	5.2e-05	0.00220514	0.00601764	4.24e-05	0.000142041	0.023634	4.54e-05	0.041236	0.000220378	3.28e-05	0.000549859	0.000125178	0.0017373	0.000848678	0.00102051	0.00127981	0.00465597	7.82e-06	0.0123043	0.00821357	2.57e-05	0.0161033	0.0155095	0.00147828	6.69e-05	6.78e-05	2.01e-05	0.0287988	0.00139898	2.4e-05	9.41e-06	8.1489e-05	2.54e-05	0.000207523	0.00066056	1.03e-05	2.23e-05
Non-GC control	0.00106118	0.00651732	0.000366998	0.000395704	2.9844e-05	2.2e-05	0.000232182	3.8592e-05	2.37e-05	4.92e-05	0.0436853	0.00227389	5.17e-05	0.00183666	0.00563949	4.64e-05	0.000188293	0.0168633	4.37e-05	0.0422927	0.000174406	2.01e-05	0.00017476	6.9291e-05	0.00607739	0.00123292	0.00133719	0.00157179	0.00568261	1.3799e-05	0.0134534	0.00823864	1.79e-05	0.0144597	0.0167781	0.00141348	3.4e-05	8.67e-05	8.34e-06	0.0246121	0.00126477	0.000154758	9.88e-05	4.69e-05	4.08e-05	0.000631586	0.000377437	1.81e-05	2.71e-05
Non-GC control	0.00109204	0.00264574	0.00020936	0.00023285	2.85e-05	2.87e-05	0.000239731	0.000293311	2.04e-05	6.65e-05	0.0323219	0.00256664	5.55e-05	0.00233659	0.00496681	5.19e-05	0.000148451	0.0387933	6.1184e-05	0.0312276	0.000173037	1.63e-05	0.000175066	3.12e-05	0.00465287	0.000792942	0.000957026	0.000893472	0.00360671	2.42e-05	0.0171182	0.00678757	2.21e-05	0.0187452	0.0151479	0.00082454	3.05e-05	0.000106963	9.07e-05	0.0314103	0.00118714	3.31e-05	2.38e-05	0.000121609	7.55e-05	0.000217661	0.000524451	3.4e-05	1.98e-05
Non-GC control	0.00134294	0.00543938	0.000806267	0.000230148	9.46e-05	3.34e-05	0.000184575	2.98e-05	1.96e-05	3.9e-05	0.0489506	0.00249137	3.79e-05	0.00199226	0.00448756	4.78e-05	0.000166636	0.0247469	4.74e-05	0.0412014	0.000276038	7.25e-06	0.000209328	1.5e-05	0.00269532	0.000993253	0.00105115	0.00184739	0.00529546	1.54e-05	0.0152904	0.00796797	2.28e-05	0.0144314	0.0191581	0.00133755	8.96e-06	5.05e-05	1.1142e-05	0.0267134	0.00100723	3.16e-05	1.88e-05	7.03e-05	3.58e-05	0.0010748	0.00051476	3.32e-05	2.19e-05
Non-GC control	0.00129068	0.00393027	0.00103654	0.000313874	4.8104e-05	3.8e-05	0.00021888	4.7062e-05	2.37e-05	7.13e-05	0.0636191	0.0019088	4.7889e-05	0.00249112	0.00448479	5.82e-05	0.000159122	0.0184317	5.74e-05	0.0513254	0.000264225	2.5e-05	0.00033539	5.25e-05	0.00386575	0.00193832	0.000884762	0.00178288	0.00400732	1.62e-05	0.0154011	0.00675492	2.39e-05	0.0487826	0.0157875	0.00129541	2.8e-05	3.39e-05	1.51e-05	0.0280902	0.00154246	1.57e-05	1.15e-05	0.000163582	3.39e-05	0.000568044	0.00040231	8.68e-05	2.49e-05
Non-GC control	0.00102897	0.00561307	0.000839261	0.000202004	5.12e-05	6.18e-05	0.000367334	4.12e-05	2e-05	6.4765e-05	0.0556848	0.00137316	5.65e-05	0.00247284	0.00588619	6.85e-05	0.000242252	0.0286015	6.2827e-05	0.0509052	0.000216714	2.22e-05	0.000303296	3.5e-05	0.00535696	0.00106359	0.00082952	0.00143374	0.00483639	1.28e-05	0.0176818	0.00846428	1.8484e-05	0.018972	0.0168605	0.00166335	6.6e-05	1.8923e-05	1.703e-05	0.0346336	0.00240571	1.6e-05	2.3e-05	8.98e-05	6.16e-05	0.000442169	0.000426687	3e-05	2.86e-05
Non-GC control	0.00119493	0.00544882	0.00064536	0.00013407	6.97e-05	0.000223356	0.000452828	4.5492e-05	1.83e-05	5.25e-05	0.0611136	0.0024765	5.92e-05	0.00360286	0.00662762	4.4157e-05	0.000131012	0.0264354	6.67e-05	0.0439234	0.000238591	1.18e-05	0.000346255	4.17e-05	0.00368313	0.00177379	0.000629783	0.00128344	0.00392549	1.68e-05	0.0189139	0.00778105	3.77e-05	0.022337	0.0185749	0.00118482	8.23e-06	0.000126962	2e-05	0.0276741	0.00212937	1.1e-05	5.748e-06	6.37e-05	3.44e-05	0.000761541	0.000377487	2.17e-05	2.3552e-05
Non-GC control	0.00101266	0.00384291	0.000353357	0.000266977	4.55e-05	0.000115883	0.000189688	3.54e-05	2.31e-05	6.95e-05	0.0483326	0.0018274	8.4e-05	0.0022277	0.00464549	3.7594e-05	0.000165874	0.030677	5.35e-05	0.0384295	0.000221766	1.48e-05	0.000230185	3.016e-05	0.0036284	0.00104145	0.00096368	0.00112597	0.00388877	1.55e-05	0.0135694	0.0060375	1.73e-05	0.0153452	0.0145039	0.00113654	1.22e-05	3.32e-05	1.4291e-05	0.028011	0.00139819	6.19e-06	4.27e-06	0.000286279	3.91e-05	0.000516417	0.000381056	3.04e-05	2.92e-05
Non-GC control	0.000899518	0.0022467	0.000218989	0.00013729	2.42e-05	1.88e-05	9.06e-05	2.99e-05	1.95e-05	6.02e-05	0.0403939	0.00196983	3.9052e-05	0.00327108	0.00479349	4.66e-05	0.000150497	0.0440702	4.2596e-05	0.0468658	3.452e-05	7.93e-06	0.000144436	1.59e-05	0.003563	0.00109535	0.000656824	0.000343937	0.000673463	2.2e-05	0.0133516	0.00518187	4.27e-06	0.0235303	0.0132328	0.00138131	4.3556e-05	0.000108303	0.000106713	0.039075	0.00258209	6.17e-05	1.29e-05	2.1019e-05	4.18e-05	7.2e-05	0.000498226	3.62e-05	2.42e-05
Non-GC control	0.000993911	0.00372165	0.00037574	0.000289942	3.14e-05	3.74e-05	0.00021246	6.07e-05	1.7e-05	5.6e-05	0.0413015	0.00241864	3.9182e-05	0.00210161	0.00387603	6.25e-05	0.000108113	0.0291422	5.58e-05	0.0430877	8.87e-05	2.08e-05	0.000256886	3.01e-05	0.00659487	0.0016868	0.00088417	0.000779501	0.0025377	1.86e-05	0.0192108	0.0100871	2.62e-05	0.0134085	0.0203435	0.00110476	4.03e-05	5.23e-05	1.2047e-05	0.0297017	0.00253251	9.17e-06	4.72e-06	5.6629e-05	2.38e-05	6.24e-05	0.000466838	1.96e-05	2.17e-05
Non-GC control	0.00102387	0.00358888	0.001648	0.000242566	5.1454e-05	0.00396795	0.000520739	5.26e-05	2.47e-05	4.73e-05	0.0566437	0.00213057	5.84e-05	0.0015615	0.00162842	4.67e-05	0.000101733	0.0284247	5.01e-05	0.034775	7.57e-05	5.16e-06	0.000192212	3.98e-05	0.00519087	0.000808416	0.00127638	0.000820888	0.00152136	2.78e-05	0.0178435	0.00712539	2.39e-05	0.0296736	0.014471	0.0012114	1.86e-05	6.57e-05	1.82e-05	0.0193645	0.0012501	1.46e-05	8.16e-06	6.16e-05	3.11e-05	0.000847816	0.000300747	3.72e-05	2.18e-05
Non-GC control	0.00129772	0.00515026	0.000824606	0.000278667	7.7e-05	0.000371154	0.000499758	4.71e-05	2.2e-05	5.22e-05	0.0846422	0.00301621	6.5e-05	0.0021687	0.00501525	3.84e-05	0.000138789	0.0236353	7.55e-05	0.0491155	0.00051691	2.03e-05	0.00041398	4.84e-05	0.00407388	0.00213627	0.00142309	0.00179849	0.00709065	1.93e-05	0.0159251	0.0071879	1.87e-05	0.0164417	0.019882	0.00143077	3.07e-05	4.842e-05	1.96e-05	0.0329069	0.00151542	3.82e-06	3.56e-06	6.19e-05	3.813e-05	0.000403871	0.000388517	4.69e-05	2.01e-05
Non-GC control	0.000880472	0.00499079	0.00056993	0.000207518	5.44e-05	0.000218693	0.000304014	4.53e-05	1.63e-05	7.46e-05	0.0541797	0.00276831	5.94e-05	0.00274472	0.00512459	6.27e-05	0.000206647	0.0310891	5.99e-05	0.043823	0.000231529	1.15e-05	0.000196166	4.946e-05	0.00382	0.00126408	0.000747926	0.00162756	0.00579977	1.62e-05	0.016107	0.00932197	2.85e-05	0.0147106	0.0227035	0.00163945	6.48e-05	0.00015634	2.05e-05	0.0347734	0.00290838	2.73e-05	2.22e-05	9.25e-05	2.59e-05	0.00016145	0.000586143	1.36e-05	3.06e-05
Non-GC control	0.000807137	0.00319667	0.000623281	0.000222493	4.41e-05	3.46e-05	0.00013432	2.73e-05	1.53e-05	0.000113598	0.0347203	0.00223491	6.52e-05	0.00235652	0.00668927	5.0755e-05	0.000163573	0.0272913	4.5929e-05	0.0357648	0.000114352	1.35e-05	0.000215765	2.95e-05	0.00415168	0.00093391	0.000799673	0.000678874	0.00159836	1.56e-05	0.0138448	0.00447733	8.81e-05	0.0227261	0.0165923	0.000974275	1.91e-05	2.79e-05	1.7287e-05	0.0278894	0.00126121	0.000170656	0.000101525	0.000179976	5.31e-05	7.52e-05	0.000494885	2.25e-05	2.07e-05
Non-GC control	0.00124208	0.00610783	0.000343264	0.000232593	5.58e-05	0.000182653	0.000478685	7.4e-05	2.2e-05	8.07e-05	0.0495426	0.00181335	6.5371e-05	0.00321885	0.0041601	4.9e-05	0.000177438	0.0323505	5.73e-05	0.0377414	0.000338621	1.84e-05	0.000318496	6.67e-05	0.00903193	0.00138545	0.000779507	0.00114094	0.00330735	1.39e-05	0.0156011	0.00776831	1.01e-05	0.0199407	0.0183477	0.00160597	3.86e-05	7.11e-05	2.1092e-05	0.0324872	0.00121003	3.74e-05	1.41e-05	3.49e-05	3.64e-05	0.000132731	0.000251735	2.39e-05	2.01e-05
Non-GC control	0.00127204	0.00254452	0.000446868	0.000209167	2.32e-05	5.69e-05	0.000410818	4.72e-05	2.46e-05	0.000131106	0.0564241	0.00244553	7.53e-05	0.00261392	0.00261588	3.15e-05	0.000106808	0.0383212	6.65e-05	0.0482403	0.000185846	1.5027e-05	0.000310376	2.46e-05	0.0055699	0.00166147	0.000563604	0.00126363	0.00374126	2.35e-05	0.014846	0.0081444	2.78e-05	0.0113213	0.0136933	0.00174078	1.5263e-05	8.72e-05	1.84e-05	0.0308805	0.000890619	0.000110878	2.96e-05	0.00113217	2.21e-05	0.000292875	0.000254409	1.72e-05	2.65e-05
Non-GC control	0.000948111	0.00391198	0.000525066	0.000246915	5.26e-05	0.000111764	0.000193784	2.23e-05	1.98e-05	5.73e-05	0.0474715	0.0018571	6.4e-05	0.00223585	0.00321722	2.87e-05	0.000145484	0.0259895	4.8e-05	0.0430035	0.000142848	1.02e-05	0.000224265	2.67e-05	0.00546169	0.00134107	0.000810676	0.00115868	0.00331088	1.02e-05	0.01711	0.00505936	2.23e-05	0.0305565	0.0125973	0.00081436	9.43e-06	3.9769e-05	2.12e-05	0.0266925	0.00118868	3.97e-05	2.31e-05	0.000126568	6.82e-05	0.0013754	0.000384565	1.28e-05	2.29e-05
Non-GC control	0.0012751	0.00344013	0.000551496	0.000192872	5.28e-05	5.95e-05	0.000252189	3.24e-05	2.4e-05	8.8e-05	0.0483125	0.00179461	8.32e-05	0.00234215	0.0049268	4.9e-05	0.000132328	0.0343128	4.29e-05	0.0385773	0.000183568	1.23e-05	0.000250765	2.99e-05	0.00350603	0.00115515	0.000796212	0.00142599	0.00416506	2.32e-05	0.017294	0.00691462	2.48e-05	0.0248647	0.0168245	0.00136234	1.72e-05	8.7e-05	1.94e-05	0.0328432	0.00131307	7.29e-06	1.36e-05	5.26e-05	1.51e-05	6.76e-05	0.000266555	1.41e-05	1.9e-05
Non-GC control	0.000954977	0.00343927	0.000328893	0.00022622	3.59e-05	1.62e-05	0.000136354	3.83e-05	1.96e-05	4.56e-05	0.0366203	0.00228048	4.97e-05	0.00269758	0.00564775	6.76e-05	0.000113043	0.0260107	5.35e-05	0.0396232	6.09e-05	8.98e-06	0.000103286	3.17e-05	0.00325588	0.00115564	0.000591976	0.000737641	0.00202858	2.1e-05	0.0121899	0.0079378	1.85e-05	0.0146076	0.0174021	0.00160055	2.7e-05	6.58e-05	1e-05	0.0328565	0.00411405	2.11e-05	7.12e-06	0.000180727	0.000132606	0.00010043	0.000559206	1.98e-05	2.34e-05
Non-GC control	0.0010918	0.00549922	0.000373351	0.000313711	4.04e-05	3.71e-05	0.00016659	2.92e-05	1.59e-05	9.51e-05	0.0563479	0.00258313	4.45e-05	0.0019097	0.00627479	4.3065e-05	0.000191448	0.0284785	4.5e-05	0.0405434	0.000438685	2.63e-05	0.000342826	4.18e-05	0.00367839	0.000961563	0.00182504	0.00209209	0.0077196	1.61e-05	0.0118234	0.00408558	3.64e-05	0.0240878	0.0210943	0.00105589	4.235e-05	1.69e-05	9.58e-05	0.0304489	0.0014949	1.97e-05	1.23e-05	0.000155337	7.48e-05	8.01e-05	0.000453692	3.15e-05	2.54e-05
Non-GC control	0.000873506	0.00462259	0.00061713	0.000373388	3.06e-05	2.8621e-05	0.000319877	3e-05	1.87e-05	0.000115397	0.0351177	0.00206294	5.28e-05	0.00211882	0.00616957	5.81e-05	0.000128268	0.0186035	5.23e-05	0.0383997	0.000160307	1.05e-05	0.000168727	3e-05	0.00504196	0.00630884	0.00130586	0.00139575	0.00494502	1.44e-05	0.0156017	0.00528279	2.6e-05	0.0313959	0.0191771	0.0010137	2.7e-05	1.96e-05	1.07e-05	0.028781	0.00172447	1.67e-05	5.17e-06	5.64e-05	6.99e-05	9.12e-05	0.000507247	7.08e-06	1.62e-05
Non-GC control	0.00192583	0.00250894	0.000672009	0.00023418	7.08e-05	9.95e-05	0.000385668	3.81e-05	1.72e-05	4.34e-05	0.0651694	0.00218239	6.53e-05	0.00263678	0.00281139	6.56e-05	0.000155538	0.0365331	5.79e-05	0.0427793	0.000208765	1.71e-05	0.000207653	3.1e-05	0.00245095	0.00429744	0.000804002	0.00197322	0.00624385	1.75e-05	0.015239	0.007723	1.82e-05	0.0366842	0.0173062	0.00115102	2.67e-05	4.16e-05	2.51e-05	0.0264488	0.00141381	4.9e-06	4.71e-06	0.000110427	4.01e-05	0.000617856	0.000491737	1.289e-05	2.34e-05
Non-GC control	0.00122635	0.00380211	0.000211607	0.000300115	3.82e-05	0.000125028	0.000249121	3.35e-05	1.84e-05	0.000102148	0.0484948	0.00286679	6.22e-05	0.00287934	0.0049252	7.33e-05	0.000127878	0.031685	6.1e-05	0.045299	0.00029554	2.41e-05	0.000233669	4.93e-05	0.00504621	0.00161648	0.000986066	0.00139621	0.00414108	1.36e-05	0.0108127	0.00512301	3.74e-05	0.0111494	0.018619	0.000935833	2.28e-05	7.66e-05	2.73e-05	0.0345309	0.000802148	0.000135606	0.000113319	4.58e-05	9.11e-05	9.44e-05	0.000649259	8.31e-05	2.87e-05
Non-GC control	0.0012035	0.00352186	0.000277034	0.000279399	3.58e-05	5.84e-05	0.000235838	2.79e-05	2.3143e-05	6.89e-05	0.0571372	0.00199548	6.6e-05	0.00281836	0.00273635	4.37e-05	0.000160547	0.0314883	5.48e-05	0.0452402	0.000213459	2.72e-05	0.000336441	8.23e-05	0.0041059	0.0012703	0.000970408	0.00141283	0.00390107	1.47e-05	0.0201147	0.00580496	9.55e-05	0.0318502	0.012111	0.00121929	1.46e-05	2.46e-05	2.32e-05	0.0272886	0.00145365	7.67e-06	4.31e-06	0.000149401	5.09e-05	0.00078278	0.000388502	1.73e-05	2.5869e-05
Non-GC control	0.00113679	0.00475416	0.000349869	0.000251598	3.28e-05	3.67e-05	0.000259777	5.73e-05	2.04e-05	7.11e-05	0.0395131	0.00280168	6.69e-05	0.00260372	0.00499964	8.95e-05	0.000141661	0.0196881	5.08e-05	0.0561131	4.07e-05	1.22e-05	0.000117158	4.24e-05	0.00570321	0.00154746	0.00118024	0.000507527	0.00102279	1.18e-05	0.0137304	0.00825006	5.25e-05	0.0296284	0.019684	0.00132047	2.6e-05	7.12e-05	1.49e-05	0.0329334	0.00329841	3.45e-05	8.88e-06	0.000145253	4.4661e-05	0.000120686	0.000687575	1.26e-05	1.69e-05
Non-GC control	0.000841352	0.00304549	0.000349301	0.000238678	4.04e-05	6.04e-05	0.000307783	4.68e-05	2.53e-05	5.28e-05	0.0641641	0.00240109	4.43e-05	0.00192447	0.00413588	5.0337e-05	0.00013628	0.0229334	5.88e-05	0.0436568	0.000182054	9.73e-06	0.000160211	3.92e-05	0.00573257	0.00103708	0.000979622	0.0014792	0.00449713	1.3e-05	0.0152876	0.00894328	3.39e-05	0.0198968	0.0174832	0.00153509	1.73e-05	0.000177713	2.6087e-05	0.0240859	0.00186436	1.4921e-05	9.43e-06	0.000134907	6.68e-05	0.00284558	0.00050815	1.4e-05	1.83e-05
Non-GC control	0.00102128	0.00660327	0.000452308	0.000228474	5.03e-05	5.8e-05	0.000532661	4.2e-05	2.71e-05	3.52e-05	0.048248	0.00205773	3.79e-05	0.00260385	0.00373473	3.97e-05	0.000130038	0.0292318	4.55e-05	0.0519983	6.8e-05	1.18e-05	0.000155856	3.71e-05	0.00655492	0.00130114	0.00146185	0.00115437	0.00247998	1.05e-05	0.0175166	0.00691202	2.14e-05	0.0214059	0.0175517	0.00133342	2.75e-05	0.000118548	4.4e-05	0.031086	0.00376256	5.84e-06	4.52e-06	0.00010479	3.21e-05	0.000251754	0.000392916	1.41e-05	2.28e-05
Non-GC control	0.00119629	0.00204338	0.000211329	0.000111709	3.94e-05	3.25e-05	0.000141119	3.67e-05	2.03e-05	7.41e-05	0.0380674	0.00225631	5.42e-05	0.00262888	0.00398396	6.54e-05	0.000193846	0.0487968	5.58e-05	0.0417686	7.28e-05	1.73e-05	0.000172843	4.89e-05	0.0038117	0.000600645	0.000605737	0.000405221	0.000991546	3.23e-05	0.0167867	0.00855655	2.24e-05	0.0227222	0.0149603	0.00130046	2.74e-05	6.05e-05	0.000100239	0.0318687	0.00329955	7.27e-05	1.91e-05	6.446e-05	7.27e-05	0.000127683	0.000569229	2.05e-05	2.75e-05
Non-GC control	0.00111609	0.00225063	0.00103928	0.000297122	1.55e-05	4.21e-05	0.000331358	2.76e-05	1.74e-05	5.19e-05	0.0671802	0.0016249	3.58e-05	0.00284279	0.00295928	4.03e-05	0.000170252	0.0244916	4.79e-05	0.0536839	0.000230982	2.8e-05	0.000381439	5.7873e-05	0.00567285	0.00162992	0.000778613	0.00141212	0.00296666	1.12e-05	0.0154666	0.00524434	2.61e-05	0.0218962	0.0144971	0.00131806	3.79e-05	3.05e-05	2.22e-05	0.0296438	0.0030461	4.12e-05	2.1297e-05	0.0001969	3.05e-05	0.000150181	0.000566881	2.23e-05	2.48e-05
Non-GC control	0.000958193	0.00545902	0.000351752	0.000311544	5.27e-05	0.000295829	0.000374935	3.7578e-05	1.86e-05	8.88e-05	0.0824929	0.00294434	5.44e-05	0.00202725	0.003647	4.23e-05	0.000156003	0.0208836	5.5618e-05	0.0519826	0.000464106	6.53e-05	0.000294101	6.17e-05	0.00421262	0.00148337	0.000929985	0.00277497	0.00949424	1.28e-05	0.0115465	0.00606429	2.41e-05	0.0242434	0.0236385	0.00102531	1.93e-05	7.3e-05	8.92e-06	0.0345998	0.00173308	2.86e-06	2.6e-06	7.2822e-05	5.71e-05	0.000337249	0.000526184	9.12e-06	2.57e-05
Non-GC control	0.00109143	0.00416532	0.000456379	0.000137424	5.73e-05	0.000116559	0.000349515	2.73e-05	2.1e-05	6.94e-05	0.0567329	0.00183196	4.87e-05	0.00239266	0.00222395	3.26e-05	0.000210809	0.0290311	6.32e-05	0.0438194	0.000516525	2.49e-05	0.000323077	6.51e-05	0.00300269	0.00123932	0.00057104	0.0045403	0.0160576	2.28e-05	0.0159186	0.00476963	2.3e-05	0.0267602	0.015134	0.000762627	8.15e-06	3.56e-05	1.884e-05	0.0299531	0.00242499	1.38e-06	1.14e-06	0.00015983	7.5571e-05	0.00253115	0.00044125	5.6e-06	3.13e-05
Non-GC control	0.00115624	0.0048952	0.000397289	0.000248657	4.24e-05	0.000101473	0.000305785	5.2223e-05	2.11e-05	9.86e-05	0.0538471	0.00248737	6.0271e-05	0.00325778	0.00595218	6.09e-05	0.000126306	0.0281083	5.8e-05	0.0470236	0.000420068	2.47e-05	0.000213919	4.55e-05	0.00527511	0.00154116	0.00115561	0.00277053	0.0107844	1.15e-05	0.016481	0.0045233	3.88e-05	0.0117352	0.0204941	0.00123804	1.76e-05	2.94e-05	2.64e-05	0.0296795	0.00108185	4.73e-06	3.7e-06	0.000154392	4.1458e-05	0.000584303	0.000543372	1.35e-05	2.4606e-05
Non-GC control	0.00106926	0.00288125	0.000471428	0.000215925	4.19e-05	6.74e-05	0.00039902	2.87e-05	2.18e-05	5.78e-05	0.0629875	0.00180202	5.12e-05	0.00303523	0.00461598	4.18e-05	0.000116645	0.0259306	4.77e-05	0.0468115	0.000314961	2.5818e-05	0.000225195	5.11e-05	0.00559648	0.00209533	0.000887042	0.0017769	0.00539555	1.27e-05	0.0177045	0.00785806	4.11e-05	0.0386002	0.0126965	0.0014176	8.42e-05	5e-05	3.63e-05	0.02592	0.00204481	1.9e-05	7.22e-06	0.000189728	5.93e-05	0.0011203	0.000493853	1.1e-05	2.57e-05
Non-GC control	0.0009362	0.00497318	0.000765579	0.000316179	8.69e-05	5.2e-05	0.000509827	3.7205e-05	2.37e-05	6.77e-05	0.0524065	0.00203879	5.04e-05	0.00177882	0.00445868	6.0586e-05	0.000132711	0.0214319	0.000110149	0.0456471	0.000159569	1.12e-05	0.000224198	4.4879e-05	0.00625141	0.00135975	0.00156944	0.00139765	0.00436814	6.49e-05	0.01886	0.00804819	1.69e-05	0.0471676	0.0173166	0.00131766	0.000152905	6.03e-05	1.72e-05	0.0254024	0.00118951	9.36e-06	5.46e-06	5.28e-05	4.8e-05	0.000964761	0.000515572	1.1e-05	8.98e-05
Non-GC control	0.00105109	0.00321259	0.00134134	0.000159731	5.54e-05	2.74e-05	0.000215746	3.71e-05	2.07e-05	6.19e-05	0.0562452	0.00269251	8e-05	0.00313159	0.00628368	6.12e-05	0.000162078	0.0308826	6.8e-05	0.0539358	0.000209196	1.05e-05	0.000112072	1.44e-05	0.00473235	0.0016642	0.000707401	0.00123592	0.00403085	1.75e-05	0.0205144	0.00901019	3.74e-05	0.0145303	0.0160023	0.00139504	1.3277e-05	0.000121035	2.34e-05	0.0326107	0.00101791	3.6937e-05	3.4887e-05	0.000234467	3.1e-05	0.000401805	0.000677447	6.48e-06	2.3769e-05
Non-GC control	0.000920964	0.002535	0.00016561	0.000141687	2.29e-05	0.00173084	0.000162473	3.04e-05	3.554e-05	6.64e-05	0.0256014	0.00128589	4.5959e-05	0.00224089	0.00544993	6.31e-05	0.000134788	0.0329782	4e-05	0.0274641	2.68e-05	1.12e-05	0.000149499	3.0446e-05	0.00377462	0.000715781	0.000668096	0.000293077	0.00045801	1.15e-05	0.0144306	0.00808446	6.33e-06	0.0498199	0.00898564	0.00114765	2.38e-05	0.000143529	7.77e-05	0.0268746	0.00285479	4.69e-05	3.53e-05	7.15e-05	4.38e-05	0.000145206	0.000406361	1.31e-05	2.23e-05
Non-GC control	0.000806254	0.00392541	0.00061236	0.000207037	3.79e-05	0.000182563	0.000197361	2.89e-05	2.55e-05	8.02e-05	0.058911	0.00153025	4.97e-05	0.00256438	0.00486751	3.72e-05	0.000175375	0.0250053	4.38e-05	0.0520992	0.00019751	1.49e-05	0.000239508	3.5958e-05	0.00346338	0.00102331	0.000658799	0.00155333	0.00451856	1.37e-05	0.013128	0.00577437	1.8027e-05	0.0193501	0.0156065	0.00155184	2.33e-05	3.28e-05	1.8e-05	0.0337898	0.00152401	1.4e-05	5.73e-06	0.000138252	6.17e-05	0.00219605	0.000695502	1.31e-05	2.2922e-05
Non-GC control	0.000877322	0.00585516	0.000550563	0.00028025	6.78e-05	1.6983e-05	0.000285986	3.88e-05	2.32e-05	8.39e-05	0.0630959	0.00264442	6.03e-05	0.00228232	0.00374575	3.44e-05	0.000174559	0.019717	4.68e-05	0.0488976	0.000294158	1.5209e-05	0.000190195	3.6401e-05	0.00599221	0.00165868	0.00147562	0.00269351	0.00758694	1.2e-05	0.0143948	0.00520905	2.75e-05	0.0198082	0.0193175	0.00138848	2.04e-05	8.1e-05	1.79e-05	0.0250441	0.0016226	1.18e-05	4.24e-06	0.000329464	5.4721e-05	0.00078861	0.000664184	7.08e-06	2.67e-05
Non-GC control	0.00111238	0.0070954	0.000157287	0.000590025	0.000202165	5.99e-05	0.000316955	3.54e-05	1.91e-05	3.9616e-05	0.0394628	0.00251736	4.25e-05	0.0023649	0.00465692	4.28e-05	0.000125622	0.0181274	3.84e-05	0.0409428	0.00019792	9.3e-06	0.000164956	3.11e-05	0.00396642	0.00153626	0.00113932	0.00095168	0.0025635	1.17e-05	0.0108667	0.00595902	3.8e-05	0.0306949	0.022505	0.000666856	0.000141435	7e-05	1.69e-05	0.0285721	0.00124522	4.9633e-05	1.51e-05	0.000268909	1.68e-05	7.1719e-05	0.00046234	2.59e-05	2.25e-05
Non-GC control	0.00124835	0.00446571	0.000390676	0.000288742	6.8e-05	4e-05	0.000286175	3.08e-05	1.42e-05	6.84e-05	0.085868	0.00259302	5.99e-05	0.00179212	0.007502	6.8663e-05	8.08e-05	0.0240545	6.75e-05	0.0448176	0.000650774	3.59e-05	0.000745	7.93e-05	0.00495724	0.00218095	0.00124682	0.00471712	0.0114055	1.31e-05	0.0117593	0.00490882	4.79e-05	0.0409144	0.0153416	0.00091101	1.99e-05	4.698e-05	1.95e-05	0.0293254	0.000768841	5.25e-05	5.73e-05	0.000392154	1.62e-05	3.0695e-05	0.000347302	3.02e-05	1.75e-05
Non-GC control	0.00100157	0.00406958	0.000671854	0.00014391	0.000111066	0.000371532	0.000191854	3.38e-05	2.13e-05	0.000100007	0.068233	0.00145167	6.09e-05	0.00345272	0.00978214	9.19e-05	0.000113079	0.0332536	4.74e-05	0.0510302	0.000727059	2.28e-05	0.000331316	4.76e-05	0.00241269	0.00124139	0.000512788	0.003066	0.0115662	2.17e-05	0.00717745	0.00708114	7.13e-05	0.0228417	0.0165756	0.00135691	0.000135022	6.23e-05	8.1e-06	0.0365706	0.00105755	3.85e-05	2.3256e-05	4.4e-05	0.000222235	0.00020684	0.000727676	5.07e-05	1.6455e-05
Non-GC control	0.00144878	0.00559408	0.000263491	0.000277668	6.54e-05	3.78e-05	0.000189618	4.07e-05	1.26e-05	0.000108861	0.0436782	0.00319834	7.465e-05	0.00257444	0.0069286	5.58e-05	0.000170477	0.0257902	8.19e-05	0.0396803	0.000465684	3.5812e-05	0.000376794	5.48e-05	0.00574002	0.00222417	0.00115396	0.00147146	0.00539109	1.23e-05	0.01158	0.00706161	3.8e-05	0.0088355	0.0228639	0.000781402	3.26e-05	3.72e-05	2.73e-05	0.0310655	0.00161518	1.41e-05	6.35e-06	0.0002947	4.6e-05	0.000155828	0.000650247	2.13e-05	1.8e-05
Non-GC control	0.00108684	0.00531987	0.000767983	0.000306837	8.88e-05	0.000171085	0.000252367	3.6684e-05	1.53e-05	0.000129309	0.0431155	0.00214358	6.18e-05	0.00342467	0.00834301	7.62e-05	0.00013383	0.0278551	4.57e-05	0.0486718	0.00030819	2.1e-05	0.000347123	3.63e-05	0.00513077	0.00177976	0.00123163	0.00168542	0.00496429	1.9e-05	0.0124374	0.00501158	5.02e-05	0.0278947	0.019209	0.00120191	0.000274572	3.34e-05	1.21e-05	0.0271968	0.000564223	1.98e-05	1.73e-05	3.15e-05	0.000199169	0.000199137	0.000432855	3.01e-05	1.85e-05
Non-GC control	0.00123669	0.00462591	0.000764985	0.000380393	4.38e-05	1.27e-05	0.000238623	3.3259e-05	3.22e-05	0.000113476	0.0376847	0.0025543	5.9447e-05	0.00182361	0.00696864	5.83e-05	0.0001	0.0260062	4.56e-05	0.0362414	0.00020796	1.61e-05	0.000333231	2.48e-05	0.00509493	0.0016517	0.00125175	0.000947879	0.00284438	1.02e-05	0.0190808	0.00503962	2.38e-05	0.0427779	0.0198344	0.00122046	1.25e-05	0.000186197	2.32e-05	0.021865	0.000745765	0.000132747	0.000102338	0.000321176	4.38e-05	5.65e-05	0.000792908	2.61e-05	1.46e-05
Non-GC control	0.00118509	0.00713203	0.000344997	0.000239435	0.000115891	4.39e-05	0.000281033	7.05e-05	1.22e-05	0.000125045	0.0380391	0.00283073	6.49e-05	0.00264215	0.00933269	6.73e-05	0.000135186	0.0192302	5.38e-05	0.0340816	0.000205832	3.32e-05	0.000342809	5.99e-05	0.00753285	0.000904134	0.000896681	0.000499348	0.0018487	1.28e-05	0.0128799	0.00614257	2.98e-05	0.0195156	0.0215409	0.000896162	1.78e-05	4.7046e-05	4.0805e-05	0.0271681	0.000822672	5.13e-05	1.68e-05	0.000419653	6.4e-05	0.000276415	0.000731535	1.36e-05	1.76e-05
Non-GC control	0.000854577	0.00385197	0.000397177	0.000153955	2.95e-05	2.47e-05	0.000298383	3.38e-05	1.15e-05	0.00012068	0.137414	0.00169851	5.45e-05	0.00240651	0.00385537	4.2e-05	9.46e-05	0.0287364	5.72e-05	0.0284845	0.000687361	0.000104625	0.000913646	0.000126604	0.00284694	0.00113283	0.000771064	0.00336384	0.00931462	1.78e-05	0.00816364	0.00422585	1.22e-05	0.0231812	0.0145931	0.000886699	0.000170918	1.87e-05	1.2772e-05	0.0238993	0.000587771	4.4e-06	2.8e-06	2.82e-05	0.00016298	0.000175565	0.000214948	4.36e-05	2.19e-05
Non-GC control	0.000976463	0.00556327	0.000617715	0.000338872	2.36e-05	7.26e-05	0.000182448	4.31e-05	1.91e-05	8.31e-05	0.0299544	0.00230631	9.47e-05	0.00175653	0.00672992	5.81e-05	0.000113363	0.0215758	3.44e-05	0.0310168	0.000467967	7.3355e-05	0.000396756	6.99e-05	0.00635262	0.0016671	0.00134927	0.000653143	0.00234491	1.23e-05	0.0105977	0.00457188	2.0306e-05	0.0118353	0.0167197	0.000596864	9.2e-06	7.47e-05	1.45e-05	0.0289233	0.00126919	0.000196341	3.41e-05	0.000138415	4.51e-05	7.7451e-05	0.000622465	2.26e-05	1.3087e-05
Non-GC control	0.00115135	0.00609202	0.000330904	0.000170679	9.8108e-05	3.63e-05	0.000145109	3.66e-05	1.97e-05	0.000129099	0.0392093	0.00188733	5.33e-05	0.00324369	0.00762835	8.93e-05	0.000113734	0.0268021	6.1e-05	0.0446126	0.000447476	3.05e-05	0.000301499	4.47e-05	0.00297278	0.0010009	0.000903145	0.00162342	0.00591285	2.36e-05	0.0118146	0.00662398	2.02e-05	0.0200893	0.0192228	0.00118324	0.000282658	3.78e-05	1.06e-05	0.0261639	0.000684486	5.2e-05	7.58e-06	2.49e-05	0.000164345	0.000214085	0.000606617	0.000139337	4.07e-05
Non-GC control	0.00103323	0.00708692	0.000288494	0.00040348	6.6e-05	7.3e-05	0.000386993	4.2512e-05	1.8e-05	7.9586e-05	0.0385878	0.00302505	6.52e-05	0.0018261	0.00785194	5.69e-05	0.00021935	0.0260559	5.09e-05	0.0382557	0.000373603	4.18e-05	0.00036514	5.4678e-05	0.00422194	0.00118444	0.00192565	0.00112348	0.00458118	1.82e-05	0.012797	0.00744385	3.23e-05	0.0330613	0.0208563	0.000848091	1.23e-05	2.58e-05	1.67e-05	0.0274558	0.00104567	2.28e-05	4.55e-06	0.000380228	4.1e-05	0.000128712	0.00061003	3.34e-05	1.99e-05
Non-GC control	0.000625111	0.00447617	4.64e-05	0.000443098	5.66e-05	2.16e-05	0.000164494	1.78e-05	2.78e-05	2.94e-05	0.0248493	0.00119107	3.88e-05	0.00195768	0.0078374	5.9553e-05	0.000210661	0.0212574	2.74e-05	0.0291514	5.3239e-05	3.34e-06	9.81e-05	1.5e-05	0.00441545	0.000682948	0.000848707	0.000491888	0.00143561	1.18e-05	0.0136587	0.00725402	1.3283e-05	0.0447536	0.0104817	0.000544752	6.64e-06	0.00012871	1.07e-05	0.0203852	0.000652444	7.8e-05	4.57e-05	4.56e-05	1.51e-05	4.6e-05	0.000361255	9.71e-06	1.52e-05
Non-GC control	0.000915557	0.00554348	0.000376492	0.000206233	5.09e-05	2.8042e-05	0.000292488	3.7932e-05	2.02e-05	6.29e-05	0.0630788	0.00219301	4.4823e-05	0.00218663	0.00528672	4.67e-05	0.00015984	0.0262906	5.03e-05	0.04308	0.000227907	1.79e-05	0.000282032	4.51e-05	0.00538146	0.00134678	0.00070575	0.00176877	0.00579251	1.6348e-05	0.0128009	0.00627927	1.28e-05	0.020962	0.0163097	0.000680211	9.6e-06	3.78e-05	1.47e-05	0.0290437	0.00120072	6.36e-06	1.86e-06	7.79e-05	9.03e-05	0.0014431	0.000404991	1.03e-05	2.07e-05
Non-GC control	0.000956951	0.00463504	0.00063585	0.000298801	4.1e-05	1.611e-05	0.000534987	2.94e-05	2.42e-05	0.000124926	0.0416819	0.00195919	5.1e-05	0.00294783	0.00875461	4.55e-05	0.000194968	0.0177926	4.15e-05	0.0463612	0.000215274	2.7663e-05	0.000261991	4.44e-05	0.00562503	0.00124341	0.00125186	0.00122854	0.00343091	1.18e-05	0.00959528	0.00489714	6.08e-05	0.0213888	0.0190898	0.00103757	7.89e-05	4.2e-05	8.05e-06	0.0287247	0.00045494	2.66e-05	1.26e-05	2.52e-05	0.00020686	0.000200574	0.000411423	4.29e-05	1.82e-05
Non-GC control	0.0012686	0.0047547	0.000292553	0.000396932	0.000126489	1.96e-05	0.000148782	4.21e-05	1.66e-05	9.65e-05	0.0345502	0.00287082	7.0239e-05	0.00195556	0.00499428	5.73e-05	0.000143212	0.0222922	3.49e-05	0.0357578	0.000109779	1.34e-05	0.000227102	4.19e-05	0.00502943	0.00105131	0.00110748	0.000892435	0.00315923	9.04e-06	0.0188006	0.00762832	3.88e-05	0.0227507	0.0215439	0.000729668	4e-06	2.99e-05	1.37e-05	0.0282068	0.000642161	6.67e-05	2.12e-05	0.000152108	4.83e-05	0.000103172	0.000852972	1.43e-05	1.38e-05
Non-GC control	0.000876855	0.00508466	0.00047791	0.000425168	6.27e-05	2.5667e-05	0.000127002	2.9153e-05	1.54e-05	6.49e-05	0.0367977	0.00192475	5.99e-05	0.00249459	0.00667322	4.56e-05	0.000203666	0.0186155	3.7069e-05	0.0338583	0.000190149	2.46e-05	0.000191228	4.5252e-05	0.00491825	0.00130882	0.00179345	0.00136811	0.0046015	7.7e-06	0.0111002	0.00668013	3.27e-05	0.0274552	0.0162043	0.000758146	1.242e-05	6.18e-05	1.12e-05	0.0228013	0.00113746	4.99e-05	3.587e-05	0.000315849	4.28e-05	0.000146721	0.000671061	2.18e-05	1.5058e-05
Non-GC control	0.00101558	0.00471549	0.000464392	0.000302619	0.000136587	9.18e-05	0.000406774	4.46e-05	1.55e-05	1.7013e-05	0.0373286	0.00212535	5.32e-05	0.00247389	0.00174717	2.67e-05	0.000145805	0.0265824	4.64e-05	0.02615	0.000146294	2.02e-05	0.000364422	7.11e-05	0.00378744	0.00133004	0.000938819	0.000996929	0.00453057	1.45e-05	0.0138192	0.00753039	2.4985e-05	0.0097513	0.0180026	0.00126679	4.11e-06	0.000100914	2.48e-05	0.0238286	0.00151024	1.05e-05	1.02e-05	9.3543e-05	3.52e-05	0.000453659	0.000499933	2.04e-05	2.36e-05
Non-GC control	0.001024	0.00477595	0.000173298	0.000326062	0.000164981	1.17e-05	0.00014352	3.14e-05	1.7208e-05	4.57e-05	0.0562438	0.00292578	5e-05	0.00193621	0.00414316	2.87e-05	9.2e-05	0.0161929	5.09e-05	0.0377988	0.000111149	9.81e-06	0.000225218	3.52e-05	0.00646551	0.00180659	0.000921945	0.00139855	0.00339674	1.52e-05	0.0142234	0.00790441	1.81e-05	0.0204515	0.0176117	0.000647389	1.22e-05	8.59e-05	1.6e-05	0.018695	0.000543122	1.13e-05	9.21e-06	0.000133442	1.49e-05	2.09e-05	0.000742917	1.83e-05	2.2071e-05
Non-GC control	0.000966919	0.00722194	0.000941534	0.000412814	6.24e-05	3.93e-05	0.000205527	3.27e-05	1.54e-05	3.32e-05	0.0602541	0.00214965	3.31e-05	0.00266402	0.00288484	3.72e-05	0.000151038	0.018702	5.3e-05	0.0385115	0.000154999	1.85e-05	0.000232413	8.4786e-05	0.00260992	0.00172166	0.00213892	0.00152743	0.00478272	2.18e-05	0.0132425	0.00713348	2.68e-05	0.0215456	0.01945	0.000789756	1.67e-05	3.11e-05	1.42e-05	0.0277565	0.00225064	9.28e-05	5.03e-05	6.15e-05	3.46e-05	0.000504278	0.000536067	1.8e-05	1.19e-05
Non-GC control	0.00109655	0.00432513	0.000648186	0.000313217	2.94e-05	8.46e-05	0.000196876	4.23e-05	1.24e-05	5.38e-05	0.0295263	0.00196067	5.77e-05	0.00231328	0.00510111	5.34e-05	9.27e-05	0.020284	3.61e-05	0.0297638	0.000183798	3.64e-05	0.000382276	7.24e-05	0.00379309	0.00113882	0.00108571	0.000709025	0.0027822	1.28e-05	0.0195111	0.00374627	6.75e-05	0.0270932	0.0165892	0.000676438	1.6e-05	8.8e-05	1.42e-05	0.0220794	0.00107475	9.29e-05	4.68e-05	0.000331919	2.39e-05	5.65e-05	0.000614637	1.27e-05	1.11e-05
Non-GC control	0.00131282	0.00485567	0.000463639	0.000448923	0.000104104	0.000129175	0.00026326	4.93e-05	2.26e-05	4.63e-05	0.044387	0.00220989	6.53e-05	0.00203599	0.00323798	5.2013e-05	0.0001431	0.0301063	5.92e-05	0.0359401	0.000670116	0.000105744	0.00126674	0.000249153	0.00505707	0.00082943	0.000951562	0.00128824	0.00382682	1.34e-05	0.0198876	0.00600122	4.14e-05	0.0369085	0.0165054	0.00100543	6.32e-06	6.59e-05	2.1927e-05	0.0366531	0.00247485	1.5e-05	7.18e-06	0.000132979	0.000122275	0.00104516	0.000570044	1.48e-05	2.03e-05
Non-GC control	0.00100186	0.00257758	0.000265815	0.000286156	2.45e-05	1.75e-05	0.000220658	3.395e-05	1.736e-05	4.58e-05	0.0681111	0.0023898	4.38e-05	0.00222665	0.00202832	5.45e-05	0.000252503	0.0377974	4.69e-05	0.037092	0.000411706	8.94e-05	0.000646504	0.000141322	0.00304016	0.00119126	0.000640756	0.00205911	0.00579834	2.01e-05	0.0207027	0.00660901	2.2e-05	0.0187443	0.015933	0.00109322	3.05e-05	0.000101205	2.28e-05	0.0242484	0.00447726	4.05e-05	1.48e-05	0.000103547	2.64e-05	0.000193321	0.000650888	1.79e-05	2.47e-05
Non-GC control	0.0012301	0.00740202	0.000338126	0.000326468	3.6e-05	4.1264e-05	0.000566836	4.48e-05	1.75e-05	3.68e-05	0.0515884	0.00215466	5.53e-05	0.00300958	0.00471427	6.69e-05	0.000187806	0.0197806	5.25e-05	0.0355689	0.000528299	0.000131206	0.00105859	0.000249383	0.00272502	0.00147355	0.00125978	0.00108611	0.0042506	1.28e-05	0.0129074	0.00532422	6.59e-05	0.028186	0.0186512	0.000720132	1.2e-05	6.01e-05	2.61e-05	0.0233479	0.0038594	7.9e-05	3.8788e-05	0.000106314	0.000112275	0.000886367	0.000532445	1.6484e-05	2.57e-05
Non-GC control	0.00121298	0.00345014	0.000348744	0.000267258	2.27e-05	4.1813e-05	0.000402106	5.8394e-05	2.18e-05	4.55e-05	0.0444978	0.00169723	4.19e-05	0.00212133	0.00229539	2.53e-05	0.000112543	0.0188756	3.81e-05	0.0390835	0.000568569	0.000154105	0.00126403	0.000144339	0.00301015	0.0017671	0.000659703	0.00112674	0.00345386	1.05e-05	0.0151869	0.00590185	1.0866e-05	0.0360695	0.0130463	0.000863278	5.65e-06	3.96e-05	1.51e-05	0.0265387	0.00191879	4.23e-05	3.9e-05	7e-05	5.5063e-05	0.0005479	0.000322299	8.06e-06	1.29e-05
Non-GC control	0.00105965	0.00398279	0.000251265	0.000366196	8.29e-05	2.3e-05	0.000235768	4.56e-05	2.09e-05	4.26e-05	0.0415602	0.00251723	5.78e-05	0.00272621	0.00135545	3.4e-05	0.000254116	0.0236094	4.56e-05	0.0332873	0.000286984	4.99e-05	0.000884829	0.000114405	0.00332447	0.00144577	0.00126113	0.0014588	0.00432751	1.1171e-05	0.0138657	0.00525733	5.13e-05	0.0147944	0.0160272	0.000725483	5.9e-05	7.21e-05	3e-05	0.0248321	0.00201477	1.8153e-05	1.73e-05	0.000133102	5.18e-05	0.00145366	0.000456127	2.97e-05	2.33e-05
Non-GC control	0.00132293	0.00523704	0.000945214	0.000462824	4.49e-05	5.68e-05	0.000193511	3.94e-05	1.49e-05	7.95e-05	0.0372155	0.00210973	7.37e-05	0.00168662	0.00682576	7.03e-05	0.000269263	0.0264733	4.73e-05	0.0267037	0.000552745	9.17e-05	0.000576854	9.71e-05	0.00386276	0.00138966	0.0025659	0.00140422	0.00434742	1.48e-05	0.013941	0.00820873	3.53e-05	0.0296773	0.0170399	0.000800982	1.55e-05	5.63e-05	1.64e-05	0.0257945	0.00167827	0.000179298	8.05e-05	0.000274464	3.97e-05	0.000158033	0.000946614	1.85e-05	1.82e-05
Non-GC control	0.00138504	0.00464791	0.00059968	0.000200859	3.75e-05	5.47e-05	0.000631061	6.32e-05	1.89e-05	3.95e-05	0.0393712	0.00202408	5.82e-05	0.00248965	0.00351972	3.2161e-05	0.0001286	0.0272274	6.01e-05	0.0317159	0.000705668	0.000137005	0.000928825	0.000145597	0.00331879	0.00102254	0.000657044	0.00100481	0.00422345	1.6293e-05	0.017741	0.00808322	2.25e-05	0.0206715	0.0151545	0.00066564	1.01e-05	4.11e-05	2.5e-05	0.0277487	0.00263348	3.69e-05	1.16e-05	0.000587494	5.39e-05	0.000625972	0.000367899	5.15e-06	1.96e-05
Non-GC control	0.00101748	0.00580908	0.000290568	0.000430868	3.16e-05	6.1232e-05	0.000304159	5.15e-05	2.14e-05	2.59e-05	0.0409292	0.00292427	6.83e-05	0.00246992	0.00113021	3.73e-05	0.000232178	0.0311467	5.25e-05	0.0290848	0.000210375	5.67e-05	0.000535055	0.000114709	0.00380492	0.00114496	0.00109224	0.000863352	0.00297361	1.37e-05	0.0174882	0.0074297	5.33e-05	0.0110979	0.0207093	0.000797226	8.56e-05	7.47e-05	4.19e-05	0.0207332	0.00257583	1.11e-05	4.9e-06	0.000180905	7.42e-05	0.000844871	0.000391908	3.93e-05	4.15e-05
Non-GC control	0.0012414	0.0035685	0.000573561	0.000164996	8.64e-05	4.94e-05	0.000386062	6.65e-05	1.22e-05	3.27e-05	0.0557324	0.00272533	4.05e-05	0.00241048	0.00316308	5.91e-05	0.000189501	0.0253326	5.46e-05	0.0427694	0.000832577	0.000238319	0.00142447	0.000337395	0.00419662	0.00144669	0.000972588	0.0016776	0.00549487	1.39e-05	0.0170632	0.00897955	6.19e-05	0.0128871	0.0176509	0.000680755	1.5821e-05	0.000139595	2.44e-05	0.028547	0.00240092	0.000136164	3.8e-05	0.000133728	0.000138866	0.000574985	0.000511217	1.22e-05	1.85e-05
Non-GC control	0.00112901	0.00488483	0.000383013	0.000317929	6.56e-05	2.9e-05	0.000468174	3.33e-05	1.28e-05	7.11e-05	0.0464632	0.00204701	5.66e-05	0.00222497	0.00203907	3.02e-05	0.00016664	0.0213986	6.474e-05	0.0432092	0.00039822	8e-05	0.000785521	0.000167647	0.00348318	0.00126766	0.000904853	0.00132035	0.00398801	1.35e-05	0.0149555	0.0049094	4.48e-05	0.031784	0.0172224	0.000662122	3.05e-05	6.57e-05	2.72e-05	0.027722	0.00213402	1.33e-05	1.26e-05	8.2416e-05	8.65e-05	0.000729859	0.000436038	1.93e-05	2.34e-05
Non-GC control	0.00127825	0.00440519	0.00025864	0.000501566	5.98e-05	8.91e-05	0.000257231	4.49e-05	1.09e-05	5.47e-05	0.0330465	0.00210098	6.82e-05	0.00169891	0.00558038	6.2e-05	9.054e-05	0.0242063	6.12e-05	0.0347177	0.000222078	5.526e-05	0.000568559	8.84e-05	0.00460069	0.00117558	0.00113659	0.000637334	0.00207521	8.39e-06	0.0166088	0.00533415	1.06e-05	0.0152361	0.0190406	0.000806669	5.61e-06	7.91e-05	4.71e-05	0.0274159	0.000783314	3.69e-05	1.36e-05	0.000455755	6.53e-05	0.00105101	0.000507865	1.28e-05	1.16e-05
Non-GC control	0.00120338	0.00369965	0.000294447	0.000184645	3.18e-05	0.000222458	0.000319722	6.31e-05	2.027e-05	6.09e-05	0.0497882	0.00156986	6.11e-05	0.00301266	0.003679	3.5e-05	0.000166675	0.0204191	5.13e-05	0.0413046	0.000388799	0.00012321	0.00104793	0.000164584	0.00475648	0.00146172	0.00104312	0.00133608	0.00425594	1.54e-05	0.0172535	0.00547404	2.6732e-05	0.0215638	0.0150665	0.0007733	4.28e-05	4.42e-05	1.92e-05	0.0302212	0.00229086	8.6e-05	1.43e-05	7.17e-05	9.8e-05	0.000571692	0.000240019	5.19e-06	1.63e-05
Non-GC control	0.0010767	0.00573098	0.000157096	0.000590456	7.58e-05	7.17e-05	0.000243699	2.74e-05	5.41e-05	4.58e-05	0.0441743	0.00234387	6.31e-05	0.00174575	0.00471321	4.428e-05	0.000156813	0.018296	5.33e-05	0.0437201	0.000359036	3.35e-05	0.000481494	8.12e-05	0.0041808	0.00106483	0.000923201	0.0013629	0.003445	1.46e-05	0.0110784	0.00418061	2.96e-05	0.0253019	0.0178091	0.000674912	4.0964e-05	0.000186931	2.24e-05	0.0223449	0.00159003	0.0001521	8.19e-05	0.000298493	1.89e-05	0.000232475	0.000355049	3.18e-05	2.56e-05
Non-GC control	0.00128623	0.00606445	0.0007297	0.000320815	6.3884e-05	4.98e-05	0.000349795	5.46e-05	1.61e-05	1.6e-05	0.0465816	0.00175849	5.93e-05	0.00247699	0.00237412	2.82e-05	0.000100808	0.0240422	5.13e-05	0.0300352	0.00102922	0.000281834	0.00127028	0.000393685	0.00664113	0.00168193	0.00109058	0.00195635	0.0088958	1.4554e-05	0.015997	0.0057896	3.28e-05	0.0232559	0.0146797	0.000657805	4.82e-06	5.38e-05	2.3e-05	0.0233625	0.00159785	2.41e-05	2.33e-05	0.000115181	0.000137865	0.00164769	0.000281996	6.06e-06	1.01e-05
Non-GC control	0.00121906	0.00436992	0.000583406	0.000281383	5.19e-05	1.59e-05	0.000280626	2.95e-05	1.48e-05	7.3018e-05	0.0377042	0.00148327	6.05e-05	0.00396832	0.00729709	6.31e-05	0.000135028	0.0202407	4.48e-05	0.0474653	0.000271588	3.41e-05	0.000331553	6.61e-05	0.00324239	0.00239335	0.00128683	0.00134054	0.00337125	1.3e-05	0.0133972	0.00553838	2.67e-05	0.0292705	0.0173523	0.00123566	0.000112642	2.09e-05	1.12e-05	0.0242696	0.000809655	0.000136959	9.54e-05	5.32e-05	0.000204257	0.000430868	0.000434968	4.73e-05	2.93e-05
Non-GC control	0.00117066	0.00373359	0.000498897	0.000279428	6.98e-05	9.53e-05	0.000271493	0.000270028	1.91e-05	4.96e-05	0.0439253	0.00176929	5.62e-05	0.00245928	0.0033292	3.79e-05	0.000115569	0.0217359	6.2232e-05	0.0357758	0.000297714	0.000100239	0.000581985	0.000198231	0.00339492	0.00120448	0.000931848	0.0010666	0.00286542	1.4928e-05	0.0179964	0.00755679	6.08e-05	0.0363972	0.0130871	0.000682592	6.75e-06	6.86e-05	1.99e-05	0.024488	0.00207054	0.000127755	2.2283e-05	0.00222502	0.000104711	0.000706886	0.000338003	7.63e-06	1.3394e-05
Non-GC control	0.00129159	0.00307263	0.000289475	0.000292496	2.24e-05	5e-05	0.00015539	2.88e-05	1.88e-05	6.98e-05	0.0407381	0.00292833	7.17e-05	0.00224332	0.00618201	5.86e-05	9.53e-05	0.0205959	4.72e-05	0.044274	0.000441379	0.000160234	0.0011245	0.000106783	0.00273429	0.00227641	0.00109581	0.00131389	0.00335312	1.08e-05	0.0148787	0.00686035	5.7808e-05	0.0284805	0.0152317	0.00106347	1.31e-05	3.8e-05	3.62e-05	0.0292931	0.00143228	7.09e-05	4.39e-05	0.000465223	2.57e-05	0.000100829	0.000451732	2.64e-05	2.18e-05
Non-GC control	0.00115765	0.00363672	0.000259131	0.000376458	5.7e-05	1.26e-05	0.000897645	2.83e-05	1.2e-05	8.94e-05	0.0401134	0.00228824	6.56e-05	0.00201971	0.00655666	6.04e-05	8.49e-05	0.0176581	5.8e-05	0.038501	7.3e-05	1.73e-05	0.000183797	4.69e-05	0.00414638	0.00157066	0.000985493	0.000680603	0.00137296	1.59e-05	0.0105057	0.00494264	1.38e-05	0.0242432	0.0175078	0.000843336	0.000446562	7.02e-05	1.9616e-05	0.0238258	0.000826672	6.73e-05	4.1032e-05	0.000218106	3.03e-05	4.74e-05	0.000505621	3.49e-05	0.000715203
Non-GC control	0.00120216	0.00572554	0.00109276	0.000386357	5.19e-05	8.63e-05	0.000334008	6.08e-05	1.46e-05	8.33e-05	0.048828	0.00267109	7.71e-05	0.00191084	0.00652345	3.59e-05	0.00012378	0.019097	8.21e-05	0.0442919	0.000380009	3.9534e-05	0.000584787	0.000115186	0.00657698	0.00168964	0.0019678	0.00105845	0.00393106	1.56e-05	0.0127987	0.00610859	7.81e-06	0.0334059	0.0199314	0.000811489	0.000255926	4.61e-05	1.78e-05	0.0263013	0.000558401	4.7e-05	1.63e-05	0.000165552	6.97e-05	0.000129801	0.000873773	2.88e-05	0.000361261
Non-GC control	0.00117254	0.00606128	0.000657228	0.000253103	8.24e-05	3.88e-05	0.00039475	4.0584e-05	1.7e-05	9.35e-05	0.0937294	0.00241291	7.23e-05	0.00196126	0.00318949	4.71e-05	7.81e-05	0.0161514	8.83e-05	0.0406762	0.000921944	5.86e-05	0.000808587	0.000101657	0.00831074	0.00189204	0.0012325	0.00350661	0.00986677	1.87e-05	0.0162914	0.00649964	1.67e-05	0.0557017	0.0135609	0.00105231	1.14e-05	4.17e-05	1.94e-05	0.0257356	0.00146922	2.6e-06	1.49e-06	9.95e-05	4.96e-05	0.000366927	0.000307057	1.78e-05	1.75e-05
Non-GC control	0.000861833	0.00508244	8.01e-05	0.000614939	0.000141864	5.77e-05	0.000153407	3.31e-05	1.56e-05	5.31e-05	0.0329471	0.0017135	4.57e-05	0.00230812	0.0056764	5.14e-05	0.000114664	0.0189438	4.6e-05	0.0271508	0.0001619	1.39e-05	0.000233623	3.57e-05	0.00655804	0.0011313	0.00161646	0.000652091	0.00191865	9.82e-06	0.0123994	0.00645897	9e-06	0.0236628	0.0133305	0.000545436	4.21e-06	7.8862e-05	1.34e-05	0.0229348	0.000530727	6.02e-05	1.74e-05	9.83e-05	6.53e-05	0.00026006	0.000458588	1.76e-05	1.61e-05
Non-GC control	0.00114101	0.00397186	0.000201201	0.000126694	0.000108055	1.93e-05	0.000112671	2.44e-05	2.27e-05	5.94e-05	0.0742016	0.00230839	5.08e-05	0.00219104	0.00481885	2.56e-05	0.00012121	0.0271134	6.96e-05	0.0454548	0.00065967	5.8134e-05	0.000646337	0.000154623	0.00288671	0.00125454	0.000619897	0.00246334	0.00746576	2.1456e-05	0.0175831	0.00716453	1.04e-05	0.0431332	0.0113519	0.00085201	3.03e-06	5.58e-05	2.47e-05	0.0321836	0.0013228	8e-06	1.439e-05	0.000108971	0.000132042	0.000830043	0.000356325	9.11e-06	2.11e-05
Non-GC control	0.000957289	0.0036505	0.000380174	0.000184932	3.93e-05	4.98e-05	0.000150756	2.78e-05	2.1e-05	0.000126018	0.0427893	0.00173473	5.87e-05	0.00377094	0.00811321	0.000110358	0.00014033	0.0289468	6.28e-05	0.0445634	0.000138459	1.17e-05	0.000175697	3.3e-05	0.00368021	0.00164701	0.000698467	0.00128541	0.00352871	2.76e-05	0.0111888	0.00574294	1.15e-05	0.0190693	0.0145785	0.00118951	0.000180485	3.56e-05	9.94e-06	0.0323397	0.000868374	6.4e-06	6.47e-06	2.91e-05	0.000253323	0.000318725	0.000533147	7.6182e-05	4.86e-05
Non-GC control	0.00111963	0.00436966	0.000686889	0.000287093	3.35e-05	8.53e-05	0.000264766	3.24e-05	1.92e-05	0.000106109	0.0483489	0.00149305	5.28e-05	0.00276515	0.00455934	2.04e-05	0.000109273	0.0193662	6.17e-05	0.0381646	0.000265995	3.32e-05	0.000561907	7.88e-05	0.00378852	0.00112894	0.000631342	0.0015641	0.00409176	1.31e-05	0.011805	0.00492742	3.52e-05	0.0294781	0.0155758	0.000814297	7.61e-06	3.57e-05	1.76e-05	0.0316266	0.00101907	4.15e-06	3.59e-06	7.06e-05	5.56e-05	0.000490566	0.000269069	1.18e-05	1.14e-05
Non-GC control	0.00126198	0.00660195	0.000761059	0.000211296	3.6405e-05	0.000128591	0.00197282	8.03e-05	1.74e-05	9.11e-05	0.0613144	0.00191576	6.25e-05	0.00251516	0.00393285	4.22e-05	0.000133743	0.0182629	8.95e-05	0.0443997	0.000535474	6.97e-05	0.000570567	9.87e-05	0.00458209	0.00236834	0.00112948	0.00112167	0.00315745	1.13e-05	0.0135972	0.00950799	5.17e-05	0.0338767	0.0194922	0.000970265	1.76e-05	0.000181388	1.98e-05	0.0257202	0.0020592	1.05e-05	2.34e-05	0.000666512	2.2e-05	6.09e-05	0.000449404	7.66e-06	3.35e-05
Non-GC control	0.000821429	0.00368394	0.000397808	0.000231998	4.6751e-05	0.000153983	0.000321645	5.12e-05	1.89e-05	6.7636e-05	0.0573299	0.00190365	4.7393e-05	0.00206534	0.00359961	6.08e-05	0.000102619	0.0247328	6.21e-05	0.0324659	0.0002962	5.37e-05	0.000388601	0.000119296	0.00281573	0.000948418	0.000485866	0.00144226	0.00415417	2.52e-05	0.0129927	0.010596	4.85e-05	0.018069	0.0144377	0.000925969	1.04e-05	4.09e-05	2.19e-05	0.0376738	0.0034875	8.34e-05	6.75e-05	0.000106397	0.000105861	0.00129619	0.000447006	2.16e-05	2.31e-05
Non-GC control	0.00110098	0.00510264	0.000385934	0.000425594	9.1508e-05	6.64e-06	0.000468445	8.83e-05	1.71e-05	4.68e-05	0.0728739	0.00222491	4.71e-05	0.00280869	0.00243641	4.64e-05	0.000102534	0.0209329	7.69e-05	0.0466744	0.000330711	3.76e-05	0.000523281	0.000112567	0.00634304	0.00207817	0.00145103	0.0018636	0.00447118	1.66e-05	0.0203807	0.0073862	4.48e-05	0.0141653	0.0200879	0.000757467	4.17e-06	0.000174652	2.2176e-05	0.0224155	0.00171704	1.68e-05	1.06e-05	0.000157659	5.39e-05	0.000402161	0.000327803	2.01e-05	1.31e-05
Non-GC control	0.000879393	0.00371646	0.000821426	0.000212551	3.6932e-05	2.9187e-05	0.000212551	5.03e-05	1.57e-05	2.47e-05	0.0795987	0.00179799	4.19e-05	0.00171194	0.00397804	2.58e-05	0.000103822	0.0266372	5.87e-05	0.0355483	0.000398959	6.1e-05	0.00049041	0.000136003	0.00212697	0.0013741	0.00067552	0.00173793	0.00447677	1.08e-05	0.0139525	0.00466544	2.28e-05	0.0388514	0.00996828	0.00045715	3.65e-06	2.58e-05	3.82e-05	0.0286978	0.00198314	2.5826e-05	2.03e-05	0.000174259	7.0202e-05	0.000997168	0.000275708	5.78e-06	1.27e-05
Non-GC control	0.00100293	0.00459653	0.000242214	0.000229218	7.88e-05	2.57e-05	0.000203615	3.41e-05	2.02e-05	6.91e-05	0.0723057	0.00261792	4.59e-05	0.00257656	0.00329447	4.24e-05	0.000130011	0.0178712	5.3e-05	0.0427146	0.000940797	0.000137529	0.000667263	0.000206981	0.0039569	0.00314756	0.000906441	0.0028468	0.0065235	3.06e-05	0.0132253	0.00584417	3.31e-05	0.0143028	0.0142882	0.000640817	9.96e-06	4.5e-05	1.7685e-05	0.0283399	0.00124785	1.29e-05	4.89e-06	6.53e-05	0.000139138	0.00115107	0.000339652	3.41e-06	2.45e-05
Non-GC control	0.00150182	0.00556158	0.000277882	0.000171093	3.52e-05	0.000138143	0.000206247	7.29e-05	2.25e-05	0.000124247	0.0590993	0.0019912	8.17e-05	0.00345727	0.00677892	0.000112678	0.000145492	0.0311504	5.8973e-05	0.0531857	0.000254763	1.9614e-05	0.000226656	3.7651e-05	0.00232916	0.00143976	0.000686964	0.00218203	0.00673656	2.07e-05	0.0119249	0.00762377	7.29e-06	0.0120105	0.0257449	0.00144981	0.000106652	8.9e-05	1.17e-05	0.0334147	0.000996901	4.96e-05	4.85e-05	2.52e-05	0.000303539	0.000335819	0.000582125	3e-05	3.07e-05
Non-GC control	0.000951944	0.00442726	0.000415307	0.000389463	5.63e-05	2.36e-05	0.000205377	3.2e-05	1.31e-05	9.03e-05	0.0333051	0.00256638	4.9e-05	0.00191693	0.00761182	3.66e-05	0.000120627	0.0208444	4.2273e-05	0.0353523	0.000220338	2.33e-05	0.000288423	4.57e-05	0.00621573	0.00187094	0.00126238	0.000608171	0.00168418	2.38e-05	0.0145111	0.00571039	2.15e-05	0.0337606	0.0174548	0.000938078	2.91e-05	3.6e-05	1.58e-05	0.0263953	0.000574935	1.41e-05	9.46e-06	0.000157362	4.82e-05	7.56e-05	0.000358511	2.6221e-05	5.17e-05
Non-GC control	0.00123663	0.0063628	0.000465535	0.000306843	6.99e-05	0.000105912	0.000446908	5.32e-05	2.11e-05	7.66e-05	0.0624828	0.00260082	5.91e-05	0.00212997	0.0047687	5.28e-05	0.000165369	0.0264884	4.89e-05	0.0357132	9.96e-05	9e-06	0.00021731	3.73e-05	0.00414774	0.000970536	0.000612968	0.000969923	0.0023955	3.08e-05	0.0184297	0.00761471	4.44e-05	0.0333806	0.0196067	0.00147957	3.78e-06	5.24e-05	2.54e-05	0.0314016	0.00143358	1.11e-05	6.83e-06	7.93e-05	7.44e-05	0.000488599	0.000281798	5.32e-05	1.39e-05
Non-GC control	0.00105444	0.00670039	0.00053537	0.000284976	3.93e-05	4.43e-05	0.000308978	4.55e-05	2.23e-05	4.78e-05	0.0492786	0.00134471	5.9e-05	0.00255344	0.00490048	3.77e-05	0.000144519	0.0277188	5.81e-05	0.0335495	0.000491742	5.15e-05	0.000532391	0.000120062	0.00424762	0.0011656	0.000726598	0.00186717	0.00657228	1.86e-05	0.0158306	0.00552228	1.162e-05	0.0319325	0.0130185	0.000574546	2.85e-05	2.54e-05	1.66e-05	0.0288763	0.00153327	6.63e-05	2.401e-05	7.66e-05	0.000117407	0.000857283	0.000309237	1.19e-05	3.61e-05
[truncated: 98 more columns]

## Sheet: Fig.2b
Volcano plot of the detected metabolites in Cohort 1 plasma metabolomics (GC patients versus NGC controls).
Metabolite	FC (Fold change)	LOG2FC	FDR (Adjusted P value)	-LOG10 Adjusted P value	Change	Label
2-Aminooctanoate	0.669912	-0.577956	3.03102e-11	10.5184	Down	2-Aminooctanoate
Indoleacrylate	0.607382	-0.719325	2.43417e-08	7.61365	Down	Indoleacrylate
Pyridoxate	0.563652	-0.827124	5.73784e-15	14.2413	Down	Pyridoxate
12:0-Carnitine	0.780132	-0.35821	3.80791e-05	4.41931	Down	12:0-Carnitine
6:0-Carnitine	0.778236	-0.36172	5.19012e-05	4.28482	Down	6:0-Carnitine
8:0-Carnitine	0.614749	-0.70193	2.89394e-12	11.5385	Down	8:0-Carnitine
Glycerophosphocholine	0.563651	-0.827125	1.35286e-12	11.8687	Down	Glycerophosphocholine
GSH	0.776938	-0.364128	0.000254306	3.59464	Down	GSH
GSSG	0.218035	-2.19737	1.40295e-32	31.853	Down	GSSG
Hydroxyproline	0.79058	-0.339017	3.08839e-05	4.51027	Down	Hydroxyproline
NAM	0.744104	-0.426424	2.05741e-19	18.6867	Down	NAM
Ornithine	0.791828	-0.336742	4.67429e-09	8.33028	Down	Ornithine
Hydroxykynurenine	0.702949	-0.508507	1.30519e-12	11.8843	Down	Hydroxykynurenine
2-PG-3-PG	0.548019	-0.867702	8.28997e-27	26.0814	Down	2-PG-3-PG
AMP	0.635605	-0.653797	3.95205e-10	9.40318	Down	AMP
Ascorbate	0.529063	-0.918488	9.4681e-13	12.0237	Down	Ascorbate
Citraconate	0.788313	-0.34316	8.37352e-26	25.0771	Down	Citraconate
Dihydroorotate	0.631776	-0.662515	3.31652e-10	9.47932	Down	Dihydroorotate
Lactate	0.630626	-0.665144	6.40566e-27	26.1934	Down	Lactate
Pyridoxal-p	0.429818	-1.2182	1.16535e-13	12.9335	Down	Pyridoxal-p
Pyroglutamate	0.594322	-0.750684	1.08838e-19	18.9632	Down	Pyroglutamate
SAH	0.740325	-0.433769	9.80627e-15	14.0085	Down	SAH
Succinate	0.658172	-0.603463	1.5353e-33	32.8138	Down	Succinate
Uridine	0.609613	-0.714036	1.40295e-32	31.853	Down	Uridine
Xanthine	0.720371	-0.473189	1.84179e-09	8.73476	Down	Xanthine
N1-Methyladenosine	1.14976	0.201338	2.61274e-09	8.5829	Not changed
1-Methylhistidine	0.875966	-0.191054	1.00592e-05	4.99743	Not changed
1-Methylnicotinamide	1.08461	0.117172	2.05741e-19	18.6867	Not changed
2-Aminoadipate	1.09958	0.136949	0.0368792	1.43322	Not changed
5-HIAA	0.964059	-0.0528069	0.764487	0.11663	Not changed
Hydroxylysine	0.953936	-0.068036	0.00759704	2.11936	Not changed
Acetylcarnitine	0.928096	-0.107655	0.0153207	1.81472	Not changed
Acetylcholine	1.07776	0.108042	0.0207604	1.68276	Not changed
AICAR	0.983031	-0.0246911	0.51151	0.291146	Not changed
Alanine-Sarcosine	0.887765	-0.17175	4.69539e-07	6.32833	Not changed
Asparagine	0.838936	-0.253367	3.6279e-09	8.44034	Not changed
Betaine	1.13964	0.188573	0.170201	0.769039	Not changed
cAMP	0.967881	-0.0470986	4.07969e-05	4.38937	Not changed
Carnitine	0.98267	-0.0252209	0.465414	0.33216	Not changed
14:0-Carnitine	0.999879	-0.000175166	0.147343	0.83167	Not changed
16:0-Carnitine	1.04273	0.0603596	0.213931	0.669727	Not changed
18:0-Carnitine	0.887342	-0.172437	0.00053263	3.27357	Not changed
3:0-Carnitine	1.17328	0.230544	4.02128e-05	4.39564	Not changed
4:0-Carnitine	1.02653	0.037774	0.896259	0.0475664	Not changed
5:0-Carnitine	1.03216	0.0456688	0.129711	0.887022	Not changed
cGMP	1.18952	0.250378	0.0746372	1.12704	Not changed
Choline	1.02443	0.0348244	0.230311	0.637685	Not changed
Citrulline	1.1109	0.151732	0.000139378	3.8558	Not changed
CMP	0.838755	-0.253679	1.33144e-05	4.87568	Not changed
Creatine	1.13972	0.188682	0.0607072	1.21676	Not changed
Creatinine	0.991929	-0.0116908	0.784776	0.105254	Not changed
Cystine	1.10473	0.143699	0.000266129	3.57491	Not changed
Cytidine	0.916073	-0.126466	0.153752	0.81318	Not changed
Cytosine	1.05669	0.0795507	0.643707	0.191312	Not changed
Glutamine	0.988304	-0.0169731	0.550388	0.259331	Not changed
GMP	1.22148	0.288633	0.400304	0.39761	Not changed
Guanidineacetate	0.913727	-0.130165	0.00429371	2.36717	Not changed
Guanine	1.43207	0.518098	0.0542462	1.26563	Not changed
Guanosine	1.36167	0.445378	0.68915	0.161686	Not changed
Histidine	0.856918	-0.222771	1.54659e-08	7.81062	Not changed
Homocysteine	0.89125	-0.166097	0.00226978	2.64402	Not changed
Homoserine	1.00418	0.0060127	0.893804	0.0487576	Not changed
Hypoxanthine	1.05235	0.0736182	0.0394346	1.40412	Not changed
Inosine	1.07262	0.101134	0.32101	0.493482	Not changed
Isoleucine	1.11052	0.151241	6.94547e-09	8.1583	Not changed
Kynurenate	0.933787	-0.0988338	0.00308792	2.51033	Not changed
Kynurenine	1.0802	0.111296	0.0746372	1.12704	Not changed
Leucine	0.999126	-0.00126158	0.787741	0.103617	Not changed
Lysine	0.929038	-0.106191	8.95432e-05	4.04797	Not changed
Methionine	1.10743	0.147219	0.000974853	3.01106	Not changed
Dimethylglycine	1.02212	0.0315591	0.375289	0.425634	Not changed
Acetylaspartate	1.06696	0.0935075	0.00448482	2.34826	Not changed
N-Acetylputrescine	1.02929	0.0416495	0.685876	0.163755	Not changed
NA	0.875475	-0.191862	0.083754	1.07699	Not changed
O-Acetylserine	0.921603	-0.117783	3.15408e-06	5.50113	Not changed
Pantothenate	0.834098	-0.261712	5.19012e-05	4.28482	Not changed
Phenylalanine	0.960573	-0.0580335	4.56062e-05	4.34098	Not changed
Phosphorylcholine	0.990737	-0.0134254	0.117157	0.931232	Not changed
Proline	1.0988	0.135922	0.00031641	3.49975	Not changed
Purine	1.08095	0.112294	7.97772e-06	5.09812	Not changed
Pyridoxine	0.9095	-0.136855	3.54921e-05	4.44987	Not changed
Riboflavin	0.996662	-0.00482376	0.381321	0.418709	Not changed
SDMA-ADMA	1.12267	0.166938	3.86177e-05	4.41321	Not changed
Spermidine	0.918921	-0.121987	4.75311e-06	5.32302	Not changed
Thymine	1.17584	0.233687	3.51164e-07	6.45449	Not changed
TMAO	0.79929	-0.323209	0.133046	0.875999	Not changed
Trimethyllysine	0.977074	-0.0334608	0.561412	0.250718	Not changed
Tryptophan	0.918161	-0.123181	9.03695e-11	10.044	Not changed
Tyrosine	0.993288	-0.00971587	0.590325	0.228909	Not changed
Uracil	0.871118	-0.199059	2.25137e-18	17.6476	Not changed
Urea	0.970382	-0.0433748	0.0433004	1.36351	Not changed
Valine-Norvaline	1.00142	0.00204879	0.620706	0.207114	Not changed
Xanthosine	1.20235	0.265856	0.000273069	3.56373	Not changed
Anthranilate	0.850099	-0.234297	1.33233e-06	5.87539	Not changed
NR	0.953767	-0.068292	0.0699906	1.15496	Not changed
Tryptamin	0.915837	-0.126838	6.01209e-08	7.22097	Not changed
1,2,3-Benzenetricarboxylate	1.00731	0.0105135	0.0615066	1.21108	Not changed
Hydroxyisocaproate	1.05238	0.0736525	0.781797	0.106906	Not changed
2-Ketohexanoate	0.943463	-0.0839619	0.00323866	2.48963	Not changed
2-Oxoisoleucine	0.992761	-0.0104821	0.644601	0.190709	Not changed
MHPG	0.976579	-0.0341911	0.205497	0.687194	Not changed
ADP-ribose	1.01888	0.0269782	3.32037e-05	4.47881	Not changed
Fumarate	0.917272	-0.124578	0.299679	0.523344	Not changed
G6P-F6P	0.987853	-0.017632	0.0609836	1.21479	Not changed
Glucarate	0.922652	-0.116142	0.00237002	2.62525	Not changed
Gluconate	1.18902	0.249774	2.18925e-09	8.6597	Not changed
Glucose-Fructose	1.12161	0.165565	0.00171471	2.76581	Not changed
Glucuronate	0.985278	-0.0213978	0.00644987	2.19045	Not changed
Glutamate	0.865347	-0.208649	9.62417e-09	8.01664	Not changed
Glycerate	0.849936	-0.234574	0.00393336	2.40524	Not changed
Hydroxyglutaric acid	1.06583	0.0919823	0.59135	0.228155	Not changed
IMP	0.872232	-0.197217	5.57167e-11	10.254	Not changed
3-Indolecarboxylate	0.950109	-0.0738357	0.0022053	2.65653	Not changed
Isocitrate	0.889306	-0.169248	0.000373644	3.42754	Not changed
N-Acetyl-Asp-Glu	0.847152	-0.239308	0.01362	1.86582	Not changed
Acetylalanine	1.04887	0.0688422	0.399488	0.398496	Not changed
Orotate	1.09814	0.135068	0.247174	0.606997	Not changed
Phosphocreatine	0.843521	-0.245504	2.85671e-05	4.54413	Not changed
R5P	0.804808	-0.313284	6.14376e-17	16.2116	Not changed
Glycerol 3-phosphate	0.988733	-0.0163472	0.00132647	2.8773	Not changed
Taurine	1.02763	0.03932	0.315908	0.50044	Not changed
UMP	0.96742	-0.0477851	9.65212e-05	4.01538	Not changed
xanthurenate	0.912158	-0.132644	2.26475e-05	4.64498	Not changed
Galactose 1-phosphate	0.835037	-0.260089	7.11512e-06	5.14782	Not changed
α-KG	0.889173	-0.169463	0.000273069	3.56373	Not changed
α-ketoisovalerate	0.973576	-0.0386342	0.0503895	1.29766	Not changed
malate	0.811952	-0.300533	3.46164e-11	10.4607	Not changed
N(7)-Methylguanosine	1.34414	0.426679	3.31652e-10	9.47932	Up	N(7)-Methylguanosine
Arginine	1.34331	0.425792	3.26306e-14	13.4864	Up	Arginine
Argininosuccinate	1.2696	0.344377	3.42234e-12	11.4657	Up	Argininosuccinate
dAMP	3.81569	1.93194	0.000265672	3.57565	Up	dAMP
Glycochenodeoxycholate	1.36001	0.443615	0.000151546	3.81946	Up	Glycochenodeoxycholate
Glycocholate	1.43402	0.520066	0.0181931	1.74009	Up	Glycocholate
Methionine sulfoxide	1.53312	0.616469	2.02884e-09	8.69275	Up	Methionine sulfoxide
NAD	2.07462	1.05284	2.22701e-05	4.65228	Up	NAD
Neopterin	1.45219	0.538231	4.3011e-06	5.36642	Up	Neopterin
SAM	1.50644	0.591147	9.08418e-16	15.0417	Up	SAM
Serotonin	3.80146	1.92655	1.48741e-09	8.82757	Up	Serotonin
5'-Methylthioadenosine	1.27889	0.354897	0.0357542	1.44667	Up	5'-Methylthioadenosine
NMN	2.02954	1.02115	8.24754e-06	5.08368	Up	NMN
3-Phenyllactate	1.5034	0.588232	0.00750126	2.12487	Up	3-Phenyllactate
4-HPPA	1.85855	0.894178	6.42053e-17	16.1924	Up	4-HPPA
Acetoacetate	1.70189	0.767141	0.000345043	3.46213	Up	Acetoacetate
Cholate	5.3079	2.40814	3.32037e-05	4.47881	Up	Cholate
Citrate	1.29293	0.37064	6.15035e-07	6.2111	Up	Citrate
GlcNAc6p	1.25021	0.322169	4.65884e-10	9.33172	Up	GlcNAc6p
Sorbitol	2.09908	1.06976	0.0154579	1.81085	Up	Sorbitol

## Sheet: Fig.2c
Mfuzz cluster result of metabolic trajectories during GC progression using the differential metabolites according to the metabolic changes’ similarity.
Cluster	Metabolite
1	N(7)-Methylguanosine
1	Arginine
1	Glycochenodeoxycholate
1	Glycocholate
1	Methionine sulfoxide
1	NAD
1	Neopterin
1	SAM
1	Serotonin
1	NMN
1	3-Phenyllactate
1	4-HPPA
1	Acetoacetate
1	Cholate
1	Citrate
1	GlcNAc6p
1	Sorbitol
2	Pyridoxate
2	Glycerophosphocholine
2	GSH
2	GSSG
2	Hydroxyproline
2	NAM
2	Ornithine
2	5'-Methylthioadenosine
2	Hydroxykynurenine
2	2-PG-3-PG
2	Citraconate
2	Dihydroorotate
2	Lactate
2	Pyridoxal-p
2	Pyroglutamate
2	Uridine
2	Xanthine
3	2-Aminooctanoate
3	Indoleacrylate
3	Argininosuccinate
3	12:0-Carnitine
3	6:0-Carnitine
3	8:0-Carnitine
3	dAMP
3	AMP
3	Ascorbate
3	SAH
3	Succinate

## Sheet: Fig.2d
Kyoto Encyclopedia of Genes and Genomes (KEGG) metabolic pathways enriched by significantly differential metabolites between GC patients and NGC controls.
Metabolite	KEGG
12:0-Carnitine	-
2-Aminooctanoate	-
3-Phenyllactate	C01479
4-HPPA	C01179
5'-Methylthioadenosine	C00170
6:0-Carnitine	-
8:0-Carnitine	C02838
Acetoacetate	C00164
AMP	C00020
Arginine	C00062
Argininosuccinate	C03406
Ascorbate	C00072
Cholate	C00695
Citraconate	C02226
Citrate	C00158
dAMP	C00360
Dihydroorotate	C00337
GlcNAc6p	C00357
Glycerophosphocholine	C00670
Glycochenodeoxycholate	C05466
Glycocholate	C01921
GSH	C00051
GSSG	C00127
Hydroxykynurenine	C02794
Hydroxyproline	C01157
Indoleacrylate	C21283
Lactate	C00186
Methionine sulfoxide	C02989
N(7)-Methylguanosine	-
NAD	C00003
NAM	C00153
Neopterin	C05926
NMN	C00455
Ornithine	C00077
Pyridoxal-p	C00018
Pyridoxate	C00847
Pyroglutamate	C01879
SAH	C00021
SAM	C00019
Serotonin	C00780
Sorbitol	C00794
Succinate	C00042
Uridine	C00299
Xanthine	C00385
2-PG	C00631
3-PG	C00197

## Sheet: Fig.3b
The Receiver operating characteristic (ROC) curve for the diagnosis of GC patients in the test set 1.
GC diagnosis model performance results for test set 1
Sample ID	Clinical status	Predicted score
100N	NGC	0.02
104N	NGC	0.11
107N	NGC	0
114N	NGC	0.01
116N	NGC	0
118N	NGC	0
12N	NGC	0.1
14N	NGC	0
18N	NGC	0
203N	NGC	0.08
210N	NGC	0.49
211N	NGC	0.08
213N	NGC	0.14
218N	NGC	0
222N	NGC	0.53
229N	NGC	0.01
232N	NGC	0
238N	NGC	0.28
239N	NGC	0.12
240N	NGC	0.05
243N	NGC	0.25
244N	NGC	0.05
248N	NGC	0.07
250P	GC	0.85
251P	GC	0.64
252N	NGC	0.04
254P	GC	0.44
255N	NGC	0
255P	GC	0.65
256N	NGC	0.04
257P	GC	0.62
258P	GC	0.62
259N	NGC	0.08
25N	NGC	0
263N	NGC	0.39
265N	NGC	0.06
267N	NGC	0.38
269N	NGC	0.31
26N	NGC	0.01
270N	NGC	0.03
270P	GC	0.91
272P	GC	0.81
275P	GC	0.23
278N	NGC	0.36
279P	GC	0.65
27N	NGC	0
280N	NGC	0.33
280P	GC	0.78
281P	GC	0.41
284N	NGC	0.16
284P	GC	0.81
285N	NGC	0.5
286N	NGC	0.39
288N	NGC	0.74
289P	GC	0.63
28N	NGC	0
291N	NGC	0.44
292N	NGC	0.53
296N	NGC	0.15
298N	NGC	0.26
29N	NGC	0.09
301N	NGC	0.35
302N	NGC	0.28
305N	NGC	0.17
305P	GC	0.61
306P	GC	0.84
309N	NGC	0.27
30N	NGC	0.22
310P	GC	0.85
311P	GC	0.83
313P	GC	0.9
31N	NGC	0
321N	NGC	0.36
323N	NGC	0.12
327N	NGC	0.35
328N	NGC	0.3
332N	NGC	0.72
336N	NGC	0.28
337N	NGC	0.37
340P	GC	0.75
341N	NGC	0.61
344N	NGC	0.7
345N	NGC	0.19
346P	GC	0.6
348P	GC	0.85
349P	GC	0.95
353P	GC	0.63
356P	GC	0.58
357P	GC	0.46
364P	GC	0.67
367P	GC	0.79
369P	GC	0.79
373P	GC	0.64
378P	GC	0.14
37N	NGC	0.06
387P	GC	0.71
388N	NGC	0
389P	GC	0.61
390N	NGC	0
390P	GC	0.49
391N	NGC	0.05
401N	NGC	0
401P	GC	0.71
404N	NGC	0.01
405N	NGC	0.01
405P	GC	0.46
406N	NGC	0.04
409P	GC	0.89
40N	NGC	0.03
412N	NGC	0.02
415P	GC	0.74
416P	GC	0.84
41N	NGC	0.01
421P	GC	0.97
424P	GC	0.77
42N	NGC	0.03
430P	GC	0.91
432P	GC	0.65
440P	GC	0.81
446P	GC	0.89
447P	GC	0.83
448P	GC	0.84
44N	NGC	0
451P	GC	0.8
46N	NGC	0.01
4N	NGC	0.04
51N	NGC	0
57N	NGC	0.03
66N	NGC	0.01
69N	NGC	0
70N	NGC	0
72N	NGC	0.03
73N	NGC	0.02
79N	NGC	0
7N	NGC	0
81N	NGC	0
82N	NGC	0
90N	NGC	0
92N	NGC	0
94N	NGC	0
96N	NGC	0
99N	NGC	0.01

## Sheet: Fig.3c
Contribution of the ten metabolites to the 10-DM model.
Feature	Contribution
Succinate	0.217982
Uridine	0.187322
Lactate	0.125327
SAM	0.112335
Pyroglutamate	0.0783508
2-Aminooctanoate	0.0610831
Neopterin	0.0597555
GlcNAc6p	0.0573583
Serotonin	0.0513743
NMN	0.0491132

## Sheet: Fig.3d,3e
The prediction performance of the 10-DM model for distinguish GC from NGC in the test set 1 and the test set 2.
Test set 1					Test set 2
Predicted_score	PC1	Patient ID	Stage		Predicted_score	PC1	Patient ID	Stage
0.02	6.80329	100N	NGC		0.18	-3.91848	355N	NGC
0.11	4.71438	104N	NGC		0.1	-3.80589	356N	NGC
0	9.13773	107N	NGC		0.22	-5.69202	357N	NGC
0.01	2.49099	114N	NGC		0.66	-2.57975	358N	NGC
0	6.33583	116N	NGC		0.58	-2.59308	359N	NGC
0	5.61597	118N	NGC		0.75	-8.28718	360N	NGC
0.1	4.41412	12N	NGC		0.39	-6.69803	361N	NGC
0	2.19652	14N	NGC		0.49	-4.49555	362N	NGC
0	3.43392	18N	NGC		0.25	-5.34206	363N	NGC
0.08	0.778293	203N	NGC		0.17	-5.22112	364N	NGC
0.49	-1.68648	210N	NGC		0.59	-3.45069	365N	NGC
0.08	2.7544	211N	NGC		0.78	-7.84709	366N	NGC
0.14	-0.680892	213N	NGC		0.22	-4.82072	367N	NGC
0	1.25657	218N	NGC		0.28	-3.97373	368N	NGC
0.53	1.34939	222N	NGC		0.54	-1.83833	369N	NGC
0.01	1.29797	229N	NGC		0.05	-2.52454	370N	NGC
0	3.07759	232N	NGC		0.23	-3.00097	371N	NGC
0.28	0.489846	238N	NGC		0.19	-4.21902	372N	NGC
0.12	-1.48335	239N	NGC		0.55	-0.883714	373N	NGC
0.05	2.21275	240N	NGC		0.53	-1.47557	374N	NGC
0.25	3.61242	243N	NGC		0.05	-4.61977	375N	NGC
0.05	2.61141	244N	NGC		0.01	-3.73272	376N	NGC
0.07	0.63531	248N	NGC		0.04	-5.00841	377N	NGC
0.85	-1.86362	250P	GC		0.28	-3.99527	378N	NGC
0.64	-1.34065	251P	GC		0.08	-3.8725	379N	NGC
0.04	1.10443	252N	NGC		0.06	-3.84489	380N	NGC
0.44	7.23358	254P	GC		0	-9.99513	381N	NGC
0	2.09413	255N	NGC		0	-10.387	382N	NGC
0.65	-0.434505	255P	GC		0.04	-10.2875	383N	NGC
0.04	0.660802	256N	NGC		0.01	-5.17888	384N	NGC
0.62	-2.83998	257P	GC		0.02	-15.0572	385N	NGC
0.62	-1.73438	258P	GC		0.03	-5.06697	387N	NGC
0.08	-1.50858	259N	NGC		0.91	3.76564	500P	GC
0	5.4911	25N	NGC		0.96	4.79343	502P	GC
0.39	-3.56328	263N	NGC		0.87	6.35253	503P	GC
0.06	-0.937317	265N	NGC		0.87	2.77228	504P	GC
0.38	2.31473	267N	NGC		0.8	2.04629	505P	GC
0.31	1.43398	269N	NGC		0.71	4.26628	506P	GC
0.01	4.38942	26N	NGC		0.76	4.08362	507P	GC
0.03	-1.04049	270N	NGC		0.8	3.16853	508P	GC
0.91	-3.66864	270P	GC		0.54	3.38686	509P	GC
0.81	-0.380766	272P	GC		0.73	2.48936	511P	GC
0.23	-0.903486	275P	GC		0.65	0.476578	512P	GC
0.36	-6.45241	278N	NGC		0.54	-2.60235	513P	GC
0.65	-2.83504	279P	GC		0.92	4.39019	514P	GC
0	3.32596	27N	NGC		0.31	2.9686	515P	GC
0.33	-3.82426	280N	NGC		0.4	2.99118	516P	GC
0.78	-4.40393	280P	GC		0.81	2.5786	517P	GC
0.41	9.62395	281P	GC		0.78	3.67781	518P	GC
0.16	-2.99017	284N	NGC		0.88	2.54753	520P	GC
0.81	-5.69775	284P	GC		0.68	2.54236	521P	GC
0.5	-6.738	285N	NGC		0.77	2.26916	522P	GC
0.39	-5.9503	286N	NGC		0.68	0.366478	523P	GC
0.74	-3.04547	288N	NGC		0.58	1.85881	524P	GC
0.63	-4.02814	289P	GC		0.24	1.39649	525P	GC
0	3.27864	28N	NGC		0.88	2.40303	526P	GC
0.44	-3.22085	291N	NGC		0.8	2.10083	527P	GC
0.53	-4.35161	292N	NGC		0.74	4.23277	528P	GC
0.15	0.414246	296N	NGC		0.67	0.717955	529P	GC
0.26	-3.35461	298N	NGC		0.64	3.99652	531P	GC
0.09	7.78176	29N	NGC		0.55	3.04245	532P	GC
0.35	-1.94096	301N	NGC		0.83	3.09794	533P	GC
0.28	-1.9983	302N	NGC		0.96	5.15222	534P	GC
0.17	-0.30638	305N	NGC		0.95	4.3691	535P	GC
0.61	-3.807	305P	GC		0.51	-2.17814	536P	GC
0.84	-4.63922	306P	GC		0.81	2.16877	537P	GC
0.27	-3.40383	309N	NGC		0.51	2.47995	538P	GC
0.22	1.84003	30N	NGC		0.74	3.0787	539P	GC
0.85	-5.84325	310P	GC		0.93	3.84108	540P	GC
0.83	-5.74743	311P	GC		0.83	3.28808	541P	GC
0.9	-3.95806	313P	GC		0.28	3.19524	542P	GC
0	3.73796	31N	NGC		0.68	2.26724	543P	GC
0.36	-3.04867	321N	NGC		0.77	6.21361	544P	GC
0.12	-0.426555	323N	NGC		0.66	0.694271	545P	GC
0.35	-1.60877	327N	NGC		0.65	3.76506	547P	GC
0.3	-2.04806	328N	NGC		0.72	1.9882	548P	GC
0.72	-8.24307	332N	NGC		0.8	1.08875	549P	GC
0.28	-5.37093	336N	NGC		0.75	0.402987	551P	GC
0.37	-4.33785	337N	NGC		0.8	0.647194	552P	GC
0.75	-2.54215	340P	GC		0.4	0.675105	553P	GC
0.61	-5.76246	341N	NGC		0.76	0.115735	554P	GC
0.7	-0.647407	344N	NGC		0.5	1.15325	555P	GC
0.19	-2.88541	345N	NGC		0.86	0.836278	556P	GC
0.6	-4.88714	346P	GC		0.84	3.2732	557P	GC
0.85	-8.35545	348P	GC		0.54	3.22813	558P	GC
0.95	-5.14723	349P	GC		0.38	1.29044	559P	GC
0.63	-3.56565	353P	GC		0.76	3.54435	560P	GC
0.58	1.46047	356P	GC		0.76	3.63453	561P	GC
0.46	-4.43429	357P	GC		0.86	4.82073	562P	GC
0.67	-0.878121	364P	GC		0.75	2.74771	563P	GC
0.79	-3.88471	367P	GC		0.93	2.20314	564P	GC
0.79	-7.46484	369P	GC		0.68	2.8572	565P	GC
0.64	-1.41124	373P	GC		0.58	1.18395	566P	GC
0.14	2.36944	378P	GC		0.87	3.79685	567P	GC
0.06	3.70699	37N	NGC		0.84	3.71303	568P	GC
0.71	-5.06561	387P	GC
0	2.44638	388N	NGC
0.61	-2.9027	389P	GC
0	3.45088	390N	NGC
0.49	-3.91561	390P	GC
0.05	3.99788	391N	NGC
0	5.39079	401N	NGC
0.71	-1.64672	401P	GC
0.01	4.40829	404N	NGC
0.01	3.8809	405N	NGC
0.46	-2.4629	405P	GC
0.04	3.61978	406N	NGC
0.89	1.71472	409P	GC
0.03	5.87554	40N	NGC
0.02	1.09354	412N	NGC
0.74	-3.34425	415P	GC
0.84	-2.06613	416P	GC
0.01	2.21285	41N	NGC
0.97	-2.42747	421P	GC
0.77	-1.19584	424P	GC
0.03	6.12222	42N	NGC
0.91	-4.38709	430P	GC
0.65	-4.32218	432P	GC
0.81	-5.20536	440P	GC
0.89	-3.03601	446P	GC
0.83	-5.92104	447P	GC
0.84	-1.84984	448P	GC
0	3.28544	44N	NGC
0.8	-2.69636	451P	GC
0.01	-0.0113916	46N	NGC
0.04	5.57803	4N	NGC
0	4.76943	51N	NGC
0.03	3.14337	57N	NGC
0.01	3.70504	66N	NGC
0	5.14677	69N	NGC
0	7.35084	70N	NGC
0.03	0.615141	72N	NGC
0.02	7.83114	73N	NGC
0	0.115488	79N	NGC
0	2.59614	7N	NGC
0	2.46829	81N	NGC
0	4.49403	82N	NGC
0	4.66459	90N	NGC
0	4.63301	92N	NGC
0	3.50115	94N	NGC
0	3.24193	96N	NGC
0.01	3.17591	99N	NGC

## Sheet: Fig.3f,3g
The prediction performance of the 10-DM model for distinguishing stage I GC patients from NGC in the test set 1 and the test set 2
Test set 1					Test set 2
Predicted_score	PC1	Patient ID	Stage		Predicted_score	PC1	Patient ID	Stage
0.02	6.80329	100N	NGC		0.18	-3.91848	355N	NGC
0.11	4.71438	104N	NGC		0.1	-3.80589	356N	NGC
0	9.13773	107N	NGC		0.22	-5.69202	357N	NGC
0.01	2.49099	114N	NGC		0.66	-2.57975	358N	NGC
0	6.33583	116N	NGC		0.58	-2.59308	359N	NGC
0	5.61597	118N	NGC		0.75	-8.28718	360N	NGC
0.1	4.41412	12N	NGC		0.39	-6.69803	361N	NGC
0	2.19652	14N	NGC		0.49	-4.49555	362N	NGC
0	3.43392	18N	NGC		0.25	-5.34206	363N	NGC
0.08	0.778293	203N	NGC		0.17	-5.22112	364N	NGC
0.49	-1.68648	210N	NGC		0.59	-3.45069	365N	NGC
0.08	2.7544	211N	NGC		0.78	-7.84709	366N	NGC
0.14	-0.680892	213N	NGC		0.22	-4.82072	367N	NGC
0	1.25657	218N	NGC		0.28	-3.97373	368N	NGC
0.53	1.34939	222N	NGC		0.54	-1.83833	369N	NGC
0.01	1.29797	229N	NGC		0.05	-2.52454	370N	NGC
0	3.07759	232N	NGC		0.23	-3.00097	371N	NGC
0.28	0.489846	238N	NGC		0.19	-4.21902	372N	NGC
0.12	-1.48335	239N	NGC		0.55	-0.883714	373N	NGC
0.05	2.21275	240N	NGC		0.53	-1.47557	374N	NGC
0.25	3.61242	243N	NGC		0.05	-4.61977	375N	NGC
0.05	2.61141	244N	NGC		0.01	-3.73272	376N	NGC
0.07	0.63531	248N	NGC		0.04	-5.00841	377N	NGC
0.85	-1.86362	250P	IA		0.28	-3.99527	378N	NGC
0.64	-1.34065	251P	IA		0.08	-3.8725	379N	NGC
0.04	1.10443	252N	NGC		0.06	-3.84489	380N	NGC
0.44	7.23358	254P	IA		0	-9.99513	381N	NGC
0	2.09413	255N	NGC		0	-10.387	382N	NGC
0.65	-0.434505	255P	IA		0.04	-10.2875	383N	NGC
0.04	0.660802	256N	NGC		0.01	-5.17888	384N	NGC
0.08	-1.50858	259N	NGC		0.02	-15.0572	385N	NGC
0	5.4911	25N	NGC		0.03	-5.06697	387N	NGC
0.39	-3.56328	263N	NGC		0.54	-2.60235	513P	IA
0.06	-0.937317	265N	NGC		0.4	2.99118	516P	IA
0.38	2.31473	267N	NGC		0.68	2.54236	521P	IA
0.31	1.43398	269N	NGC		0.68	0.366478	523P	IA
0.01	4.38942	26N	NGC		0.58	1.85881	524P	IA
0.03	-1.04049	270N	NGC		0.8	2.10083	527P	IA
0.36	-6.45241	278N	NGC		0.66	0.694271	545P	IB
0	3.32596	27N	NGC		0.72	1.9882	548P	IA
0.33	-3.82426	280N	NGC		0.75	0.402987	551P	IA
0.78	-4.40393	280P	IA		0.4	0.675105	553P	IB
0.41	9.62395	281P	IA		0.86	0.836278	556P	IA
0.16	-2.99017	284N	NGC		0.84	3.2732	557P	IA
0.5	-6.738	285N	NGC		0.68	2.8572	565P	IB
0.39	-5.9503	286N	NGC		0.58	1.18395	566P	IA
0.74	-3.04547	288N	NGC		0.87	3.79685	567P	IB
0.63	-4.02814	289P	IA
0	3.27864	28N	NGC
0.44	-3.22085	291N	NGC
0.53	-4.35161	292N	NGC
0.15	0.414246	296N	NGC
0.26	-3.35461	298N	NGC
0.09	7.78176	29N	NGC
0.35	-1.94096	301N	NGC
0.28	-1.9983	302N	NGC
0.17	-0.30638	305N	NGC
0.27	-3.40383	309N	NGC
0.22	1.84003	30N	NGC
0.85	-5.84325	310P	IB
0	3.73796	31N	NGC
0.36	-3.04867	321N	NGC
0.12	-0.426555	323N	NGC
0.35	-1.60877	327N	NGC
0.3	-2.04806	328N	NGC
0.72	-8.24307	332N	NGC
0.28	-5.37093	336N	NGC
0.37	-4.33785	337N	NGC
0.75	-2.54215	340P	IA
0.61	-5.76246	341N	NGC
0.7	-0.647407	344N	NGC
0.19	-2.88541	345N	NGC
0.6	-4.88714	346P	IA
0.79	-3.88471	367P	IA
0.64	-1.41124	373P	IA
0.14	2.36944	378P	IA
0.06	3.70699	37N	NGC
0	2.44638	388N	NGC
0	3.45088	390N	NGC
0.05	3.99788	391N	NGC
0	5.39079	401N	NGC
0.01	4.40829	404N	NGC
0.01	3.8809	405N	NGC
0.04	3.61978	406N	NGC
0.03	5.87554	40N	NGC
0.02	1.09354	412N	NGC
0.84	-2.06613	416P	IA
0.01	2.21285	41N	NGC
0.97	-2.42747	421P	IA
0.77	-1.19584	424P	IA
0.03	6.12222	42N	NGC
0.65	-4.32218	432P	IB
0.84	-1.84984	448P	IA
0	3.28544	44N	NGC
0.01	-0.0113916	46N	NGC
0.04	5.57803	4N	NGC
0	4.76943	51N	NGC
0.03	3.14337	57N	NGC
0.01	3.70504	66N	NGC
0	5.14677	69N	NGC
0	7.35084	70N	NGC
0.03	0.615141	72N	NGC
0.02	7.83114	73N	NGC
0	0.115488	79N	NGC
0	2.59614	7N	NGC
0	2.46829	81N	NGC
0	4.49403	82N	NGC
0	4.66459	90N	NGC
0	4.63301	92N	NGC
0	3.50115	94N	NGC
0	3.24193	96N	NGC
0.01	3.17591	99N	NGC

## Sheet: Fig.4b
The Receiver operating characteristic (ROC) curve for the prognosis of GC patients in the test set.
GC prognosis model risk score
Patient ID	Status	Predicted risk score
157P	0	1.83697
124P	0	2.73095
52P	0	1.60334
295P	0	2.03987
219P	0	2.2969
153P	0	1.32417
25P	0	1.56968
135P	0	1.22155
100P	0	1.33745
182P	0	2.02135
207P	0	1.32989
34P	0	2.44965
74P	0	1.10437
176P	0	2.09308
105P	0	1.47876
225P	1	3.28366
18P	0	1.38914
76P	0	0.959017
20P	0	1.69252
97P	0	1.59666
48P	1	3.02335
36P	0	0.718473
195P	0	2.13306
75P	1	2.85563
209P	0	2.86671
119P	0	2.69121
114P	0	1.20877
133P	0	0.571379
230P	0	2.31619
186P	1	2.92461
78P	0	1.61059
152P	0	1.61562
91P	0	2.40638
12P	0	1.95208
127P	0	2.28345
45P	0	2.23185
59P	1	3.74481
103P	0	1.56959
71P	1	2.10268
67P	0	1.77931
228P	0	3.51095
90P	1	2.33025
149P	0	2.08621
32P	0	1.8062
1P	1	3.7623
155P	0	1.57146
5P	0	1.36923
64P	0	2.96387
96P	0	1.70233
89P	0	0.791008
188P	1	1.41095
106P	0	1.68689
37P	0	1.95347
83P	1	2.18253
33P	0	1.86238
62P	0	2.9932
240P	0	1.85253
108P	0	2.45487
92P	0	1.22178
208P	0	2.31021

[truncated: 17 more sheets: Fig.4d, Fig.4e, Fig.4f, Fig.4g, SF.1a, SF.1b-d, SF.1e, SF.2a, SF.2b, SF.2c-e, SF.3a, SF.3b, SF.4a, SF.4b, SF.4c, SF.5b, SF.5c]
